# Supplementary material for: The molecular origin and taxonomy of mucinous ovarian carcinoma
Source: Nat Commun. 2019 Sep 2;10:3935. doi: 10.1038/s41467-019-11862-x (PMC6718426; doi:10.1038/s41467-019-11862-x)
Supplement: Supplementary file 4 — Supplementary Data 1 [file 41467_2019_11862_MOESM4_ESM.xlsx]

## Sheet: Cohort
GAMUT_ID	Classification	Grade	Stage	Stage.group	Stage.group.cat	Status	DOD?	PFS.Status	PFS.days	OS.Status	DSS.Status	OS.days	Age	Cohort	Copy number type	# chr with amps	Amps.cat	sum.HRD	sum.HRD.cat	Weighted FGA	FGA.cat	CK7	CK20	CDX2	PAX8	HER2.IHC.CISH	p53.IHC	p16.IHC	ER	KRAS	BRAF	NRAS	TP53.MUT	TP53.MUT.type	ERBB2.CN	CDKN2A.CN	CDKN2A.MUT	CDKN2A.inact	CDKN2A.any	Validation ID	ERBB2.any	TP53.any	chr9p.amp	CDKN2A.TP53	Age.cat	CDKN2A.CN2	Sequencing type	Source
5287	MOC	2	IC	1	I	Alive (PF)	NA	0	3509	0	0	3509	31	Validation	Complex + amps	2	Multiple	13	High	0.109458	>10%	Positive	Positive	Focal	NA	Negative	WT	Negative	Negative	MUT	WT	WT	MUT	MS	Normal	CN Loss	WT	No	Yes	20062	Not amplified	Yes	No	Loss/LOH.Yes	<50	Yes	Validation panel	AOCS
7793	MOC	3	IA	1	I	Alive (PF)	NA	0	1540	0	0	1540	31	Discovery	Complex	1	Single	15	High	0.538513	>10%	Positive	Focal	Positive	Negative	Positive	NA	Negative	Negative	WT	WT	WT	MUT	ESS	Amplified	HD	HD	Yes	Yes	20077	Amplified	Yes	No	HD.Yes	<50	Yes	Validation panel	AOCS
9061	EOM	EOM	IIIc	3	EOM	NA	NA	NA	NA	NA	NA	NA	69	Discovery	Complex + amps	2	Multiple	0	Low	0.337	>10%	NA	NA	NA	NA	NA	NA	NA	NA	WT	MUT	WT	WT	WT	Normal	CN Gain	WT	No	No	20095	Not amplified	No	Yes	No Loss.No	>=50	No	Validation panel	AOCS
10405	MOC	2	IIIC	3	III-IV	Alive (PF)	NA	0	3570	0	0	3570	69	Discovery	Complex + amps	3	Multiple	32	High	0.231	>10%	Positive	Positive	Positive	Negative	Positive	Positive	Positive	Negative	WT	WT	WT	MUT	ESS	Amplified	CN Loss	MUT (missense)	Yes	Yes	NA	Amplified	Yes	No	Loss/LOH.Yes	>=50	Yes	Exome	AOCS
10786	EOM	EOM	III	3	EOM	Alive (PF)	NA	NA	NA	NA	NA	NA	77	Discovery	Complex (whole chr)	0	None	0	Low	0.2112	>10%	Positive	Positive	NA	NA	NA	NA	NA	NA	WT	MUT	WT	WT	WT	Normal	CN Gain	WT	No	No	20800	Not amplified	No	No	No Loss.No	>=50	No	Validation panel	AOCS
4551	BDL	BDL	IA	1	BDL	Alive (PF)	NA	0	1130	0	0	1130	70	Discovery	Simple	0	None	2	Low	0.000120456	<10%	NA	NA	NA	NA	Negative	NA	NA	NA	WT	MUT	NA	WT	WT	Normal	CNN-LOH	WT	No	Yes	NA	Not amplified	No	No	Loss/LOH.No	>=50	Yes	Sanger key genes	AOCS
4691	BDL	BDL	IC	1	BDL	Alive (PF)	NA	0	3344	0	0	3344	53	Discovery	Simple	0	None	1	Low	0.000271422	<10%	Positive	Focal	NA	NA	Negative	NA	Negative	NA	MUT	WT	NA	WT	WT	Normal	CNN-LOH	MUT	Yes	Yes	NA	Not amplified	No	No	Loss/LOH.No	>=50	Yes	Sanger key genes	AOCS
4884	BDL	BDL	IA	1	BDL	Alive (PF)	NA	0	13	0	0	13	38	Discovery	Simple	0	None	2	Low	0.0356	<10%	NA	NA	NA	NA	Negative	NA	NA	NA	WT	WT	MUT	WT	WT	Normal	CN Loss	MUT	Yes	Yes	22040	Not amplified	No	No	Loss/LOH.No	<50	Yes	Validation panel	AOCS
11449	BDL	BDL	IA	1	BDL	Alive (PF)	NA	0	694	0	0	694	65	Validation	NA	NA	NA	NA	NA	NA	NA	Positive	Negative	NA	Negative	Negative	NA	Negative	Negative	NA	NA	NA	NA	NA	NA	NA	NA	NA	NA	NA	Not amplified	NA	No	NA.NA	>=50	NA	No	AOCS
11481	BDL	BDL	IB	1	BDL	Alive (PF)	NA	0	3701	0	0	3701	28	Validation	NA	NA	NA	NA	NA	NA	NA	Positive	Negative	Negative	Focal	Negative	WT	Positive	Positive	NA	NA	NA	NA	NA	NA	NA	NA	NA	NA	NA	Not amplified	No	No	NA.No	<50	NA	No	AOCS
11708	MOC	2	IIIB	3	III-IV	Deceased	Yes	1	271	1	1	643	64	Validation	NA	NA	NA	NA	NA	NA	NA	Positive	Negative	Negative	Negative	Negative	NA	Negative	Negative	NA	NA	NA	NA	NA	NA	NA	NA	NA	NA	NA	Not amplified	NA	No	NA.NA	>=50	NA	No	AOCS
12290	MOC	2	IA	1	I	Deceased	Yes	1	2736	1	1	3057	57	Discovery	Complex	1	Single	21	High	0.4534	>10%	Positive	Focal	Negative	Positive	Negative	WT	Negative	Positive	MUT	WT	WT	WT	WT	Normal	Normal	MUT	Yes	Yes	NA	Not amplified	No	No	No Loss.No	>=50	No	Exome	AOCS
11892	BDL	BDL	IA	1	BDL	Alive (PF)	NA	0	805	0	0	805	48	Validation	NA	NA	NA	NA	NA	NA	NA	Positive	Positive	Negative	Negative	Negative	NA	Negative	Negative	NA	NA	NA	NA	NA	NA	NA	NA	NA	NA	NA	Not amplified	NA	No	NA.NA	<50	NA	No	AOCS
1385	BDL	BDL	IA	1	BDL	Alive (PF)	NA	0	1064	0	0	1064	63	Validation	NA	NA	NA	NA	NA	NA	NA	Positive	Focal	Focal	Negative	Negative	NA	Negative	Negative	NA	NA	NA	NA	NA	NA	NA	NA	NA	NA	NA	Not amplified	NA	No	NA.NA	>=50	NA	No	AOCS
1491	MOC	1	IA	1	I	Deceased	No	0	3839	1	0	3839	79	Discovery	Complex + amps	3	Multiple	12	High	0.1718	>10%	Positive	Positive	Focal	Negative	Positive	Positive	Positive	Negative	WT	WT	WT	MUT	MS	Amplified	CN Loss	WT	No	Yes	23022	Amplified	Yes	Yes	Loss/LOH.Yes	>=50	Yes	Validation panel	AOCS
3788	BEN	BEN	NA	NA	BEN	Alive (PF)	NA	NA	NA	NA	NA	NA	63	Discovery	Simple	0	None	0	Low	0.00072922	<10%	NA	NA	NA	NA	NA	NA	NA	NA	MUT	WT	NA	WT	WT	Normal	Normal	NA	No	No	NA	Not amplified	No	No	No Loss.No	>=50	No	Sanger key genes	AOCS
3824	BDL	BDL	IA	1	BDL	Deceased	Yes	1	339	1	1	477	34	Validation	NA	NA	NA	NA	NA	NA	NA	Positive	Positive	NA	Negative	Negative	Positive	Positive	Negative	NA	NA	NA	NA	NA	NA	NA	NA	NA	NA	NA	Not amplified	Yes	No	NA.Yes	<50	NA	No	AOCS
8137	BDL	BDL	IA	1	BDL	Alive (PF)	NA	0	1836	0	0	1836	63	Validation	NA	NA	NA	NA	NA	NA	NA	Positive	Focal	Positive	Negative	Negative	NA	Negative	Negative	NA	NA	NA	NA	NA	NA	NA	NA	NA	NA	NA	Not amplified	NA	No	NA.NA	>=50	NA	No	AOCS
8651	BDL	BDL	IA	1	BDL	Alive (PF)	NA	0	1852	0	0	1852	67	Validation	NA	NA	NA	NA	NA	NA	NA	Positive	Negative	Negative	Negative	Negative	NA	Focal	Negative	NA	NA	NA	NA	NA	NA	NA	NA	NA	NA	NA	Not amplified	NA	No	NA.NA	>=50	NA	No	AOCS
9271	BDL	BDL	IA	1	BDL	Alive (PF)	NA	0	588	0	0	588	52	Validation	NA	NA	NA	NA	NA	NA	NA	Positive	Negative	Positive	Negative	Negative	NA	Negative	Negative	NA	NA	NA	NA	NA	NA	NA	NA	NA	NA	NA	Not amplified	NA	No	NA.NA	>=50	NA	No	AOCS
10881	BDL	BDL	NA	NA	BDL	Alive (PF)	NA	NA	NA	NA	NA	NA	49	Validation	NA	NA	NA	NA	NA	NA	NA	Positive	Positive	Negative	Negative	Negative	NA	Positive	Negative	NA	NA	NA	NA	NA	NA	NA	NA	NA	NA	NA	Not amplified	NA	No	NA.NA	<50	NA	No	AOCS
11334	BDL	BDL	IA	1	BDL	Alive (PF)	NA	0	302	0	0	302	44	Validation	NA	NA	NA	NA	NA	NA	NA	Positive	Focal	Negative	Negative	Negative	NA	Positive	Negative	NA	NA	NA	NA	NA	NA	NA	NA	NA	NA	NA	Not amplified	NA	No	NA.NA	<50	NA	No	AOCS
11506	BDL	BDL	IA	1	BDL	Alive (PF)	NA	0	1509	0	0	1509	36	Validation	NA	NA	NA	NA	NA	NA	NA	Positive	Focal	Positive	Focal	Negative	WT	Negative	Negative	NA	NA	NA	NA	NA	NA	NA	NA	NA	NA	NA	Not amplified	No	No	NA.No	<50	NA	No	AOCS
11821	MOC	2	II	2	II	Alive (PF)	NA	0	1782	0	0	1782	52	Discovery	Simple	0	None	2	Low	0	<10%	Positive	Focal	Negative	Positive	Negative	WT	Negative	Positive	MUT	MUT	WT	WT	WT	Normal	Normal	WT	No	No	NA	Not amplified	No	No	No Loss.No	>=50	No	Exome	AOCS
5689	MOC	2	IC	1	I	Alive (PF)	NA	0	3510	0	0	3510	62	Validation	Complex + amps	1	Multiple	29	High	0.4008	>10%	Positive	Negative	Negative	Negative	Negative	WT	Positive	Negative	MUT	WT	WT	MUT	MS	CN Gain	CN Loss	WT	No	Yes	27048	Not amplified	Yes	No	Loss/LOH.Yes	>=50	Yes	Validation panel	AOCS
66102	MOC	3	IC	1	I	Alive (R)	NA	1	345	0	0	459	32	Validation	Complex + amps	3	Multiple	14	High	0.1649	>10%	Positive	Focal	Focal	Focal	NA	NA	NA	Negative	MUT	WT	WT	MUT	MS	Normal	CN Loss	MUT (missense)	Yes	Yes	30096	Not amplified	Yes	No	Loss/LOH.Yes	<50	Yes	Validation panel	AOCS
1557	MOC	1	IIIC	3	III-IV	Deceased	Yes	1	878	1	1	1184	54	Validation	Simple + amp	1	Single	5	High	0.0842015	<10%	Negative	Positive	NA	NA	Negative	NA	NA	NA	MUT	WT	WT	MUT	MS	Normal	CN Loss	WT	No	Yes	32016	Not amplified	Yes	Yes	Loss/LOH.Yes	>=50	Yes	Validation panel	AOCS
2362	BEN	BEN	NA	NA	BEN	Alive (PF)	NA	NA	NA	NA	NA	NA	47	Discovery	Simple	0	None	0	Low	0.000384955	<10%	NA	NA	NA	NA	NA	NA	NA	NA	MUT	WT	NA	WT	WT	Normal	Normal	NA	No	No	NA	Not amplified	No	No	No Loss.No	<50	No	Sanger key genes	AOCS
4584	BDL	BDL	IA	1	BDL	Alive (PF)	NA	0	1722	0	0	1722	39	Discovery	Simple	0	None	2	Low	0.000119082	<10%	Positive	Negative	Focal	Focal	Negative	Negative	Negative	Negative	MUT	WT	NA	WT	WT	Normal	HD	HD	Yes	Yes	NA	Not amplified	No	No	HD.No	<50	Yes	Sanger key genes	AOCS
5401	BDL	BDL	IA	1	BDL	Alive (PF)	NA	0	2536	0	0	2536	27	Discovery	Simple	1	Single	2	Low	0.0210123	<10%	Positive	Focal	Positive	Negative	Negative	WT	Positive	Negative	MUT	WT	NA	WT	WT	Normal	HD	HD	Yes	Yes	NA	Not amplified	No	No	HD.No	<50	Yes	Sanger key genes	AOCS
6181	BDL	BDL	IA	1	BDL	Alive (PF)	NA	0	2319	0	0	2319	49	Discovery	Complex	2	Multiple	12	High	0.1828	>10%	Positive	Negative	Negative	Negative	Negative	Positive	Focal	Negative	MUT	WT	NA	MUT	MS	CN Gain	HD	HD	Yes	Yes	NA	Not amplified	Yes	No	HD.Yes	<50	Yes	Sanger key genes	AOCS
8566	BDL	BDL	IA	1	BDL	Alive (PF)	NA	0	1009	0	0	1009	45	Discovery	Simple	0	None	0	Low	0.000874398	<10%	NA	NA	NA	NA	Negative	NA	NA	NA	MUT	WT	NA	WT	WT	Normal	HD	HD	Yes	Yes	NA	Not amplified	No	No	HD.No	<50	Yes	Sanger key genes	AOCS
8981	MOC	1	IA	1	I	Alive (PF)	NA	0	1656	0	0	1656	65	Discovery	Simple + amp	1	Single	2	Low	0.00198277	<10%	Positive	Focal	Focal	Negative	Positive	WT	Positive	Negative	MUT	WT	WT	WT	WT	Amplified	CN Loss	MUT	Yes	Yes	NA	Amplified	No	No	Loss/LOH.No	>=50	Yes	Exome	AOCS
11142	BEN	BEN	NA	NA	BEN	Alive (PF)	NA	NA	NA	NA	NA	NA	36	Discovery	Simple	0	None	3	Low	0.0699	<10%	NA	NA	NA	NA	NA	NA	NA	NA	MUT	WT	NA	WT	WT	Normal	CN Loss	NA	NA	Yes	NA	Not amplified	No	No	Loss/LOH.No	<50	Yes	Sanger key genes	AOCS
2058	MOC	2	IIA	2	II	Alive (PF)	NA	0	3042	0	0	3042	60	Validation	Complex	0	None	7	High	0.13089	>10%	Positive	Negative	Positive	Negative	Negative	WT	Positive	Positive	WT	WT	WT	WT	WT	Normal	Normal	WT	No	No	34024	Not amplified	No	No	No Loss.No	>=50	No	Validation panel	AOCS
4257	MOC	2	IC	1	I	Deceased	Yes	1	427	1	1	1111	39	Validation	Complex	0	None	9	High	0.153186	>10%	Positive	Focal	NA	NA	NA	NA	NA	NA	MUT	WT	WT	MUT	MS	Normal	CN Loss	WT	No	Yes	34071	Not amplified	Yes	No	Loss/LOH.Yes	<50	Yes	Validation panel	AOCS
4506	BDL	BDL	NA	NA	BDL	Alive (PF)	NA	0	1823	0	0	1823	58	Discovery	Complex	1	Multiple	4	Low	0.153243	>10%	Positive	Positive	Focal	Focal	Positive	WT	Positive	Negative	WT	WT	WT	MUT	MS	Amplified	CN Loss	MUT	Yes	Yes	34082	Amplified	Yes	No	Loss/LOH.Yes	>=50	Yes	Validation panel	AOCS
6845	MOC	1	IIIC	3	III-IV	Alive (PF)	NA	0	661	0	0	1045	55	Validation	Simple	0	None	0	Low	0.00322761	<10%	Positive	Positive	NA	NA	NA	NA	NA	NA	MUT	WT	WT	WT	WT	Normal	Normal	WT	No	No	34143	Not amplified	No	No	No Loss.No	>=50	No	Validation panel	AOCS
7689	BDL	BDL	NA	NA	BDL	Alive (PF)	NA	0	601	0	0	601	43	Validation	NA	NA	NA	NA	NA	NA	NA	Positive	Focal	Negative	Negative	Negative	Positive	Positive	Negative	NA	NA	NA	NA	NA	NA	NA	NA	NA	NA	NA	Not amplified	Yes	NA	NA.Yes	<50	NA	No	AOCS
7935	BDL	BDL	NA	NA	BDL	Alive (PF)	NA	0	1399	0	0	1399	56	Validation	NA	NA	NA	NA	NA	NA	NA	Positive	Focal	Negative	Negative	Negative	NA	Positive	Negative	NA	NA	NA	NA	NA	NA	NA	NA	NA	NA	NA	Not amplified	NA	NA	NA.NA	>=50	NA	No	AOCS
8728	MOC	3	IIIC	3	III-IV	Deceased	Yes	1	18	1	1	18	56	Validation	NA	NA	NA	NA	NA	NA	NA	Positive	Focal	Positive	Negative	Positive	Positive	Focal	Negative	NA	NA	NA	NA	NA	NA	NA	NA	NA	NA	NA	Amplified	Yes	NA	NA.Yes	>=50	NA	No	AOCS
11290	BDL	BDL	NA	NA	BDL	NA	NA	NA	NA	NA	NA	NA	NA	Validation	NA	NA	NA	NA	NA	NA	NA	Positive	Focal	Positive	Focal	Negative	NA	Focal	Negative	NA	NA	NA	NA	NA	NA	NA	NA	NA	NA	NA	Not amplified	NA	NA	NA.NA	NA	NA	No	AOCS
15315	MOC	2	IC	1	I	Alive (PF)	NA	0	554	0	0	554	59	Discovery	Complex + amps	2	Multiple	11	High	0.2708	>10%	Positive	Positive	Positive	Focal	Positive	Positive	Positive	Negative	MUT	WT	WT	MUT	MS	Amplified	Normal	MUT	Yes	Yes	NA	Amplified	Yes	No	No Loss.Yes	>=50	No	Exome	AOCS
1240	MOC	1	IA	1	I	Alive (PF)	NA	0	2698	0	0	2698	44	Validation	Complex + amps	2	Multiple	23	High	0.154863	>10%	Positive	Negative	Focal	Negative	Negative	NA	Negative	Negative	MUT	WT	WT	MUT	T	Normal	HD	WT	Yes	Yes	41044	Not amplified	Yes	Yes	HD.Yes	<50	Yes	Validation panel	AOCS
1250	MOC	3	IIIB	3	III-IV	Alive (PF)	NA	0	3513	0	0	3513	73	Validation	Complex (whole chr)	0	None	0	Low	0.36532	>10%	Positive	Negative	Positive	Positive	Negative	WT	Positive	Positive	WT	WT	WT	WT	WT	Normal	Normal	WT	No	No	41053	Not amplified	No	No	No Loss.No	>=50	No	Validation panel	AOCS
1645	BDL	BDL	NA	NA	BDL	Alive (PF)	NA	0	1956	0	0	1956	39	Validation	NA	NA	NA	NA	NA	NA	NA	NA	Negative	Focal	Negative	Negative	NA	NA	Negative	NA	NA	NA	NA	NA	NA	NA	NA	NA	NA	NA	Not amplified	NA	NA	NA.NA	<50	NA	No	AOCS
1993	BDL	BDL	NA	NA	BDL	Alive (PF)	NA	0	1740	0	0	1740	44	Validation	NA	NA	NA	NA	NA	NA	NA	Positive	Negative	Negative	Negative	Negative	NA	Positive	Negative	NA	NA	NA	NA	NA	NA	NA	NA	NA	NA	NA	Not amplified	NA	NA	NA.NA	<50	NA	No	AOCS
1894	MOC	2	IC	1	I	Deceased	No	0	3970	1	0	3970	55	Validation	NA	NA	NA	NA	NA	NA	NA	Positive	Negative	Negative	Focal	Negative	Positive	Positive	Negative	NA	NA	NA	NA	NA	NA	NA	NA	NA	NA	NA	Not amplified	Yes	NA	NA.Yes	>=50	NA	No	AOCS
2796	MOC	3	IIC	2	II	Alive (PF)	NA	0	4177	0	0	4177	54	Validation	Complex + amps	3	Multiple	13	High	0.310131	>10%	Positive	Positive	Focal	Negative	Positive	NA	Negative	Negative	MUT	WT	WT	MUT	MS	Amplified	HD	WT	Yes	Yes	41127	Amplified	Yes	No	HD.Yes	>=50	Yes	Validation panel	AOCS
4714	MOC	1	IA	1	I	Alive (PF)	NA	0	3656	0	0	3656	21	Validation	Complex	1	Single	18	High	0.213916	>10%	Positive	Positive	Negative	Negative	Positive	NA	Negative	Negative	MUT	WT	WT	MUT	T	Amplified	HD	WT	Yes	Yes	41189	Amplified	Yes	No	HD.Yes	<50	Yes	Validation panel	AOCS
4842	MOC	2	IC	1	I	Deceased	Yes	0	3744	1	1	3744	73	Validation	Complex (whole chr)	0	None	2	Low	0.433997	>10%	Positive	Focal	Focal	Negative	Negative	WT	Positive	Negative	MUT	MUT	WT	WT	WT	Normal	CN Loss	WT	No	Yes	41206	Not amplified	No	No	Loss/LOH.No	>=50	Yes	Validation panel	AOCS
5038	BDL	BDL	NA	NA	BDL	Alive (PF)	NA	0	1820	0	0	1820	55	Validation	NA	NA	NA	NA	NA	NA	NA	Positive	Positive	Focal	Negative	Negative	NA	Negative	Negative	NA	NA	NA	NA	NA	NA	NA	NA	NA	NA	NA	Not amplified	NA	NA	NA.NA	>=50	NA	No	AOCS
6713	BDL	BDL	IA	1	BDL	Alive (PF)	NA	0	1370	0	0	1370	52	Validation	NA	NA	NA	NA	NA	NA	NA	Positive	Focal	Negative	Negative	Negative	NA	Focal	Negative	NA	NA	NA	NA	NA	NA	NA	NA	NA	NA	NA	Not amplified	NA	NA	NA.NA	>=50	NA	No	AOCS
7516	BDL	BDL	IA	1	BDL	Alive (PF)	NA	0	1509	0	0	1509	47	Validation	NA	NA	NA	NA	NA	NA	NA	Positive	Focal	Positive	Negative	Negative	NA	Focal	Negative	NA	NA	NA	NA	NA	NA	NA	NA	NA	NA	NA	Not amplified	NA	NA	NA.NA	<50	NA	No	AOCS
7722	EOM	EOM	NA	NA	EOM	NA	NA	NA	NA	NA	NA	NA	NA	Validation	Complex	1	Single	18	High	0.286898	>10%	Negative	Positive	NA	NA	NA	NA	NA	NA	WT	WT	WT	MUT	MS	Normal	Normal	WT	No	No	41335	Not amplified	Yes	No	No Loss.Yes	NA	No	Validation panel	AOCS
8676	BEN	BEN	NA	NA	BEN	Alive (PF)	NA	NA	NA	NA	NA	NA	61	Discovery	Simple	0	None	2	Low	0.000258046	<10%	NA	NA	NA	NA	NA	NA	NA	NA	MUT	WT	NA	WT	WT	Normal	CNN-LOH	NA	NA	Yes	NA	Not amplified	No	No	Loss/LOH.No	>=50	Yes	Sanger key genes	AOCS
9083	BDL	BDL	NA	NA	BDL	Alive (PF)	NA	0	770	0	0	770	54	Validation	NA	NA	NA	NA	NA	NA	NA	Positive	Focal	Negative	Negative	Negative	WT	Focal	Negative	NA	NA	NA	NA	NA	NA	NA	NA	NA	NA	NA	Not amplified	No	NA	NA.No	>=50	NA	No	AOCS
10589	BDL	BDL	NA	NA	BDL	Alive (PF)	NA	0	1233	0	0	1233	18	Validation	NA	NA	NA	NA	NA	NA	NA	Negative	Negative	Negative	NA	Negative	NA	Negative	NA	NA	NA	NA	NA	NA	NA	NA	NA	NA	NA	NA	Not amplified	NA	NA	NA.NA	<50	NA	No	AOCS
10673	MOC	2	IC	1	I	Alive (R)	NA	1	291	0	0	2368	32	Validation	Complex + amps	1	Single	7	High	0.355894	>10%	Positive	Focal	Focal	Negative	Negative	Positive	Positive	Negative	WT	WT	WT	MUT	MS	Amplified	HD	WT	Yes	Yes	41438	Amplified	Yes	No	HD.Yes	<50	Yes	Validation panel	AOCS
11391	BDL	BDL	IA	1	BDL	Alive (PF)	NA	0	790	0	0	790	49	Validation	NA	NA	NA	NA	NA	NA	NA	Positive	Negative	Positive	Positive	Negative	NA	Negative	Negative	NA	NA	NA	NA	NA	NA	NA	NA	NA	NA	NA	Not amplified	NA	NA	NA.NA	<50	NA	No	AOCS
11552	BEN	BEN	NA	NA	BEN	Alive (PF)	NA	NA	NA	NA	NA	NA	54	Discovery	Simple	0	None	0	Low	6.23e-05	<10%	NA	NA	NA	NA	NA	NA	NA	NA	WT	WT	WT	WT	WT	Normal	Normal	NA	No	No	NA	Not amplified	No	No	No Loss.No	>=50	No	Sanger key genes	AOCS
57	BDL	BDL	IA	1	BDL	Deceased	No	0	3998	1	0	3998	77	Validation	NA	NA	NA	NA	NA	NA	NA	Positive	Focal	Negative	Negative	Negative	NA	Negative	Negative	NA	NA	NA	NA	NA	NA	NA	NA	NA	NA	NA	Not amplified	NA	NA	NA.NA	>=50	NA	No	AOCS
111	BDL	BDL	NA	NA	BDL	Alive (PF)	NA	0	2267	0	0	2267	48	Validation	NA	NA	NA	NA	NA	NA	NA	Positive	Focal	Focal	Negative	Negative	NA	Negative	Negative	NA	NA	NA	NA	NA	NA	NA	NA	NA	NA	NA	Not amplified	NA	NA	NA.NA	<50	NA	No	AOCS
144	MOC	2	III	3	III-IV	NA	NA	NA	NA	NA	NA	NA	NA	Validation	Complex + amps	6	Multiple	NA	NA	0.487644	>10%	Negative	Negative	Positive	Negative	Negative	Positive	Negative	Negative	MUT	WT	WT	MUT	MS	CN Loss	CN Loss	WT	No	Yes	44059	Not amplified	Yes	No	Loss/LOH.Yes	NA	Yes	Validation panel	AOCS
354	EOM	EOM	IIIC	3	EOM	Deceased	Yes	1	491	1	1	613	78	Validation	Complex	1	Single	21	High	0.36342	>10%	Positive	Positive	NA	NA	Negative	NA	Positive	NA	WT	WT	WT	MUT	MS	CN Loss	Normal	WT	No	No	44100	Not amplified	Yes	No	No Loss.Yes	>=50	No	Validation panel	AOCS
557	BDL	BDL	IA	1	BDL	Alive (PF)	NA	0	2132	0	0	2132	61	Validation	NA	NA	NA	NA	NA	NA	NA	Positive	Focal	Negative	Negative	Negative	NA	Negative	Negative	NA	NA	NA	NA	NA	NA	NA	NA	NA	NA	NA	Not amplified	NA	NA	NA.NA	>=50	NA	No	AOCS
706	BDL	BDL	IA	1	BDL	Alive (PF)	NA	0	2169	0	0	2169	40	Validation	NA	NA	NA	NA	NA	NA	NA	Positive	Focal	Negative	Negative	Negative	NA	Negative	Negative	NA	NA	NA	NA	NA	NA	NA	NA	NA	NA	NA	Not amplified	NA	NA	NA.NA	<50	NA	No	AOCS
852	MOC	2	IA	1	I	Alive (PF)	NA	0	4470	0	0	4470	61	Validation	Complex + amps	2	Multiple	9	High	0.1169	>10%	Positive	Negative	Negative	Negative	Positive	Positive	Negative	Negative	WT	WT	WT	MUT	MS	Amplified	HD	WT	Yes	Yes	44419	Amplified	Yes	No	HD.Yes	>=50	Yes	Validation panel	AOCS
1708	BDL	BDL	NA	NA	BDL	Deceased	Yes	1	451	1	1	531	56	Validation	NA	NA	NA	NA	NA	NA	NA	Positive	Negative	Positive	Focal	Negative	Positive	Positive	Negative	NA	NA	NA	NA	NA	NA	NA	NA	NA	NA	NA	Not amplified	Yes	NA	NA.Yes	>=50	NA	No	AOCS
1802	EOM	EOM	NA	NA	EOM	NA	NA	NA	NA	NA	NA	NA	NA	Validation	Complex + amps	5	Multiple	28	High	0.265518	>10%	Positive	Focal	NA	NA	NA	NA	NA	NA	MUT	WT	WT	MUT	Other	Amplified	Normal	MUT	Yes	Yes	44255	Amplified	Yes	No	No Loss.Yes	NA	No	Validation panel	AOCS
1873	BDL	BDL	NA	NA	BDL	Alive (PF)	NA	0	3077	0	0	3077	62	Validation	NA	NA	NA	NA	NA	NA	NA	Positive	Focal	Positive	Positive	Negative	NA	Positive	Negative	NA	NA	NA	NA	NA	NA	NA	NA	NA	NA	NA	Not amplified	NA	NA	NA.NA	>=50	NA	No	AOCS
1950	BDL	BDL	IC	1	BDL	Deceased	No	1	1334	1	1	1750	47	Validation	NA	NA	NA	NA	NA	NA	NA	Positive	Focal	Positive	Negative	Negative	NA	Focal	Negative	NA	NA	NA	NA	NA	NA	NA	NA	NA	NA	NA	Not amplified	NA	NA	NA.NA	<50	NA	No	AOCS
3579	EOM	EOM	NA	NA	EOM	Deceased	Yes	1	91	1	1	91	75	Validation	NA	NA	NA	NA	NA	NA	NA	Positive	Positive	Negative	Negative	Negative	WT	Positive	Negative	NA	NA	NA	NA	NA	NA	NA	NA	NA	NA	NA	Not amplified	No	NA	NA.No	>=50	NA	No	AOCS
3796	BDL	BDL	NA	NA	BDL	Alive (PF)	NA	0	1642	0	0	1642	81	Validation	NA	NA	NA	NA	NA	NA	NA	Negative	Positive	Focal	Negative	Negative	Negative	Negative	Negative	NA	NA	NA	NA	NA	NA	NA	NA	NA	NA	NA	Not amplified	Yes	NA	NA.Yes	>=50	NA	No	AOCS
4515	BDL	BDL	IA	1	BDL	Alive (PF)	NA	0	1491	0	0	1491	51	Discovery	Simple	0	None	4	Low	0.035	<10%	Positive	Negative	Positive	Negative	Negative	NA	Negative	Negative	MUT	WT	NA	WT	WT	Normal	CNN-LOH	WT	No	Yes	NA	Not amplified	No	No	Loss/LOH.No	>=50	Yes	Sanger key genes	AOCS
5561	BDL	BDL	IC	1	BDL	Alive (PF)	NA	0	1374	0	0	1374	52	Validation	NA	NA	NA	NA	NA	NA	NA	NA	NA	Positive	Negative	Negative	NA	NA	Negative	NA	NA	NA	NA	NA	NA	NA	NA	NA	NA	NA	Not amplified	NA	NA	NA.NA	>=50	NA	No	AOCS
5721	BDL	BDL	IA	1	BDL	Alive (PF)	NA	0	2711	0	0	2711	49	Validation	NA	NA	NA	NA	NA	NA	NA	Positive	Positive	Negative	Negative	Positive	WT	Positive	Negative	NA	NA	NA	NA	NA	NA	NA	NA	NA	NA	NA	Amplified	No	NA	NA.No	<50	NA	No	AOCS
5722	BDL	BDL	IA	1	BDL	Alive (PF)	NA	0	2482	0	0	2482	54	Validation	NA	NA	NA	NA	NA	NA	NA	NA	NA	Focal	Negative	Negative	NA	Negative	Negative	NA	NA	NA	NA	NA	NA	NA	NA	NA	NA	NA	Not amplified	NA	NA	NA.NA	>=50	NA	No	AOCS
6099	EOM	EOM	NA	NA	EOM	NA	NA	NA	NA	NA	NA	NA	NA	Validation	Complex + amps	7	Multiple	32	High	0.383003	>10%	NA	NA	NA	NA	NA	NA	NA	NA	MUT	WT	WT	MUT	Other	CN Loss	Normal	WT	No	No	44401	Not amplified	Yes	No	No Loss.Yes	NA	No	Validation panel	AOCS
6429	BDL	BDL	NA	NA	BDL	Alive (PF)	NA	0	1923	0	0	1923	57	Validation	NA	NA	NA	NA	NA	NA	NA	Positive	Focal	Positive	Positive	Negative	NA	Focal	Negative	NA	NA	NA	NA	NA	NA	NA	NA	NA	NA	NA	Not amplified	NA	NA	NA.NA	>=50	NA	No	AOCS
6637	BDL	BDL	NA	NA	BDL	Alive (PF)	NA	0	2178	0	0	2178	31	Validation	NA	NA	NA	NA	NA	NA	NA	Positive	Focal	Positive	Negative	Negative	NA	Negative	Negative	NA	NA	NA	NA	NA	NA	NA	NA	NA	NA	NA	Not amplified	NA	NA	NA.NA	<50	NA	No	AOCS
6664	MOC	2	IC	1	I	Deceased	No	0	2604	1	0	2604	55	Validation	Complex + amps	3	Multiple	18	High	0.1284	>10%	Positive	Positive	Focal	Focal	Negative	WT	Positive	Negative	MUT	MUT	WT	MUT	MS	Normal	HD	WT	Yes	Yes	1356	Not amplified	Yes	No	HD.Yes	>=50	Yes	Validation panel	AOCS
9069	EOM	EOM	IIIC	3	EOM	Deceased	Yes	1	455	1	1	1648	73	Validation	Complex + amps	9	Multiple	40	High	0.3876	>10%	Positive	Positive	NA	NA	Negative	WT	Positive	NA	WT	WT	WT	WT	WT	Amplified	Normal	WT	No	No	44461	Amplified	No	No	No Loss.No	>=50	No	Validation panel	AOCS
1007	MOC	NA	IC	1	I	Alive (PF)	NA	0	4496	0	0	4496	46	Validation	NA	NA	NA	NA	NA	NA	NA	Positive	Focal	Focal	Negative	Positive	WT	Focal	Negative	NA	NA	NA	NA	NA	NA	NA	NA	NA	NA	NA	Amplified	No	NA	NA.No	<50	NA	No	AOCS
10478	EOM	EOM	NA	NA	EOM	Deceased	No	0	27	1	0	27	52	Validation	Simple	0	None	2	Low	0.0941045	<10%	Positive	Positive	Negative	Negative	Negative	WT	Negative	Negative	MUT	WT	WT	WT	WT	Normal	HD	WT	Yes	Yes	44800	Not amplified	No	No	HD.No	>=50	Yes	Validation panel	AOCS
10559	MOC	3	IIIC	3	III-IV	Deceased	Yes	1	248	1	1	446	70	Validation	Complex	0	None	32	High	0.196398	>10%	Positive	Negative	Negative	Positive	Negative	WT	Negative	Positive	MUT	WT	WT	WT	WT	CN Gain	CN Loss	WT	No	Yes	44802	Not amplified	No	No	Loss/LOH.No	>=50	Yes	Validation panel	AOCS
10624	BDL	BDL	NA	NA	BDL	Alive (PF)	NA	0	1848	0	0	1848	52	Validation	NA	NA	NA	NA	NA	NA	NA	Positive	Positive	Positive	Negative	Negative	NA	Negative	Negative	NA	NA	NA	NA	NA	NA	NA	NA	NA	NA	NA	Not amplified	NA	NA	NA.NA	>=50	NA	No	AOCS
11877	BDL	BDL	NA	NA	BDL	Alive (PF)	NA	0	1090	0	0	1090	80	Validation	NA	NA	NA	NA	NA	NA	NA	Positive	Focal	Negative	Negative	Negative	NA	Positive	Negative	NA	NA	NA	NA	NA	NA	NA	NA	NA	NA	NA	Not amplified	NA	NA	NA.NA	>=50	NA	No	AOCS
6432	BDL	BDL	IA	1	BDL	Alive (PF)	NA	0	1572	0	0	1572	56	Discovery	Complex	0	None	13	High	0.213033	>10%	NA	NA	NA	NA	NA	NA	NA	NA	MUT	WT	WT	MUT	MS	Normal	Normal	WT	No	No	49001	Not amplified	Yes	No	No Loss.Yes	>=50	No	Validation panel	AOCS
7276	BDL	BDL	IIIC	3	BDL	Alive (PF)	NA	0	1943	0	0	1943	57	Validation	NA	NA	NA	NA	NA	NA	NA	Positive	Negative	Negative	Negative	Negative	NA	Positive	Negative	NA	NA	NA	NA	NA	NA	NA	NA	NA	NA	NA	Not amplified	NA	NA	NA.NA	>=50	NA	No	AOCS
8055	BEN	BEN	NA	NA	BEN	Alive (PF)	NA	NA	NA	NA	NA	NA	64	Discovery	Simple	0	None	2	Low	0.00346165	<10%	NA	NA	NA	NA	NA	NA	NA	NA	MUT	WT	NA	WT	WT	Normal	HD	NA	Yes	Yes	NA	Not amplified	No	No	HD.No	>=50	Yes	Sanger key genes	AOCS
9687	BDL	BDL	NA	NA	BDL	Alive (PF)	NA	0	1431	0	0	1431	45	Validation	NA	NA	NA	NA	NA	NA	NA	Positive	Focal	Negative	Positive	Negative	NA	Positive	Negative	NA	NA	NA	NA	NA	NA	NA	NA	NA	NA	NA	Not amplified	NA	NA	NA.NA	<50	NA	No	AOCS
10003	BDL	BDL	NA	NA	BDL	Alive (PF)	NA	0	258	0	0	258	45	Validation	NA	NA	NA	NA	NA	NA	NA	Positive	Negative	Positive	Negative	Negative	NA	Negative	Negative	NA	NA	NA	NA	NA	NA	NA	NA	NA	NA	NA	Not amplified	NA	NA	NA.NA	<50	NA	No	AOCS
10864	BDL	BDL	NA	NA	BDL	Alive (PF)	NA	0	759	0	0	759	38	Validation	NA	NA	NA	NA	NA	NA	NA	Positive	Negative	Focal	Focal	Negative	Negative	Negative	Negative	NA	NA	NA	NA	NA	NA	NA	NA	NA	NA	NA	Not amplified	Yes	NA	NA.Yes	<50	NA	No	AOCS
1638	BDL	BDL	IA	1	BDL	Alive (PF)	NA	0	2369	0	0	2369	50	Validation	NA	NA	NA	NA	NA	NA	NA	Positive	Focal	Focal	Negative	Negative	NA	Positive	Negative	NA	NA	NA	NA	NA	NA	NA	NA	NA	NA	NA	Not amplified	NA	NA	NA.NA	>=50	NA	No	AOCS
1734	BDL	BDL	IA	1	BDL	Alive (PF)	NA	0	1066	0	0	1066	45	Validation	NA	NA	NA	NA	NA	NA	NA	Positive	Focal	Positive	Focal	Negative	WT	Focal	Negative	NA	NA	NA	NA	NA	NA	NA	NA	NA	NA	NA	Not amplified	No	NA	NA.No	<50	NA	No	AOCS
1735	BEN	BEN	NA	NA	BEN	Alive (PF)	NA	0	71	0	0	71	62	Discovery	Simple	0	None	0	Low	0.000974621	<10%	NA	NA	NA	NA	NA	NA	NA	NA	MUT	WT	NA	WT	WT	Normal	Normal	NA	No	No	NA	Not amplified	No	No	No Loss.No	>=50	No	Sanger key genes	AOCS
1854	BDL	BDL	IA	1	BDL	Alive (PF)	NA	0	1122	0	0	1122	22	Validation	NA	NA	NA	NA	NA	NA	NA	Positive	Positive	Focal	Negative	Negative	NA	Negative	Negative	NA	NA	NA	NA	NA	NA	NA	NA	NA	NA	NA	Not amplified	NA	NA	NA.NA	<50	NA	No	AOCS
2063	BDL	BDL	NA	NA	BDL	Alive (PF)	NA	0	3099	0	0	3099	78	Discovery	Simple	0	None	0	Low	0.000387592	<10%	Positive	Focal	Focal	Negative	Negative	Negative	Negative	Negative	MUT	WT	NA	WT	WT	Normal	Normal	WT	No	No	NA	Not amplified	No	No	No Loss.No	>=50	No	Sanger key genes	AOCS
2068	EOM	EOM	NA	NA	EOM	Deceased	No	1	809	1	0	2627	58	Discovery	Simple	0	None	0	Low	0.0468	<10%	Positive	Focal	Negative	Positive	Positive	WT	Negative	Positive	WT	WT	WT	WT	WT	Normal	Normal	MUT	Yes	Yes	51036	Not amplified	No	No	No Loss.No	>=50	No	Validation panel	AOCS
2503	BDL	BDL	NA	NA	BDL	Alive (PF)	NA	0	414	0	0	414	35	Validation	NA	NA	NA	NA	NA	NA	NA	Positive	Focal	Negative	Negative	Negative	NA	Focal	Negative	NA	NA	NA	NA	NA	NA	NA	NA	NA	NA	NA	Not amplified	NA	NA	NA.NA	<50	NA	No	AOCS
2845	BEN	BEN	NA	NA	BEN	Alive (PF)	NA	NA	NA	NA	NA	NA	75	Discovery	Simple	0	None	4	Low	0.0160664	<10%	NA	NA	NA	NA	NA	NA	NA	NA	MUT	WT	NA	WT	WT	CN Gain	CN Loss	NA	NA	Yes	NA	Not amplified	No	No	Loss/LOH.No	>=50	Yes	Sanger key genes	AOCS
3045	BEN	BEN	NA	NA	BEN	Alive (PF)	NA	NA	NA	NA	NA	NA	52	Discovery	Simple	1	Single	1	Low	0.0244	<10%	NA	NA	NA	NA	NA	NA	NA	NA	MUT	WT	NA	WT	WT	Normal	Normal	NA	No	No	NA	Not amplified	No	No	No Loss.No	>=50	No	Sanger key genes	AOCS
3595	BDL	BDL	NA	NA	BDL	Alive (PF)	NA	0	2621	0	0	2621	53	Validation	NA	NA	NA	NA	NA	NA	NA	Positive	Positive	Positive	Focal	Negative	WT	Negative	Negative	NA	NA	NA	NA	NA	NA	NA	NA	NA	NA	NA	Not amplified	No	NA	NA.No	>=50	NA	No	AOCS
5635	BDL	BDL	IA	1	BDL	Alive (PF)	NA	0	694	0	0	694	57	Validation	NA	NA	NA	NA	NA	NA	NA	Positive	Focal	Positive	Negative	Negative	WT	Negative	Negative	NA	NA	NA	NA	NA	NA	NA	NA	NA	NA	NA	Not amplified	No	NA	NA.No	>=50	NA	No	AOCS
5950	MOC	3	I	1	I	Deceased	Yes	1	1771	1	1	1991	63	Discovery	Complex + amps	9	Multiple	43	High	0.4868	>10%	Focal	Focal	Focal	Negative	Negative	Positive	Focal	Negative	WT	WT	WT	MUT	MS	Normal	CN Loss	WT	No	Yes	NA	Not amplified	Yes	Yes	Loss/LOH.Yes	>=50	Yes	WGS	AOCS
6039	EOM	EOM	NA	NA	EOM	Deceased	Yes	1	110	1	1	110	56	Discovery	Complex	0	None	7	High	0.1665	>10%	NA	NA	NA	NA	NA	NA	NA	NA	WT	WT	WT	WT	WT	Normal	Normal	WT	No	No	51108	Not amplified	No	No	No Loss.No	>=50	No	Validation panel	AOCS
6725	BDL	BDL	NA	NA	BDL	Alive (PF)	NA	0	302	0	0	302	68	Validation	NA	NA	NA	NA	NA	NA	NA	Positive	Focal	Focal	Focal	Negative	NA	Focal	Negative	NA	NA	NA	NA	NA	NA	NA	NA	NA	NA	NA	Not amplified	NA	NA	NA.NA	>=50	NA	No	AOCS
7493	EOM	EOM	IIIA	3	EOM	Deceased	Yes	1	1752	1	1	2081	41	Validation	NA	NA	NA	NA	NA	NA	NA	Positive	Focal	Negative	Negative	2+	WT	Positive	Negative	NA	NA	NA	NA	NA	NA	NA	NA	NA	NA	NA	Not amplified	No	NA	NA.No	<50	NA	No	AOCS
7739	BDL	BDL	NA	NA	BDL	Alive (PF)	NA	0	735	0	0	735	62	Validation	NA	NA	NA	NA	NA	NA	NA	Positive	Negative	Negative	Negative	Negative	NA	Negative	Negative	NA	NA	NA	NA	NA	NA	NA	NA	NA	NA	NA	Not amplified	NA	NA	NA.NA	>=50	NA	No	AOCS
8488	MOC	1	IA	1	I	Alive (PF)	NA	0	2392	0	0	2392	44	Discovery	Complex	0	None	2	Low	0.1715	>10%	Positive	Negative	Negative	Focal	Positive	WT	Positive	Negative	MUT	WT	WT	WT	WT	CN Gain	Normal	WT	No	No	51149	Not amplified	No	No	No Loss.No	<50	No	Validation panel	AOCS
8681	BDL	BDL	NA	NA	BDL	Alive (PF)	NA	0	2110	0	0	2110	54	Validation	NA	NA	NA	NA	NA	NA	NA	Positive	Negative	Negative	NA	Negative	Positive	Positive	Negative	NA	NA	NA	NA	NA	NA	NA	NA	NA	NA	NA	Not amplified	Yes	NA	NA.Yes	>=50	NA	No	AOCS
8866	MOC	3	IIB	2	II	Alive (PF)	NA	0	3807	0	0	3807	50	Discovery	Complex + amps	2	Multiple	18	High	0.5624	>10%	Positive	Focal	Focal	Focal	Negative	Positive	Negative	Negative	WT	WT	WT	MUT	MS	CN Gain	CN Loss	MUT	Yes	Yes	NA	Not amplified	Yes	No	Loss/LOH.Yes	>=50	Yes	Exome	AOCS
9758	BDL	BDL	NA	NA	BDL	Alive (PF)	NA	0	2166	0	0	2166	60	Validation	NA	NA	NA	NA	NA	NA	NA	Positive	Focal	Focal	Focal	Negative	NA	Negative	Negative	NA	NA	NA	NA	NA	NA	NA	NA	NA	NA	NA	Not amplified	NA	NA	NA.NA	>=50	NA	No	AOCS
9759	BDL	BDL	IA	1	BDL	Alive (PF)	NA	0	428	0	0	428	31	Validation	NA	NA	NA	NA	NA	NA	NA	Positive	Focal	Focal	Negative	Negative	NA	Focal	Negative	NA	NA	NA	NA	NA	NA	NA	NA	NA	NA	NA	Not amplified	NA	NA	NA.NA	<50	NA	No	AOCS
10518	BDL	BDL	NA	NA	BDL	Alive (PF)	NA	0	2058	0	0	2058	54	Validation	NA	NA	NA	NA	NA	NA	NA	Positive	Positive	Focal	Negative	Negative	WT	Negative	Negative	NA	NA	NA	NA	NA	NA	NA	NA	NA	NA	NA	Not amplified	No	NA	NA.No	>=50	NA	No	AOCS
10823	BDL	BDL	NA	NA	BDL	Alive (PF)	NA	0	1940	0	0	1940	61	Validation	NA	NA	NA	NA	NA	NA	NA	Positive	Focal	Positive	Negative	Negative	WT	Negative	Negative	NA	NA	NA	NA	NA	NA	NA	NA	NA	NA	NA	Not amplified	No	NA	NA.No	>=50	NA	No	AOCS
11011	BDL	BDL	NA	NA	BDL	Alive (PF)	NA	0	104	0	0	104	39	Validation	NA	NA	NA	NA	NA	NA	NA	Positive	Positive	Focal	Negative	Positive	NA	Focal	Negative	NA	NA	NA	NA	NA	NA	NA	NA	NA	NA	NA	Amplified	NA	NA	NA.NA	<50	NA	No	AOCS
11669	MOC	2	NA	NA	NA	Deceased	Yes	1	58	1	1	58	49	Validation	Complex	0	None	21	High	0.228847	>10%	Positive	Negative	NA	NA	NA	NA	NA	NA	MUT	WT	WT	WT	WT	CN Gain	CN Loss	WT	No	Yes	51833	Not amplified	No	No	Loss/LOH.No	<50	Yes	Validation panel	AOCS
329	MOC	2	IIIC	3	III-IV	Deceased	Yes	1	1226	1	1	1391	45	Validation	Complex + amps	1	Single	20	High	0.285296	>10%	Positive	Negative	Negative	Negative	Negative	Positive	Negative	Negative	MUT	WT	WT	MUT	MS	Normal	CN Loss	WT	No	Yes	60007	Not amplified	Yes	Yes	Loss/LOH.Yes	<50	Yes	Validation panel	AOCS
367	BDL	BDL	IA	1	BDL	Alive (PF)	NA	0	1826	0	0	1826	44	Validation	NA	NA	NA	NA	NA	NA	NA	Positive	Focal	Negative	Negative	Negative	Positive	Positive	Negative	NA	NA	NA	NA	NA	NA	NA	NA	NA	NA	NA	Not amplified	Yes	NA	NA.Yes	<50	NA	No	AOCS
562	BDL	BDL	NA	NA	BDL	Alive (PF)	NA	0	731	0	0	731	48	Validation	NA	NA	NA	NA	NA	NA	NA	Positive	Positive	Positive	Negative	Negative	WT	Negative	Negative	NA	NA	NA	NA	NA	NA	NA	NA	NA	NA	NA	Not amplified	No	NA	NA.No	<50	NA	No	AOCS
848	BDL	BDL	NA	NA	BDL	Alive (PF)	NA	0	142	0	0	142	45	Validation	NA	NA	NA	NA	NA	NA	NA	Positive	Positive	Positive	Negative	Negative	Positive	Positive	Negative	NA	NA	NA	NA	NA	NA	NA	NA	NA	NA	NA	Not amplified	Yes	NA	NA.Yes	<50	NA	No	AOCS
1682	BDL	BDL	IC	1	BDL	Alive (PF)	NA	0	1729	0	0	1729	58	Validation	NA	NA	NA	NA	NA	NA	NA	Positive	Focal	Positive	Negative	Negative	NA	Focal	Negative	NA	NA	NA	NA	NA	NA	NA	NA	NA	NA	NA	Not amplified	NA	NA	NA.NA	>=50	NA	No	AOCS
1715	BDL	BDL	NA	NA	BDL	Alive (PF)	NA	0	1794	0	0	1794	66	Validation	NA	NA	NA	NA	NA	NA	NA	Positive	Focal	Focal	Negative	Negative	Negative	Focal	Negative	NA	NA	NA	NA	NA	NA	NA	NA	NA	NA	NA	Not amplified	Yes	NA	NA.Yes	>=50	NA	No	AOCS
2471	BDL	BDL	NA	NA	BDL	Alive (PF)	NA	0	1629	0	0	1629	29	Validation	NA	NA	NA	NA	NA	NA	NA	Positive	Negative	Focal	Focal	Negative	Negative	Focal	Negative	NA	NA	NA	NA	NA	NA	NA	NA	NA	NA	NA	Not amplified	Yes	NA	NA.Yes	<50	NA	No	AOCS
3071	EOM	EOM	III	3	EOM	NA	NA	NA	NA	NA	NA	NA	43	Discovery	Simple + amp	1	Single	0	Low	0.0053	<10%	Positive	Negative	NA	NA	NA	NA	NA	NA	WT	WT	WT	WT	WT	Normal	Normal	WT	No	No	60146	Not amplified	No	No	No Loss.No	<50	No	Validation panel	AOCS
3328	MOC	3	IC	1	I	Alive (PF)	NA	0	1697	0	0	1697	65	Validation	Complex	0	None	21	High	0.314734	>10%	Positive	Negative	Negative	Positive	Negative	Positive	Positive	Positive	WT	MUT	WT	MUT	MS	Normal	Normal	WT	No	No	60150	Not amplified	Yes	No	No Loss.Yes	>=50	No	Validation panel	AOCS
4529	BDL	BDL	IA	1	BDL	Alive (PF)	NA	0	1386	0	0	1386	51	Validation	NA	NA	NA	NA	NA	NA	NA	Positive	Focal	Focal	Focal	Negative	NA	Focal	Negative	NA	NA	NA	NA	NA	NA	NA	NA	NA	NA	NA	Not amplified	NA	NA	NA.NA	>=50	NA	No	AOCS
6525	BDL	BDL	NA	NA	BDL	Alive (PF)	NA	0	1562	0	0	1562	37	Validation	NA	NA	NA	NA	NA	NA	NA	Positive	Negative	Negative	Focal	Negative	NA	Negative	Negative	NA	NA	NA	NA	NA	NA	NA	NA	NA	NA	NA	Not amplified	NA	NA	NA.NA	<50	NA	No	AOCS
6591	BDL	BDL	IA	1	BDL	Alive (PF)	NA	0	1435	0	0	1435	40	Validation	NA	NA	NA	NA	NA	NA	NA	Positive	Positive	Negative	Negative	Negative	NA	NA	Negative	NA	NA	NA	NA	NA	NA	NA	NA	NA	NA	NA	Not amplified	NA	NA	NA.NA	<50	NA	No	AOCS
6985	BDL	BDL	NA	NA	BDL	Alive (PF)	NA	0	648	0	0	648	45	Validation	NA	NA	NA	NA	NA	NA	NA	Positive	Focal	Focal	Positive	Negative	Positive	Focal	Negative	NA	NA	NA	NA	NA	NA	NA	NA	NA	NA	NA	Not amplified	Yes	NA	NA.Yes	<50	NA	No	AOCS
6987	MOC	3	IV	4	III-IV	NA	NA	NA	NA	NA	NA	NA	41	Discovery	Complex + amps	15	Multiple	26	High	0.2633	>10%	NA	NA	NA	NA	NA	NA	NA	NA	WT	WT	WT	MUT	MS	Amplified	Normal	MUT	Yes	Yes	NA	Amplified	Yes	No	No Loss.Yes	<50	No	WGS	AOCS
7199	EOM	EOM	IV	4	EOM	NA	NA	NA	NA	NA	NA	NA	51	Discovery	Complex + amps	5	Multiple	38	High	0.5077	>10%	Positive	Positive	NA	NA	NA	NA	NA	Negative	MUT	WT	WT	MUT	T	CN Gain	Normal	WT	No	No	60260	Not amplified	Yes	No	No Loss.Yes	>=50	No	Validation panel	AOCS
8472	BDL	BDL	IA	1	BDL	Alive (PF)	NA	0	133	0	0	133	35	Validation	NA	NA	NA	NA	NA	NA	NA	Positive	Focal	Focal	Focal	Negative	WT	Negative	Negative	NA	NA	NA	NA	NA	NA	NA	NA	NA	NA	NA	Not amplified	No	NA	NA.No	<50	NA	No	AOCS
8923	MOC	2	I	1	I	NA	NA	NA	NA	NA	NA	NA	NA	Discovery	Complex + amps	3	Multiple	10	High	0.3078	>10%	NA	NA	NA	NA	NA	NA	NA	NA	WT	WT	WT	MUT	MS	Amplified	HD	HD	Yes	Yes	NA	Amplified	Yes	No	HD.Yes	NA	Yes	Exome (unpaired)	AOCS
9572	MOC	2	I	1	I	NA	NA	NA	NA	NA	NA	NA	40	Discovery	Complex	0	None	30	High	0.2696	>10%	NA	NA	NA	NA	NA	NA	NA	NA	WT	WT	WT	MUT	MS	CN Gain	CN Loss	WT	No	Yes	NA	Not amplified	Yes	No	Loss/LOH.Yes	<50	Yes	Exome	AOCS
10455	MOC	2	IC	1	I	Alive (PF)	NA	0	2074	0	0	2074	49	Validation	Complex + amps	2	Multiple	9	High	0.157824	>10%	Positive	Negative	NA	NA	NA	NA	NA	Negative	MUT	WT	WT	MUT	MS	Amplified	CN Loss	MUT	Yes	Yes	60368	Amplified	Yes	No	Loss/LOH.Yes	<50	Yes	Validation panel	AOCS
11788	MOC	2	NA	NA	NA	Deceased	Yes	1	988	1	1	1261	62	Validation	Complex + amps	2	Multiple	22	High	0.165329	>10%	Positive	Positive	Positive	Negative	Negative	Negative	Focal	Negative	MUT	WT	WT	MUT	ESS	Normal	HD	WT	Yes	Yes	60810	Not amplified	Yes	Yes	HD.Yes	>=50	Yes	Validation panel	AOCS
528	BDL	BDL	NA	NA	BDL	Alive (PF)	NA	0	3274	0	0	3274	41	Discovery	Simple	0	None	0	Low	0.000425125	<10%	Positive	Focal	Focal	Focal	Negative	WT	Positive	Negative	MUT	WT	NA	WT	WT	Normal	Normal	WT	No	No	NA	Not amplified	No	No	No Loss.No	<50	No	Sanger key genes	AOCS
907	BEN	BEN	NA	NA	BEN	Alive (PF)	NA	NA	NA	NA	NA	NA	58	Discovery	Simple	0	None	6	High	0.0608	<10%	NA	NA	NA	NA	NA	NA	NA	NA	WT	WT	WT	WT	WT	Normal	HD	NA	Yes	Yes	NA	Not amplified	No	No	HD.No	>=50	Yes	Sanger key genes	AOCS
1249	BEN	BEN	NA	NA	BEN	Deceased	NA	NA	NA	1	NA	1368	58	Discovery	Simple	0	None	2	Low	0.051	<10%	NA	NA	NA	NA	NA	NA	NA	NA	MUT	WT	NA	MUT	MS	Normal	Normal	NA	No	No	NA	Not amplified	Yes	No	No Loss.Yes	>=50	No	Sanger key genes	AOCS
2143	BDL	BDL	IA	1	BDL	Alive (PF)	NA	0	1634	0	0	1634	67	Discovery	Simple	0	None	0	Low	0.00598935	<10%	Positive	Focal	Focal	Focal	Negative	NA	Focal	Negative	MUT	WT	WT	WT	WT	Normal	Normal	MUT	No	Yes	70059	Not amplified	No	No	No Loss.No	>=50	No	Validation panel	AOCS
2408	BEN	BEN	NA	NA	BEN	Alive (PF)	NA	NA	NA	NA	NA	NA	48	Discovery	Simple	0	None	2	Low	0.00086091	<10%	NA	NA	NA	NA	NA	NA	NA	NA	WT	WT	WT	WT	WT	Normal	HD	NA	Yes	Yes	NA	Not amplified	No	No	HD.No	<50	Yes	Sanger key genes	AOCS
2895	BDL	BDL	IA	1	BDL	Alive (PF)	NA	0	1423	0	0	1423	60	Discovery	Simple	0	None	2	Low	0.00330918	<10%	NA	NA	NA	NA	NA	NA	NA	NA	WT	MUT	NA	WT	WT	Normal	HD	HD	Yes	Yes	NA	Not amplified	No	No	HD.No	>=50	Yes	Sanger key genes	AOCS
3678	BDL	BDL	NA	NA	NA	Alive (PF)	NA	0	1262	0	0	1262	57	Validation	NA	NA	NA	NA	NA	NA	NA	Positive	Positive	NA	NA	Negative	NA	Positive	Negative	NA	NA	NA	NA	NA	NA	NA	NA	NA	NA	NA	Not amplified	NA	NA	NA.NA	>=50	NA	No	AOCS
4779	BDL	BDL	NA	NA	BDL	Alive (PF)	NA	0	1435	0	0	1435	70	Discovery	Simple	0	None	0	Low	0.000678822	<10%	Positive	Focal	Focal	Negative	Negative	NA	Negative	Negative	MUT	WT	NA	WT	WT	Normal	HD	HD	Yes	Yes	NA	Not amplified	No	No	HD.No	>=50	Yes	Sanger key genes	AOCS
6505	EOM	EOM	IIIC	3	EOM	Deceased	Yes	1	36	1	1	36	74	Discovery	Complex	0	None	13	High	0.0693	<10%	Positive	Negative	Negative	Negative	Negative	WT	Focal	Negative	MUT	WT	WT	WT	WT	Normal	HD	WT	Yes	Yes	70120	Not amplified	No	No	HD.No	>=50	Yes	Validation panel	AOCS
8401	BDL	BDL	NA	NA	BDL	Alive (PF)	NA	0	1165	0	0	1165	45	Validation	NA	NA	NA	NA	NA	NA	NA	Positive	Focal	NA	Positive	Negative	Negative	Positive	Negative	NA	NA	NA	NA	NA	NA	NA	NA	NA	NA	NA	Not amplified	Yes	NA	NA.Yes	<50	NA	No	AOCS
9348	BDL	BDL	NA	NA	BDL	Alive (PF)	NA	0	837	0	0	837	67	Validation	NA	NA	NA	NA	NA	NA	NA	Positive	Focal	Focal	Negative	Negative	WT	Positive	Negative	NA	NA	NA	NA	NA	NA	NA	NA	NA	NA	NA	Not amplified	No	NA	NA.No	>=50	NA	No	AOCS
10825	MOC	1	IC	1	I	Deceased	NA	NA	207	1	0	207	74	Validation	Complex + amps	2	Multiple	17	High	0.525521	>10%	Positive	Focal	Negative	Negative	Negative	Positive	Negative	Negative	MUT	WT	WT	MUT	MS	Normal	HD	WT	Yes	Yes	70802	Not amplified	Yes	No	HD.Yes	>=50	Yes	Validation panel	AOCS
15404	MOC	1	IC	1	I	Alive (PF)	NA	0	216	0	0	216	62	Discovery	Simple	0	None	9	High	0.0114176	<10%	Positive	Positive	Positive	Positive	Negative	Positive	Positive	Negative	MUT	WT	WT	WT	WT	Normal	Normal	MUT (missense)	Yes	Yes	NA	Not amplified	No	No	No Loss.No	>=50	No	Exome	AOCS
65576	MOC	2	IA	1	I	Alive (PF)	NA	0	68	0	0	68	31	Validation	NA	NA	NA	NA	NA	NA	NA	Positive	Focal	Positive	Focal	Negative	Positive	Focal	Negative	NA	NA	NA	NA	NA	NA	NA	NA	NA	NA	NA	Not amplified	Yes	NA	NA.Yes	<50	NA	No	AOCS
15417	MOC	3	IC	1	I	Alive (PF)	NA	0	68	0	0	68	34	Discovery	Complex + amps	11	Multiple	33	High	0.3094	>10%	Positive	Positive	Negative	Focal	Positive	Positive	Positive	Negative	WT	WT	WT	MUT	MS	Amplified	Normal	MUT (missense)	Yes	Yes	NA	Amplified	Yes	No	No Loss.Yes	<50	No	WGS	AOCS
66149R	MOC	3	NA	NA	NA	NA	NA	NA	NA	NA	NA	NA	NA	Validation	Complex + amps	3	Multiple	6	High	0.121414	>10%	Positive	Focal	Focal	Negative	NA	Positive	Negative	Negative	MUT	WT	WT	MUT	Other	Normal	CN Loss	WT	No	Yes	17K1696	Not amplified	Yes	No	Loss/LOH.Yes	NA	Yes	Validation panel	AOCS
66149	BDL	BDL	I	1	BDL	Alive (R)	NA	1	1176	0	0	2412	17	Validation	NA	NA	NA	NA	NA	NA	NA	Positive	Focal	Focal	Negative	NA	Positive	Negative	Negative	NA	NA	NA	NA	NA	NA	NA	NA	NA	NA	NA	NA	NA	NA	NA	<50	NA	No	AOCS/ALLOCATE
C1454	BDL	BDL	I	1	BDL	Alive (PF)	NA	0	1336	0	0	1309	58	Validation	Complex	1	Single	4	Low	0.105054	>10%	Positive	NA	NA	Focal	NA	WT	Negative	Negative	MUT	WT	WT	MUT	MS	Amplified	Normal	WT	No	No	c1454	Amplified	Yes	No	No Loss.Yes	>=50	No	Validation panel	COEUR
C923	BDL	BDL	NA	NA	BDL	Alive (PF)	NA	NA	NA	NA	NA	NA	64	Validation	NA	NA	NA	NA	NA	NA	NA	Positive	NA	NA	Negative	NA	NA	Negative	Negative	NA	NA	NA	NA	NA	NA	NA	NA	NA	NA	c923	NA	NA	NA	NA.NA	>=50	NA	Validation panel	COEUR
C1967	EOM	EOM	IC	1	EOM	Alive (PF)	NA	0	791	0	0	61	88	Validation	Simple	1	Single	1	Low	0.057473	<10%	Positive	NA	NA	Positive	NA	WT	Negative	Positive	MUT	WT	WT	WT	WT	Normal	Normal	WT	No	No	c1967	Not amplified	No	No	No Loss.No	>=50	No	Validation panel	COEUR
C1128	MOC	1	IIIC	3	III-IV	Deceased	Yes	1	454	1	1	530	60	Validation	Complex + amps	4	Multiple	43	High	0.434712	>10%	Positive	NA	NA	Negative	NA	Negative	Focal	Negative	MUT	WT	WT	MUT	T	Normal	CN Gain	WT	No	No	c1128	Not amplified	Yes	No	No Loss.Yes	>=50	No	Validation panel	COEUR
C1132	MOC	1	IA	1	I	Alive (R)	NA	1	4252	0	0	4270	60	Validation	Simple + amp	1	Single	4	Low	0.0123423	<10%	Positive	NA	NA	Positive	NA	Positive	Negative	Negative	WT	WT	WT	MUT	MS	Amplified	Normal	WT	No	No	c1132	Amplified	Yes	No	No Loss.Yes	>=50	No	Validation panel	COEUR
C1135	MOC	1	IIIC	3	III-IV	Deceased	Yes	1	5	1	1	70	63	Validation	Simple	0	None	5	High	0.0319184	<10%	Positive	NA	NA	Negative	NA	WT	Negative	Negative	MUT	WT	WT	WT	WT	Normal	Normal	WT	No	No	c1135	Not amplified	No	No	No Loss.No	>=50	No	Validation panel	COEUR
C1142	MOC	1	IA	1	I	Alive (PF)	NA	0	3064	0	0	3070	72	Validation	Simple	0	None	0	Low	0.0228725	<10%	Positive	NA	NA	Negative	NA	WT	Negative	Negative	WT	WT	WT	MUT	MS	Normal	HD	WT	Yes	Yes	c1142	Not amplified	Yes	No	HD.Yes	>=50	Yes	Validation panel	COEUR
C1330	MOC	1	IA	1	I	Alive (PF)	NA	0	30	0	0	30	NA	Validation	Complex	1	Single	11	High	0.331507	>10%	Positive	NA	NA	Negative	NA	Positive	Negative	Negative	MUT	WT	WT	MUT	MS	Normal	HD	WT	Yes	Yes	c1330	Not amplified	Yes	No	HD.Yes	NA	Yes	Validation panel	COEUR
C1333	MOC	1	IIB	2	II	Alive (PF)	NA	0	1583	0	0	1583	NA	Validation	Complex	1	Single	7	High	0.0968794	<10%	Negative	NA	NA	Negative	NA	WT	Negative	Negative	MUT	WT	WT	WT	WT	Normal	HD	WT	Yes	Yes	c1333	Not amplified	No	No	HD.No	NA	Yes	Validation panel	COEUR
C1339	MOC	1	IC	1	I	Alive (PF)	NA	0	1796	0	0	1796	NA	Validation	Complex + amps	2	Multiple	13	High	0.214577	>10%	Positive	NA	NA	Positive	NA	Positive	Negative	Negative	MUT	WT	WT	MUT	MS	Amplified	CN Loss	MUT (missense)	Yes	Yes	c1339	Amplified	Yes	No	Loss/LOH.Yes	NA	Yes	Validation panel	COEUR
C1340	MOC	1	IA	1	I	Alive (PF)	NA	0	5346	0	0	5346	54	Validation	Simple	0	None	0	Low	0.0140594	<10%	Positive	NA	NA	Focal	NA	WT	Negative	Negative	MUT	MUT	WT	WT	WT	Normal	Normal	MUT	Yes	Yes	c1340	Not amplified	No	No	No Loss.No	>=50	No	Validation panel	COEUR
C1341	MOC	1	IA	1	I	Alive (PF)	NA	0	4274	0	0	4274	50	Validation	Simple + amp	3	Multiple	9	High	0.0615389	<10%	Positive	NA	NA	Negative	NA	Negative	Negative	Negative	MUT	WT	WT	MUT	T	Normal	CN Loss	MUT (missense)	Yes	Yes	1341	Not amplified	Yes	No	Loss/LOH.Yes	>=50	Yes	Validation panel	COEUR
C1343	MOC	1	IA	1	I	Alive (PF)	NA	0	1267	0	0	1267	43	Validation	Simple	0	None	0	Low	0.00312057	<10%	Positive	NA	NA	Negative	NA	WT	Negative	Negative	MUT	WT	WT	WT	WT	Normal	Normal	MUT	Yes	Yes	c1343	Not amplified	No	No	No Loss.No	<50	No	Validation panel	COEUR
C1344	MOC	1	IA	1	I	Deceased	Yes	1	455	1	1	785	48	Validation	Complex	0	None	15	High	0.186098	>10%	Positive	NA	NA	Focal	NA	Positive	Negative	Negative	MUT	WT	WT	MUT	MS	Normal	CN Loss	WT	No	Yes	c1344	Not amplified	Yes	No	Loss/LOH.Yes	<50	Yes	Validation panel	COEUR
C1523	MOC	2	IA	1	I	Alive (PF)	NA	0	797	0	0	797	49	Validation	Simple	0	None	0	Low	0.0245563	<10%	Positive	NA	NA	Negative	NA	WT	Negative	Negative	WT	MUT	WT	WT	WT	Normal	HD	WT	Yes	Yes	c1523	Not amplified	No	No	HD.No	<50	Yes	Validation panel	COEUR
C1641	MOC	1	NA	NA	NA	Alive (PF)	NA	0	912	0	0	912	54	Validation	Simple	0	None	0	Low	0.00607481	<10%	NA	NA	NA	NA	NA	NA	NA	NA	WT	WT	WT	WT	WT	Normal	Normal	WT	No	No	c1641	Not amplified	No	No	No Loss.No	>=50	No	Validation panel	COEUR
C1813	MOC	2	IA	1	I	Alive (PF)	NA	0	2962	0	0	2962	44	Validation	Simple	0	None	0	Low	0.0391252	<10%	NA	NA	NA	NA	NA	NA	NA	NA	WT	WT	WT	WT	WT	Normal	Normal	WT	No	No	c1813	Not amplified	No	No	No Loss.No	<50	No	Validation panel	COEUR
C1814	MOC	NA	IIC	2	II	Deceased	Yes	1	480	1	1	685	62	Validation	Complex	1	Single	20	High	0.443065	>10%	NA	NA	NA	NA	NA	NA	NA	NA	WT	WT	WT	MUT	T	Normal	CN Loss	MUT (missense)	Yes	Yes	c1814	Not amplified	Yes	No	Loss/LOH.Yes	>=50	Yes	Validation panel	COEUR
C1817	MOC	2	IC	1	I	Alive (PF)	NA	0	1590	0	0	1590	54	Validation	Simple + amp	1	Single	7	High	0.109551	>10%	NA	NA	NA	NA	NA	NA	NA	NA	WT	WT	WT	MUT	MS	Amplified	Normal	WT	No	No	c1817	Amplified	Yes	No	No Loss.Yes	>=50	No	Validation panel	COEUR
C1819	MOC	2	IA	1	I	Alive (PF)	NA	0	97	0	0	97	71	Validation	Complex + amps	2	Multiple	12	High	0.168421	>10%	NA	NA	NA	NA	NA	NA	NA	NA	MUT	WT	WT	MUT	MS	Normal	CN Loss	MUT	Yes	Yes	c1819	Not amplified	Yes	No	Loss/LOH.Yes	>=50	Yes	Validation panel	COEUR
C1820	MOC	3	IC	1	I	Alive (PF)	NA	0	1474	0	0	1474	56	Validation	Complex	0	None	11	High	0.298804	>10%	NA	NA	NA	NA	NA	NA	NA	NA	WT	WT	WT	MUT	MS	Normal	Normal	WT	No	No	c1820	Not amplified	Yes	No	No Loss.Yes	>=50	No	Validation panel	COEUR
C1821	MOC	2	IC	1	I	Deceased	Yes	1	920	1	1	1151	61	Validation	Complex	0	None	16	High	0.198455	>10%	NA	NA	NA	NA	NA	NA	NA	NA	MUT	WT	WT	MUT	MS	Normal	CN Loss	WT	No	Yes	c1821	Not amplified	Yes	No	Loss/LOH.Yes	>=50	Yes	Validation panel	COEUR
C1822	MOC	1	IA	1	I	Alive (PF)	NA	0	423	0	0	423	62	Validation	Complex	0	None	8	High	0.265562	>10%	NA	NA	NA	NA	NA	NA	NA	NA	MUT	WT	WT	MUT	MS	Normal	CN Loss	WT	No	Yes	c1822	Not amplified	Yes	No	Loss/LOH.Yes	>=50	Yes	Validation panel	COEUR
C1948	MOC	1	IA	1	I	Alive (R)	NA	1	345	0	0	589	29	Validation	Simple + amp	1	Single	6	High	0.060924	<10%	Positive	NA	NA	Positive	NA	Positive	Negative	Negative	MUT	WT	WT	MUT	MS	Amplified	CN Loss	WT	No	Yes	c1948	Amplified	Yes	No	Loss/LOH.Yes	<50	Yes	Validation panel	COEUR
C1951	MOC	1	IA	1	I	Alive (PF)	NA	0	30	0	0	30	43	Validation	Simple	0	None	0	Low	0.0120471	<10%	Positive	NA	NA	Negative	NA	WT	Negative	Negative	MUT	WT	WT	WT	WT	Normal	HD	WT	Yes	Yes	c1951	Not amplified	No	No	HD.No	<50	Yes	Validation panel	COEUR
C1960	MOC	2	IA	1	I	Alive (PF)	NA	0	1035	0	0	1035	56	Validation	Complex	1	Single	14	High	0.227512	>10%	Positive	NA	NA	Negative	NA	Negative	Negative	Negative	WT	WT	WT	MUT	ESS	CN Gain	Normal	WT	No	No	1960	Not amplified	Yes	No	No Loss.Yes	>=50	No	Validation panel	COEUR
C1961	MOC	1	IC	1	I	Alive (PF)	NA	0	639	0	0	1674	80	Validation	Simple + amp	1	Single	3	Low	0.0241354	<10%	Positive	NA	NA	Negative	NA	WT	Negative	Positive	WT	WT	WT	MUT	T	Amplified	Normal	MUT (missense)	Yes	Yes	c1961	Amplified	Yes	No	No Loss.Yes	>=50	No	Validation panel	COEUR
C1969	MOC	2	IC	1	I	Alive (PF)	NA	0	304	0	0	304	47	Validation	Simple	0	None	0	Low	0.00515353	<10%	Positive	NA	NA	Negative	NA	NA	Negative	Negative	WT	WT	WT	WT	WT	Normal	Normal	WT	No	No	c1969	Not amplified	No	No	No Loss.No	<50	No	Validation panel	COEUR
C1970	MOC	2	IC	1	I	Alive (PF)	NA	0	213	0	0	213	53	Validation	Complex + amps	3	Multiple	10	High	0.283587	>10%	Positive	NA	NA	Positive	NA	Negative	Negative	Negative	MUT	WT	WT	MUT	T	CN Gain	HD	WT	Yes	Yes	c1970	Not amplified	Yes	No	HD.Yes	>=50	Yes	Validation panel	COEUR
C1981	MOC	1	IC	1	I	Alive (PF)	NA	0	609	0	0	1096	47	Validation	Simple	0	None	1	Low	0.0252766	<10%	Positive	NA	NA	Positive	NA	WT	Negative	Positive	WT	WT	WT	MUT	MS	Normal	Normal	WT	No	No	c1981	Not amplified	Yes	No	No Loss.Yes	<50	No	Validation panel	COEUR
C2132	MOC	NA	NA	NA	NA	NA	NA	NA	NA	NA	NA	NA	NA	Validation	Simple	0	None	0	Low	0.0462575	<10%	NA	NA	NA	NA	NA	NA	NA	NA	WT	WT	WT	WT	WT	Normal	Normal	WT	No	No	2132	Not amplified	No	No	No Loss.No	NA	No	Validation panel	COEUR
C2139	MOC	2	IA	1	I	Alive (PF)	NA	0	458	0	0	458	71	Validation	Complex + amps	3	Multiple	21	High	0.184539	>10%	NA	NA	NA	NA	NA	NA	NA	NA	MUT	WT	WT	MUT	MS	CN Gain	CN Loss	MUT	Yes	Yes	2139	Not amplified	Yes	No	Loss/LOH.Yes	>=50	Yes	Validation panel	COEUR
C2141	MOC	2	IC	1	I	Alive (PF)	NA	0	596	0	0	596	55	Validation	Complex	1	Single	3	Low	0.1959	>10%	NA	NA	NA	NA	NA	NA	NA	NA	MUT	WT	WT	WT	WT	Normal	Normal	WT	No	No	2141	Not amplified	No	No	No Loss.No	>=50	No	Validation panel	COEUR
C229	MOC	1	IIIC	3	III-IV	Deceased	Yes	1	16	1	1	49	76	Validation	Complex + amps	3	Multiple	19	High	0.360156	>10%	Focal	NA	NA	Negative	NA	NA	Negative	Negative	MUT	WT	WT	MUT	MS	CN Gain	CN Loss	WT	No	Yes	c229	Not amplified	Yes	Yes	Loss/LOH.Yes	>=50	Yes	Validation panel	COEUR
C232	MOC	1	IA	1	I	Alive (PF)	NA	0	1860	0	0	1871	63	Validation	Simple	0	None	3	Low	0.0102757	<10%	Positive	NA	NA	Negative	NA	WT	Negative	Negative	MUT	WT	WT	WT	WT	Normal	HD	WT	Yes	Yes	232	Not amplified	No	No	HD.No	>=50	Yes	Validation panel	COEUR
C326	MOC	1	IA	1	I	Deceased	Yes	0	2344	1	1	2344	59	Validation	Complex	0	None	9	High	0.0330671	<10%	NA	NA	NA	Negative	NA	NA	Negative	NA	MUT	WT	WT	MUT	MS	Normal	Normal	WT	No	No	326	Not amplified	Yes	No	No Loss.Yes	>=50	No	Validation panel	COEUR
C331	MOC	2	IIC	2	II	Alive (PF)	NA	0	1522	0	0	1522	73	Validation	Complex + amps	3	Multiple	6	High	0.126504	>10%	Positive	NA	NA	Negative	NA	Positive	Negative	Negative	WT	WT	WT	MUT	Other	Amplified	Normal	MUT	Yes	Yes	c331	Amplified	Yes	No	No Loss.Yes	>=50	No	Validation panel	COEUR
C338	MOC	3	IV	4	III-IV	Deceased	Yes	1	1035	1	1	1826	49	Validation	Complex	0	None	9	High	0.103794	>10%	Positive	NA	NA	Negative	NA	WT	Negative	Negative	MUT	WT	WT	WT	WT	Normal	CN Loss	WT	No	Yes	c338	Not amplified	No	No	Loss/LOH.No	<50	Yes	Validation panel	COEUR
C347	MOC	2	IC	1	I	Alive (PF)	NA	0	1796	0	0	1796	47	Validation	Complex + amps	3	Multiple	10	High	0.2294	>10%	Positive	NA	NA	Focal	NA	Negative	Focal	Negative	MUT	WT	WT	MUT	T	Amplified	CN Loss	MUT (missense)	Yes	Yes	347	Amplified	Yes	No	Loss/LOH.Yes	<50	Yes	Validation panel	COEUR
C360	MOC	1	IA	1	I	Alive (PF)	NA	0	740	0	0	740	79	Validation	Complex	0	None	8	High	0.262579	>10%	Positive	NA	NA	Focal	NA	Positive	Negative	Negative	WT	WT	MUT	MUT	MS	CN Gain	HD	WT	Yes	Yes	c360	Not amplified	Yes	No	HD.Yes	>=50	Yes	Validation panel	COEUR
C368	MOC	1	IA	1	I	Alive (PF)	NA	0	6927	0	0	6927	49	Validation	Complex + amps	2	Multiple	17	High	0.188426	>10%	Positive	NA	NA	Negative	NA	NA	Negative	Negative	MUT	WT	WT	MUT	MS	Normal	HD	WT	Yes	Yes	c368	Not amplified	Yes	No	HD.Yes	<50	Yes	Validation panel	COEUR
C395	MOC	1	IA	1	I	Alive (PF)	NA	0	2199	0	0	2199	53	Validation	Complex (whole chr)	0	None	2	Low	0.151575	>10%	NA	NA	NA	NA	NA	NA	NA	NA	MUT	WT	WT	MUT	T	CN Gain	CN Loss	WT	No	Yes	c395	Not amplified	Yes	No	Loss/LOH.Yes	>=50	Yes	Validation panel	COEUR
C438	MOC	1	IA	1	I	Alive (PF)	NA	0	1881	0	0	1881	66	Validation	Simple + amp	1	Single	9	High	0.0846514	<10%	Positive	NA	NA	Negative	NA	Negative	Negative	Negative	MUT	WT	WT	MUT	T	Amplified	CN Loss	WT	No	Yes	c438	Amplified	Yes	No	Loss/LOH.Yes	>=50	Yes	Validation panel	COEUR
C452	MOC	1	IA	1	I	Alive (PF)	NA	0	2776	0	0	2776	57	Validation	Simple + amp	1	Single	8	High	0.0627243	<10%	Positive	NA	NA	Negative	NA	Positive	Focal	Negative	WT	WT	WT	MUT	MS	Amplified	CN Loss	WT	No	Yes	c452	Amplified	Yes	No	Loss/LOH.Yes	>=50	Yes	Validation panel	COEUR
C464	MOC	1	IA	1	I	Alive (PF)	NA	0	3504	0	0	3504	39	Validation	Complex	0	None	6	High	0.119321	>10%	Positive	NA	NA	Focal	NA	Positive	Negative	Negative	MUT	WT	WT	MUT	MS	Normal	Normal	WT	No	No	c464	Not amplified	Yes	No	No Loss.Yes	<50	No	Validation panel	COEUR
C470	MOC	1	IA	1	I	Alive (PF)	NA	0	2391	0	0	2404	50	Validation	Complex	1	Single	11	High	0.132258	>10%	Positive	NA	NA	Negative	NA	NA	NA	Negative	WT	WT	WT	MUT	MS	Amplified	CN Loss	WT	No	Yes	c470	Amplified	Yes	No	Loss/LOH.Yes	>=50	Yes	Validation panel	COEUR
C471	MOC	1	IC	1	I	Alive (PF)	NA	0	3163	0	0	3205	41	Validation	Complex + amps	2	Multiple	7	High	0.0566371	<10%	Positive	NA	NA	Focal	NA	Positive	Negative	Negative	MUT	WT	WT	MUT	MS	CN Gain	CN Loss	WT	No	Yes	c471	Not amplified	Yes	No	Loss/LOH.Yes	<50	Yes	Validation panel	COEUR
C476	MOC	1	IC	1	I	Alive (PF)	NA	0	2917	0	0	2936	49	Validation	Simple	0	None	0	Low	0.00639105	<10%	Positive	NA	NA	Focal	NA	WT	Negative	Negative	WT	MUT	WT	WT	WT	Normal	HD	MUT	Yes	Yes	c476	Not amplified	No	No	HD.No	<50	Yes	Validation panel	COEUR
C574	MOC	2	IA	1	I	Deceased	Yes	1	115	1	1	899	47	Validation	Complex	1	Single	7	High	0.335617	>10%	Positive	NA	NA	Positive	NA	Positive	Negative	Negative	MUT	WT	WT	MUT	MS	Normal	CN Loss	MUT	Yes	Yes	c574	Not amplified	Yes	No	Loss/LOH.Yes	<50	Yes	Validation panel	COEUR
C575	MOC	1	IC	1	I	Deceased	Yes	1	377	1	1	820	49	Validation	Complex + amps	2	Multiple	6	High	0.219654	>10%	Positive	NA	NA	Focal	NA	Positive	Negative	Negative	MUT	WT	WT	MUT	ESS	Normal	CN Loss	WT	No	Yes	c575	Not amplified	Yes	No	Loss/LOH.Yes	<50	Yes	Validation panel	COEUR
C576	MOC	2	IA	1	I	Alive (PF)	NA	0	1252	0	0	1252	65	Validation	Complex (whole chr)	1	Single	8	High	0.244446	>10%	NA	NA	NA	NA	NA	NA	NA	NA	MUT	WT	WT	MUT	MS	Amplified	Normal	WT	No	No	c576	Amplified	Yes	No	No Loss.Yes	>=50	No	Validation panel	COEUR
C577	MOC	1	IC	1	I	Alive (PF)	NA	0	1706	0	0	1706	47	Validation	Complex + amps	2	Multiple	14	High	0.53698	>10%	Positive	NA	NA	Negative	NA	Positive	Negative	Negative	WT	WT	WT	MUT	MS	Amplified	CN Loss	MUT	Yes	Yes	c577	Amplified	Yes	No	Loss/LOH.Yes	<50	Yes	Validation panel	COEUR
C635	MOC	1	IV	4	III-IV	Deceased	Yes	1	200	1	1	352	42	Validation	Complex + amps	3	Multiple	23	High	0.321406	>10%	Positive	NA	NA	Focal	NA	Negative	Negative	Negative	WT	WT	WT	MUT	T	Normal	HD	WT	Yes	Yes	c635	Not amplified	Yes	No	HD.Yes	<50	Yes	Validation panel	COEUR
C658	MOC	3	IC	1	I	Deceased	Yes	1	454	1	1	1512	19	Validation	Complex + amps	3	Multiple	53	High	0.450476	>10%	Positive	NA	NA	Negative	NA	Positive	Negative	Negative	WT	WT	WT	MUT	MS	Amplified	HD	WT	Yes	Yes	c658	Amplified	Yes	Yes	HD.Yes	<50	Yes	Validation panel	COEUR
C674	MOC	1	IA	1	I	Alive (PF)	NA	0	1877	0	0	1877	49	Validation	Complex + amps	2	Multiple	18	High	0.162607	>10%	Positive	NA	NA	Negative	NA	Positive	Negative	Negative	WT	WT	WT	MUT	MS	Amplified	HD	WT	Yes	Yes	c674	Amplified	Yes	Yes	HD.Yes	<50	Yes	Validation panel	COEUR
C705	MOC	2	IA	1	I	Alive (PF)	NA	0	1798	0	0	1798	29	Validation	Complex + amps	4	Multiple	16	High	0.209254	>10%	Positive	NA	NA	Positive	NA	Negative	Negative	Negative	MUT	WT	WT	MUT	T	Normal	CN Loss	MUT	Yes	Yes	705	Not amplified	Yes	No	Loss/LOH.Yes	<50	Yes	Validation panel	COEUR
C715	MOC	1	IC	1	I	Deceased	Yes	NA	1241	1	1	1241	69	Validation	Simple	0	None	5	High	0.0637442	<10%	Positive	NA	NA	Negative	NA	Positive	Negative	Negative	MUT	WT	WT	MUT	MS	Normal	HD	WT	Yes	Yes	c715	Not amplified	Yes	No	HD.Yes	>=50	Yes	Validation panel	COEUR
C717	MOC	1	IA	1	I	Alive (PF)	NA	0	3291	0	0	3291	33	Validation	Complex + amps	2	Multiple	16	High	0.145254	>10%	Positive	NA	NA	Negative	NA	Positive	Negative	Negative	MUT	WT	WT	MUT	MS	Amplified	CN Loss	WT	No	Yes	c717	Amplified	Yes	No	Loss/LOH.Yes	<50	Yes	Validation panel	COEUR
C732	MOC	3	IIIc	3	III-IV	Deceased	Yes	1	114	1	1	114	75	Validation	Complex + amps	2	Multiple	4	Low	0.359895	>10%	Positive	NA	NA	Negative	NA	Positive	Negative	Negative	MUT	WT	WT	MUT	MS	Amplified	HD	WT	Yes	Yes	c732	Amplified	Yes	No	HD.Yes	>=50	Yes	Validation panel	COEUR
C812	MOC	2	IIC	2	II	Deceased	Yes	1	1826	1	1	2526	43	Validation	Complex	3	Multiple	8	High	0.283639	>10%	Positive	NA	NA	Negative	NA	Positive	Negative	Negative	WT	WT	WT	MUT	MS	Amplified	CN Loss	MUT	Yes	Yes	812	Amplified	Yes	No	Loss/LOH.Yes	<50	Yes	Validation panel	COEUR
C813	MOC	2	IC	1	I	Alive (PF)	NA	0	670	0	0	670	47	Validation	Complex + amps	2	Multiple	17	High	0.224036	>10%	Positive	NA	NA	Negative	NA	Positive	Negative	Negative	WT	WT	WT	MUT	MS	Amplified	CN Loss	MUT	Yes	Yes	c813	Amplified	Yes	No	Loss/LOH.Yes	<50	Yes	Validation panel	COEUR
C814	MOC	2	IA	1	I	Alive (PF)	NA	0	1948	0	0	1948	29	Validation	Complex + amps	3	Multiple	22	High	0.156615	>10%	Positive	NA	NA	Negative	NA	Positive	Focal	Negative	MUT	WT	WT	MUT	MS	Normal	CN Loss	WT	No	Yes	c814	Not amplified	Yes	Yes	Loss/LOH.Yes	<50	Yes	Validation panel	COEUR
C843	MOC	NA	IA	1	I	Alive (PF)	NA	0	183	0	0	170	31	Validation	Complex + amps	3	Multiple	12	High	0.227523	>10%	Positive	NA	NA	Negative	NA	Positive	Negative	Negative	WT	WT	WT	MUT	MS	Amplified	CN Loss	MUT	Yes	Yes	c843	Amplified	Yes	Yes	Loss/LOH.Yes	<50	Yes	Validation panel	COEUR
C846	MOC	1	IA	1	I	Alive (PF)	NA	0	304	0	0	304	35	Validation	Complex	1	Single	12	High	0.0927344	<10%	Positive	NA	NA	Negative	NA	Positive	Focal	Negative	WT	WT	WT	MUT	MS	Amplified	Normal	MUT (missense)	Yes	Yes	c846	Amplified	Yes	No	No Loss.Yes	<50	No	Validation panel	COEUR
C866	MOC	2	IA	1	I	Deceased	Yes	1	274	1	1	487	47	Validation	Complex + amps	2	Multiple	9	High	0.255586	>10%	Positive	NA	NA	Negative	NA	Positive	Negative	Negative	MUT	WT	WT	MUT	MS	CN Gain	HD	WT	Yes	Yes	c866	Not amplified	Yes	No	HD.Yes	<50	Yes	Validation panel	COEUR
C885	MOC	1	IIIC	3	III-IV	Deceased	Yes	NA	2526	1	1	2526	47	Validation	Complex + amps	3	Multiple	13	High	0.189126	>10%	Positive	NA	NA	Negative	NA	Negative	Focal	Positive	MUT	WT	WT	WT	WT	Amplified	Normal	WT	No	No	c885	Amplified	No	No	No Loss.No	<50	No	Validation panel	COEUR
C889	MOC	2	IC	1	I	Alive (PF)	NA	0	1918	0	0	1918	47	Validation	NA	NA	NA	NA	NA	NA	NA	Positive	NA	NA	Negative	NA	Cytoplasmic	Negative	Negative	NA	NA	NA	NA	NA	NA	NA	NA	NA	NA	c889	NA	Yes	NA	NA.Yes	<50	NA	No	COEUR
C922	MOC	2	NA	NA	NA	Alive (PF)	NA	0	3099	0	0	3099	77	Validation	NA	NA	NA	NA	NA	NA	NA	NA	NA	NA	Negative	NA	NA	NA	NA	NA	NA	NA	NA	NA	NA	NA	NA	NA	NA	c922	NA	NA	NA	NA.NA	>=50	NA	No	COEUR
C1488	MOC	NA	I	1	I	Alive (PF)	NA	0	106	0	0	91	59	Validation	NA	NA	NA	NA	NA	NA	NA	Positive	NA	NA	Focal	NA	NA	Negative	Negative	NA	NA	NA	NA	NA	NA	NA	NA	NA	NA	NA	NA	Yes	NA	NA.Yes	>=50	NA	No	COEUR
C1811	MOC	NA	IC	1	I	Alive (PF)	NA	NA	NA	NA	NA	NA	39	Validation	NA	NA	NA	NA	NA	NA	NA	NA	NA	NA	NA	NA	NA	NA	NA	NA	NA	NA	NA	NA	NA	NA	NA	NA	NA	NA	NA	NA	NA	NA.NA	<50	NA	No	COEUR
C1815	MOC	NA	NA	NA	NA	Alive (PF)	NA	NA	NA	NA	NA	NA	NA	Validation	NA	NA	NA	NA	NA	NA	NA	NA	NA	NA	NA	NA	NA	NA	NA	NA	NA	NA	NA	NA	NA	NA	NA	NA	NA	NA	NA	NA	NA	NA.NA	NA	NA	No	COEUR
C1949	MOC	NA	I	1	I	Alive (PF)	NA	0	2889	0	0	2930	62	Validation	NA	NA	NA	NA	NA	NA	NA	Positive	NA	NA	Negative	NA	NA	Negative	Negative	NA	NA	NA	NA	NA	NA	NA	NA	NA	NA	NA	NA	Yes	NA	NA.Yes	>=50	NA	No	COEUR
C1950	MOC	NA	IA	1	I	Alive (PF)	NA	0	1454	0	0	1454	53	Validation	NA	NA	NA	NA	NA	NA	NA	NA	NA	NA	NA	NA	NA	NA	NA	NA	NA	NA	NA	NA	NA	NA	NA	NA	NA	NA	NA	NA	NA	NA.NA	>=50	NA	No	COEUR
C545	MOC	2	IIB	2	II	Alive (PF)	NA	0	3250	0	0	3250	49	Validation	NA	NA	NA	NA	NA	NA	NA	Positive	NA	NA	Negative	NA	Positive	Focal	Negative	NA	NA	NA	NA	NA	NA	NA	NA	NA	NA	NA	NA	Yes	NA	NA.Yes	<50	NA	Failed	COEUR
HOV449	MOC	2	IC	1	I	Deceased	Yes	NA	191	1	1	191	75	Discovery	Complex + amps	1	Single	8	High	0.1503	>10%	Positive	Negative	Positive	Focal	Positive	Positive	Focal	Negative	MUT	WT	WT	MUT	MS	Amplified	CNN-LOH	MUT	Yes	Yes	NA	Amplified	Yes	No	Loss/LOH.Yes	>=50	Yes	Exome	Edinburgh
HOV273	MOC	1	I	1	I	Alive (PF)	NA	0	5923	0	0	5923	42	Discovery	Simple	0	None	0	Low	0.000422691	<10%	NA	NA	NA	NA	NA	NA	NA	NA	MUT	WT	WT	WT	WT	Normal	CN Loss	WT	No	Yes	NA	Not amplified	No	No	Loss/LOH.No	<50	Yes	Exome	Edinburgh
HOV541	MOC	1	I	1	I	Alive (PF)	NA	0	2704	0	0	2704	NA	Discovery	Simple + amp	2	Multiple	9	High	0.0389	<10%	Positive	Negative	Focal	Negative	Positive	Positive	Focal	Negative	MUT	WT	WT	MUT	MS	Amplified	Normal	MUT	Yes	Yes	NA	Amplified	Yes	No	No Loss.Yes	NA	No	Exome	Edinburgh
HOV518	MOC	1	I	1	I	Alive (PF)	NA	0	5051	0	0	5051	49	Discovery	Complex + amps	2	Multiple	5	High	0.2267	>10%	Positive	Negative	Focal	Negative	Negative	Positive	Positive	Negative	MUT	WT	WT	MUT	MS	CN Gain	CN Loss	WT	No	Yes	NA	Not amplified	Yes	No	Loss/LOH.Yes	<50	Yes	Exome (unpaired)	Edinburgh
UB1536/09	MOC	1	IC	1	I	Alive (PF)	NA	0	3166	0	0	3166	34	Validation	Simple	0	None	0	Low	0.0079	<10%	Positive	Focal	Negative	NA	NA	NA	NA	Negative	MUT	WT	WT	WT	WT	Normal	Normal	MUT	Yes	Yes	UB05-834	Not amplified	No	No	No Loss.No	<50	No	Validation panel	Edinburgh
UB16599/08	MOC	1	IC	1	I	Alive (PF)	NA	0	3500	0	0	3500	62	Validation	Complex	1	Single	9	High	0.0615	<10%	Positive	Focal	Negative	NA	NA	NA	NA	Negative	MUT	WT	WT	MUT	Other	Amplified	Normal	WT	No	No	UB08-16599	Amplified	Yes	No	No Loss.Yes	>=50	No	Validation panel	Edinburgh
UB16761/04	MOC	2	IC	1	I	Alive (PF)	NA	0	4953	0	0	4953	62	Validation	Complex	0	None	0	Low	0.2529	>10%	NA	NA	NA	NA	NA	NA	NA	NA	MUT	WT	WT	WT	WT	Normal	HD	WT	Yes	Yes	UB0416761	Not amplified	No	No	HD.No	>=50	Yes	Validation panel	Edinburgh
UB17784/09	MOC	2	IA	1	I	Alive (PF)	NA	0	2964	0	0	2964	52	Validation	Complex	1	Single	19	High	0.282	>10%	Positive	Focal	Negative	NA	NA	NA	NA	Negative	WT	WT	WT	MUT	MS	CN Gain	HD	WT	Yes	Yes	UB09-11784	Not amplified	Yes	No	HD.Yes	>=50	Yes	Validation panel	Edinburgh
UB1858/07	MOC	1	IA	1	I	Deceased	No	0	2290	1	0	2290	69	Validation	Complex + amps	4	Multiple	8	High	0.2549	>10%	Positive	Focal	NA	NA	NA	NA	NA	NA	MUT	WT	WT	MUT	MS	CN Gain	Normal	WT	No	No	UB07-1858	Not amplified	Yes	No	No Loss.Yes	>=50	No	Validation panel	Edinburgh
UB19799Y00	MOC	1	IC	1	I	Deceased	Yes	1	118	1	1	191	75	Validation	Complex	1	Single	7	High	0.1106	>10%	Positive	Negative	NA	NA	NA	NA	NA	NA	MUT	WT	WT	MUT	MS	Amplified	CN Loss	MUT	Yes	Yes	W683-8583	Amplified	Yes	No	Loss/LOH.Yes	>=50	Yes	Validation panel	Edinburgh
UB24078/11	MOC	1	IA	1	I	Alive (PF)	NA	0	1828	0	0	1828	23	Validation	Simple	0	None	0	Low	0.0076	<10%	NA	NA	NA	NA	NA	NA	NA	NA	WT	MUT	WT	WT	WT	Normal	HD	WT	Yes	Yes	UB11-24078	Not amplified	No	No	HD.No	<50	Yes	Validation panel	Edinburgh
UB24975/09	MOC	2	IA	1	I	Alive (PF)	NA	0	2895	0	0	2895	57	Validation	Complex	0	None	13	High	0.1324	>10%	Focal	Focal	Negative	NA	NA	NA	NA	NA	MUT	WT	WT	MUT	T	Normal	CN Loss	WT	No	Yes	UB09-24975	Not amplified	Yes	No	Loss/LOH.Yes	>=50	Yes	Validation panel	Edinburgh
UB26474/03	MOC	2	IA	1	I	Alive (PF)	NA	0	3199	0	0	3199	54	Validation	Simple + amp	1	Single	3	Low	0.0604	<10%	NA	NA	NA	NA	NA	NA	NA	NA	MUT	WT	WT	MUT	MS	CN Loss	HD	WT	Yes	Yes	UB03-26474	Not amplified	Yes	Yes	HD.Yes	>=50	Yes	Validation panel	Edinburgh
UB29634/09	MOC	2	IA	1	I	Alive (PF)	NA	0	2613	0	0	2613	54	Validation	Complex + amps	2	Multiple	8	High	0.1473	>10%	Positive	Focal	Focal	NA	NA	NA	NA	Negative	MUT	WT	WT	MUT	MS	Normal	Normal	WT	No	No	UB09-29634	Not amplified	Yes	No	No Loss.Yes	>=50	No	Validation panel	Edinburgh
UB33957/06	MOC	1	IC	1	I	Alive (PF)	NA	0	4024	0	0	4024	24	Validation	Simple	0	None	4	Low	0.0285	<10%	NA	NA	NA	NA	NA	NA	NA	NA	MUT	WT	WT	WT	WT	Normal	Normal	WT	No	No	UB0633957-1A	Not amplified	No	No	No Loss.No	<50	No	Validation panel	Edinburgh
UB3978/06	MOC	2	IIIC	3	III-IV	Deceased	Yes	1	514	1	1	778	38	Validation	Complex	1	Single	30	High	0.3293	>10%	Positive	Positive	NA	NA	NA	NA	NA	Negative	MUT	WT	WT	WT	WT	CN Gain	HD	WT	Yes	Yes	UB06-3978	Not amplified	No	No	HD.No	<50	Yes	Validation panel	Edinburgh
UB4154/10	MOC	2	IC	1	I	Deceased	No	0	2436	1	0	2436	70	Validation	Simple	0	None	0	Low	0.0027	<10%	Positive	Focal	Negative	NA	NA	NA	NA	Negative	MUT	WT	WT	WT	WT	Normal	Normal	WT	No	No	UB10-4154	Not amplified	No	No	No Loss.No	>=50	No	Validation panel	Edinburgh
UB5001/11	MOC	2	IIC	2	II	Alive (PF)	NA	0	2528	0	0	2528	42	Validation	Complex	1	Single	14	High	0.1063	>10%	Positive	Focal	Positive	NA	NA	NA	NA	NA	MUT	WT	WT	MUT	MS	Normal	CN Loss	WT	No	Yes	UB11-5001	Not amplified	Yes	No	Loss/LOH.Yes	<50	Yes	Validation panel	Edinburgh
UB7075/06	MOC	2	IIIC	3	III-IV	NA	NA	NA	NA	NA	NA	NA	NA	Validation	Simple + amp	1	Single	0	Low	0.0319	<10%	NA	NA	NA	NA	NA	NA	NA	NA	WT	WT	WT	WT	WT	Normal	Normal	WT	No	No	UB067075	Not amplified	No	No	No Loss.No	NA	No	Validation panel	Edinburgh
UB7186/08	MOC	2	IC	1	I	Alive (PF)	NA	0	3611	0	0	3611	73	Validation	Complex + amps	2	Multiple	5	High	0.138	>10%	NA	NA	NA	NA	NA	NA	NA	NA	WT	WT	WT	MUT	MS	Normal	Normal	MUT	Yes	Yes	UB08-7186	Not amplified	Yes	No	No Loss.Yes	>=50	No	Validation panel	Edinburgh
UB7836/08	MOC	2	IIIC	3	III-IV	Deceased	Yes	1	28	1	1	130	51	Validation	Complex + amps	7	Multiple	46	High	0.49484	>10%	Positive	Negative	Negative	NA	NA	NA	NA	Negative	WT	WT	WT	WT	WT	Normal	CN Loss	WT	No	Yes	UB08-4836	Not amplified	No	No	Loss/LOH.No	>=50	Yes	Validation panel	Edinburgh
UB8285/11	MOC	2	IA	1	I	Alive (PF)	NA	0	2474	0	0	2474	45	Validation	Simple + amp	2	Multiple	1	Low	0.0833	<10%	NA	NA	NA	NA	NA	NA	NA	NA	MUT	WT	WT	WT	WT	Normal	CN Loss	MUT	Yes	Yes	UB08-9846-1B	Not amplified	No	No	Loss/LOH.No	<50	Yes	Validation panel	Edinburgh
UB831/05	MOC	3	IC	1	I	Deceased	Yes	1	166	1	1	319	82	Validation	Complex	1	Single	7	High	0.110551	>10%	Positive	NA	NA	NA	NA	NA	NA	NA	MUT	WT	WT	WT	WT	Normal	HD	WT	Yes	Yes	UB00148799-1B-E1	Not amplified	No	No	HD.No	>=50	Yes	Validation panel	Edinburgh
UB8753/08	MOC	2	IC	1	I	Alive (PF)	NA	0	3459	0	0	3459	52	Validation	Complex + amps	2	Multiple	9	High	0.1257	>10%	NA	NA	NA	NA	NA	NA	NA	NA	MUT	WT	WT	MUT	T	Amplified	HD	WT	Yes	Yes	UB08-8753	Amplified	Yes	No	HD.Yes	>=50	Yes	Validation panel	Edinburgh
UB890/06	MOC	2	IC	1	I	Alive (PF)	NA	0	4388	0	0	4388	56	Validation	Simple + amp	1	Single	5	High	0.0249	<10%	Positive	Positive	NA	NA	NA	NA	NA	Negative	MUT	WT	WT	WT	WT	Normal	CN Loss	MUT (missense)	Yes	Yes	UB06-890	Not amplified	No	No	Loss/LOH.No	>=50	Yes	Validation panel	Edinburgh
UB9816/08	MOC	2	IA	1	I	Deceased	Yes	1	521	1	1	1353	45	Validation	Complex + amps	6	Multiple	33	High	0.359021	>10%	Positive	Focal	Negative	NA	NA	NA	NA	Negative	MUT	WT	WT	MUT	MS	CN Gain	CN Loss	WT	No	Yes	UB09/1536	Not amplified	Yes	Yes	Loss/LOH.Yes	<50	Yes	Validation panel	Edinburgh
WB87/8583	MOC	3	IC	1	I	NA	NA	NA	NA	NA	NA	NA	NA	Validation	Complex + amps	13	Multiple	80	High	0.6977	>10%	NA	NA	NA	NA	NA	NA	NA	NA	WT	WT	WT	MUT	ESS	CN Gain	Normal	WT	No	No	UB1118285	Not amplified	Yes	Yes	No Loss.Yes	NA	No	Validation panel	Edinburgh
UB14004/03	MOC	1	IA	1	I	NA	NA	NA	NA	NA	NA	NA	NA	Validation	NA	NA	NA	NA	NA	NA	NA	Positive	Negative	NA	NA	NA	NA	NA	Negative	NA	NA	NA	NA	NA	NA	NA	NA	NA	NA	NA	NA	NA	NA	NA.NA	NA	NA	No	Edinburgh
UB21978/05	MOC	3	IIA	2	II	NA	NA	NA	NA	NA	NA	NA	NA	Validation	NA	NA	NA	NA	NA	NA	NA	Positive	Negative	NA	NA	NA	NA	NA	NA	NA	NA	NA	NA	NA	NA	NA	NA	NA	NA	NA	NA	NA	NA	NA.NA	NA	NA	No	Edinburgh
UB22729/07	MOC	1	!C	1	I	NA	NA	NA	NA	NA	NA	NA	NA	Validation	NA	NA	NA	NA	NA	NA	NA	NA	NA	NA	NA	NA	NA	NA	NA	NA	NA	NA	NA	NA	NA	NA	NA	NA	NA	NA	NA	NA	NA	NA.NA	NA	NA	No	Edinburgh
HOV159	MOC	3	III	3	III-IV	Deceased	Yes	1	39	1	1	39	40	Discovery	Complex + amps	10	Multiple	36	High	0.3963	>10%	Positive	Negative	NA	NA	Negative	Positive	Negative	Negative	WT	WT	WT	MUT	MS	CN Gain	CN Loss	MUT (missense)	Yes	Yes	NA	Not amplified	Yes	Yes	Loss/LOH.Yes	<50	Yes	WGS	Edinburgh
1818	MOC	1	IA	1	I	Alive (PF)	NA	0	2831	0	0	2831	70	Discovery	Complex	0	None	17	High	0.1713	>10%	Positive	Positive	Negative	Negative	Negative	WT	Negative	Negative	WT	MUT	WT	MUT	MS	CN Loss	HD	HD	Yes	Yes	NA	Not amplified	Yes	No	HD.Yes	>=50	Yes	Exome	Garvan
1000	MOC	1	IIIA	3	III-IV	Deceased	Yes	NA	626	1	1	626	82	Discovery	Complex + amps	1	Single	14	High	0.3419	>10%	Positive	Focal	Negative	Focal	Negative	Negative	Negative	Negative	WT	WT	WT	MUT	T	CN Gain	CN Loss	MUT	Yes	Yes	NA	Not amplified	Yes	No	Loss/LOH.Yes	>=50	Yes	Exome	Garvan
1809	EOM	EOM	IIIc	3	EOM	Deceased	Yes	1	323	1	1	357	61	Discovery	Complex + amps	4	Multiple	21	High	0.1655	>10%	Focal	Positive	Focal	Negative	Negative	WT	Negative	Negative	WT	WT	WT	WT	WT	Normal	Normal	WT	No	No	1809	Not amplified	No	No	No Loss.No	>=50	No	Validation panel	Garvan
1121	MOC	1	IA	1	I	Alive (PF)	NA	0	844	0	0	844	48	Validation	Complex (whole chr)	1	Single	3	Low	0.164903	>10%	Positive	Positive	NA	NA	NA	NA	NA	NA	MUT	WT	WT	MUT	T	Normal	HD	WT	Yes	Yes	1121	Not amplified	Yes	No	HD.Yes	<50	Yes	Validation panel	Garvan
1356	MOC	1	IA	1	I	Deceased	Yes	1	477	1	1	477	34	Validation	Complex	0	None	12	High	0.1497	>10%	Positive	Positive	NA	NA	NA	NA	NA	NA	MUT	WT	WT	MUT	MS	Normal	CN Loss	WT	No	Yes	2145	Not amplified	Yes	No	Loss/LOH.Yes	<50	Yes	Validation panel	Garvan
2142	MOC	1	IA	1	I	Alive (PF)	NA	0	2097	0	0	2097	58	Validation	NA	NA	NA	NA	NA	NA	NA	Positive	Positive	NA	NA	NA	NA	NA	NA	NA	NA	NA	NA	NA	NA	NA	NA	NA	NA	NA	NA	NA	NA	NA	>=50	NA	No	Garvan
OV2090	MOC	2	IA	1	I	Alive (PF)	NA	0	2378	0	0	2378	53	Discovery	Complex (whole chr)	0	None	3	Low	0.5645	>10%	NA	NA	NA	NA	NA	NA	NA	Positive	MUT	WT	WT	WT	WT	Normal	CN Loss	WT	No	Yes	NA	Not amplified	No	No	Loss/LOH.No	>=50	Yes	Exome	Mayo
OV1621	MOC	2	I	1	I	Deceased	NA	NA	2654	1	0	2654	71	Discovery	Complex (whole chr)	0	None	4	Low	0.392	>10%	NA	NA	NA	NA	NA	NA	NA	NA	MUT	WT	WT	WT	WT	Normal	Normal	WT	No	No	NA	Not amplified	No	No	No Loss.No	>=50	No	Exome	Mayo
OV1723	MOC	2	IA	1	I	Deceased	NA	NA	456	1	0	456	74	Discovery	Simple	0	None	4	Low	0.0692	<10%	NA	NA	NA	NA	NA	NA	NA	NA	MUT	WT	WT	WT	WT	Normal	Normal	WT	No	No	NA	Not amplified	No	No	No Loss.No	>=50	No	Exome	Mayo
OV1754	MOC	1	IC	1	I	Alive (PF)	NA	0	2988	0	0	2988	58	Discovery	Complex + amps	1	Single	8	High	0.1093	>10%	NA	NA	NA	NA	NA	NA	NA	NA	WT	WT	WT	MUT	MS	Amplified	CN Loss	MUT	Yes	Yes	NA	Amplified	Yes	No	Loss/LOH.Yes	>=50	Yes	Exome	Mayo
OV1217	MOC	2	IC	1	I	Alive (PF)	NA	0	5069	0	0	5069	43	Discovery	Simple + amp	1	Single	5	High	0.0661	<10%	NA	NA	NA	NA	NA	NA	NA	NA	MUT	WT	WT	MUT	MS	Amplified	CN Loss	MUT	Yes	Yes	NA	Amplified	Yes	No	Loss/LOH.Yes	<50	Yes	Exome	Mayo
OV1991	MOC	2	IC	1	I	Deceased	No	0	1686	1	0	1686	71	Discovery	Complex + amps	0	None	12	High	0.128	>10%	NA	NA	NA	NA	NA	NA	NA	NA	MUT	WT	WT	MUT	T	Normal	CN Loss	MUT (missense)	Yes	Yes	NA	Not amplified	Yes	No	Loss/LOH.Yes	>=50	Yes	Exome	Mayo
OV1417	MOC	2	IC	1	I	Alive (PF)	NA	0	4604	0	0	4604	35	Discovery	Complex + amps	1	Single	15	High	0.2391	>10%	NA	NA	NA	NA	NA	NA	NA	NA	MUT	WT	WT	MUT	MS	Amplified	CN Loss	WT	No	Yes	NA	Amplified	Yes	No	Loss/LOH.Yes	<50	Yes	Exome	Mayo
OV1810	BDL	BDL	IA	1	BDL	Alive (PF)	NA	0	3386	0	0	3386	54	Discovery	Simple	0	None	4	Low	9.2e-05	<10%	NA	NA	NA	NA	NA	NA	NA	NA	MUT	WT	WT	WT	WT	Normal	HD	HD	Yes	Yes	NA	Not amplified	No	No	HD.No	>=50	Yes	Exome	Mayo
OV2602	MOC	2	IIIB	3	III-IV	Deceased	Yes	NA	NA	1	1	421	58	Validation	Complex + amps	1	Single	19	High	0.2117	>10%	NA	NA	NA	NA	NA	NA	NA	NA	WT	WT	WT	WT	WT	Normal	CN Loss	WT	No	Yes	OV2602C	Not amplified	No	No	Loss/LOH.No	>=50	Yes	Exome	Mayo
OV0841	MOC	2	IA	1	I	Alive (PF)	NA	0	4399	0	0	4399	47	Discovery	Simple	0	None	0	Low	0.0339	<10%	NA	NA	NA	NA	NA	NA	NA	NA	WT	WT	WT	WT	WT	Normal	Normal	WT	No	No	NA	Not amplified	No	No	No Loss.No	<50	No	Exome (unpaired)	Mayo
OV2405	MOC	2	IA	1	I	Alive (PF)	NA	0	1467	0	0	1467	45	Discovery	Complex	0	None	48	High	0.2106	>10%	NA	NA	NA	NA	NA	NA	NA	NA	MUT	WT	WT	MUT	ESS	Normal	HD	HD	Yes	Yes	NA	Not amplified	Yes	No	HD.Yes	<50	Yes	Exome (unpaired)	Mayo
OV0711	MOC	1	III	3	III-IV	Deceased	NA	NA	1936	1	0	1936	84	Discovery	Simple	0	None	1	Low	0.09	<10%	NA	NA	NA	NA	NA	NA	NA	NA	MUT	WT	WT	WT	WT	Normal	Normal	MUT	Yes	Yes	NA	Not amplified	No	No	No Loss.No	>=50	No	Exome (unpaired)	Mayo
OV0772	MOC	2	IA	1	I	Deceased	No	0	351	1	0	351	21	Discovery	Simple	0	None	1	Low	0.037	<10%	NA	NA	NA	NA	NA	NA	NA	NA	WT	MUT	WT	WT	WT	Normal	HD	HD	Yes	Yes	NA	Not amplified	No	No	HD.No	<50	Yes	Exome (unpaired)	Mayo
OV2403	BDL	BDL	IC	1	BDL	Alive (PF)	NA	0	1301	0	0	1301	65	Validation	Simple	0	None	0	Low	0.0048	<10%	NA	NA	NA	NA	NA	NA	NA	NA	MUT	WT	WT	WT	WT	Normal	Normal	WT	No	No	OV2403	Not amplified	No	No	No Loss.No	>=50	No	Validation panel	Mayo
OV2089	BDL	BDL	IC	1	BDL	Alive (PF)	NA	0	2646	0	0	2646	60	Discovery	Simple	0	None	0	Low	0.0368	<10%	NA	NA	NA	NA	NA	NA	NA	NA	MUT	WT	WT	WT	WT	Normal	Normal	WT	No	No	OV2089	Not amplified	No	No	No Loss.No	>=50	No	Validation panel	Mayo
OV2392	BDL	BDL	IA	1	BDL	Alive (R)	NA	1	1461	0	0	1461	50	Validation	Simple	0	None	2	Low	0.045947	<10%	NA	NA	NA	NA	NA	NA	NA	NA	MUT	WT	WT	MUT	Other	CN Gain	Normal	WT	No	No	OV2392B	Not amplified	Yes	No	No Loss.Yes	>=50	No	Validation panel	Mayo
OV1526	BDL	BDL	IC	1	BDL	Alive (PF)	NA	0	4340	0	0	4340	47	Discovery	Simple	0	None	4	Low	0.1073	>10%	NA	NA	NA	NA	NA	NA	NA	NA	MUT	WT	WT	WT	WT	Normal	Normal	WT	No	No	OV1526	Not amplified	No	No	No Loss.No	<50	No	Validation panel	Mayo
OV0261	EOM	EOM	NA	NA	EOM	NA	NA	NA	NA	NA	NA	NA	NA	Discovery	NA	NA	NA	NA	NA	NA	NA	NA	NA	NA	NA	NA	NA	NA	NA	NA	NA	NA	NA	NA	NA	NA	NA	NA	NA	NA	NA	NA	NA	NA.NA	NA	NA	No	Mayo
OV1670	EOM	EOM	NA	NA	EOM	NA	NA	NA	NA	NA	NA	NA	NA	Validation	NA	NA	NA	NA	NA	NA	NA	NA	NA	NA	NA	NA	NA	NA	NA	NA	NA	NA	NA	NA	NA	NA	NA	NA	NA	NA	NA	NA	NA	NA.NA	NA	NA	No	Mayo
OV0507	MOC	2	IA	1	I	Alive (PF)	NA	0	4658	0	0	4658	51	Validation	Complex + amps	2	Multiple	13	High	0.106	>10%	NA	NA	NA	NA	NA	NA	NA	NA	MUT	WT	WT	MUT	T	Amplified	HD	WT	Yes	Yes	OV507	Amplified	Yes	Yes	HD.Yes	>=50	Yes	Validation panel	Mayo
OV0886	MOC	2	IA	1	I	Deceased	No	0	2812	1	0	2812	45	Validation	Simple	0	None	9	High	0.0751	<10%	NA	NA	NA	NA	NA	NA	NA	NA	MUT	WT	WT	WT	WT	Normal	CN Loss	WT	No	Yes	OV886	Not amplified	No	No	Loss/LOH.No	<50	Yes	Validation panel	Mayo
OV2230	MOC	2	IA	1	I	Alive (PF)	NA	0	2373	0	0	2373	30	Validation	Complex (whole chr)	1	Single	1	Low	0.2672	>10%	NA	NA	NA	NA	NA	NA	NA	NA	MUT	WT	WT	MUT	MS	Normal	Normal	WT	No	No	OV2230A	Not amplified	Yes	No	No Loss.Yes	<50	No	Validation panel	Mayo
OV0022	MOC	3	NA	NA	NA	NA	NA	NA	NA	NA	NA	NA	NA	Validation	NA	NA	NA	NA	NA	NA	NA	NA	NA	NA	NA	NA	NA	NA	NA	NA	NA	NA	NA	NA	NA	NA	NA	NA	NA	NA	NA	NA	NA	NA.NA	NA	NA	No	Mayo
OV0095	MOC	1	NA	NA	NA	NA	NA	NA	NA	NA	NA	NA	NA	Discovery	NA	NA	NA	NA	NA	NA	NA	NA	NA	NA	NA	NA	NA	NA	NA	NA	NA	NA	NA	NA	NA	NA	NA	NA	NA	NA	NA	NA	NA	NA.NA	NA	NA	No	Mayo
OV0420	MOC	2	NA	NA	NA	NA	NA	NA	NA	NA	NA	NA	NA	Discovery	NA	NA	NA	NA	NA	NA	NA	NA	NA	NA	NA	NA	NA	NA	NA	NA	NA	NA	NA	NA	NA	NA	NA	NA	NA	NA	NA	NA	NA	NA.NA	NA	NA	No	Mayo
OV0462	MOC	3	NA	NA	NA	NA	NA	NA	NA	NA	NA	NA	NA	Discovery	NA	NA	NA	NA	NA	NA	NA	NA	NA	NA	NA	NA	NA	NA	NA	NA	NA	NA	NA	NA	NA	NA	NA	NA	NA	NA	NA	NA	NA	NA.NA	NA	NA	No	Mayo
OV2095	MOC	2	NA	NA	NA	NA	NA	NA	NA	NA	NA	NA	NA	Discovery	NA	NA	NA	NA	NA	NA	NA	NA	NA	NA	NA	NA	NA	NA	NA	NA	NA	NA	NA	NA	NA	NA	NA	NA	NA	NA	NA	NA	NA	NA.NA	NA	NA	No	Mayo
OV2236	MOC	2	NA	NA	NA	NA	NA	NA	NA	NA	NA	NA	NA	Validation	NA	NA	NA	NA	NA	NA	NA	NA	NA	NA	NA	NA	NA	NA	NA	NA	NA	NA	NA	NA	NA	NA	NA	NA	NA	NA	NA	NA	NA	NA.NA	NA	NA	No	Mayo
VOA3937	MOC	2	IC	1	I	Alive (PF)	NA	0	608	0	0	608	71	Discovery	Simple	0	None	2	Low	1.7e-07	<10%	Positive	Focal	Focal	Negative	Negative	Positive	Positive	Negative	WT	MUT	WT	WT	WT	Normal	Normal	WT	No	No	NA	Not amplified	No	No	No Loss.No	>=50	No	Exome	OVCARE
VOA1719	MOC	1	IC	1	I	Alive (R)	NA	1	1564	0	0	1564	39	Discovery	Complex + amps	1	Single	8	High	0.1829	>10%	Positive	Positive	Negative	Negative	Negative	Negative	Negative	Negative	MUT	WT	WT	MUT	T	CN Loss	HD	HD	Yes	Yes	NA	Not amplified	Yes	No	HD.Yes	<50	Yes	Exome	OVCARE
VOA2183	MOC	2	III	3	III-IV	Alive (PF)	NA	0	790	0	0	790	52	Discovery	Complex	0	None	10	High	0.1414	>10%	Positive	Negative	Negative	Focal	Negative	Positive	Negative	Negative	MUT	WT	WT	MUT	MS	Normal	CN Loss	MUT	Yes	Yes	NA	Not amplified	Yes	No	Loss/LOH.Yes	>=50	Yes	Exome	OVCARE
VOA2100	MOC	1	I	1	I	Alive (PF)	NA	0	422	0	0	422	25	Discovery	Complex	0	None	48	High	0.3219	>10%	Positive	Focal	Negative	Negative	Negative	WT	Negative	Negative	WT	WT	WT	WT	WT	Normal	CN Loss	WT	No	Yes	NA	Not amplified	No	No	Loss/LOH.No	<50	Yes	Exome	OVCARE
VOA1675	MOC	2	IC	1	I	Alive (PF)	NA	0	1741	0	0	1741	57	Discovery	Complex + amps	1	Single	20	High	0.1851	>10%	Positive	Focal	Positive	Positive	2+	Positive	Positive	Positive	WT	WT	WT	MUT	MS	Normal	Normal	WT	No	No	NA	Not amplified	Yes	No	No Loss.Yes	>=50	No	Exome (unpaired)	OVCARE
VOA1872	MOC	1	IA	1	I	Alive (PF)	NA	0	1065	0	0	1065	30	Discovery	Simple	0	None	1	Low	0.00338552	<10%	Positive	Focal	Negative	Negative	Negative	WT	Negative	Negative	MUT	WT	WT	WT	WT	Normal	HD	HD	Yes	Yes	NA	Not amplified	No	No	HD.No	<50	Yes	Exome (unpaired)	OVCARE
VOA1724	MOC	1	I	1	I	Deceased	Yes	1	878	1	1	1358	29	Discovery	Complex	0	None	11	High	0.285	>10%	Positive	Negative	Focal	Negative	Negative	Positive	Positive	Negative	MUT	WT	WT	MUT	MS	Normal	Normal	WT	No	No	NA	Not amplified	Yes	No	No Loss.Yes	<50	No	Exome (unpaired)	OVCARE
VOA1947	EOM	EOM	IV	4	EOM	Deceased	Yes	NA	189	1	1	189	69	Discovery	Simple	0	None	0	Low	0.0051	<10%	Positive	Negative	Positive	Negative	Negative	WT	Positive	Negative	MUT	WT	WT	MUT	MS	Normal	Normal	WT	No	No	VOA1947	Not amplified	Yes	No	No Loss.Yes	>=50	No	Validation panel	OVCARE
VOA3015	EOM	EOM	NA	NA	EOM	Alive (R)	NA	1	650	0	0	873	52	Discovery	Simple	0	None	0	Low	0.0062	<10%	Positive	Positive	Positive	Negative	Negative	WT	Focal	Negative	WT	WT	WT	WT	WT	Normal	Normal	WT	No	No	VOA3015	Not amplified	No	No	No Loss.No	>=50	No	Validation panel	OVCARE
VOA808	EOM	EOM	IV	4	EOM	Deceased	Yes	NA	412	1	1	412	41	Discovery	Complex	0	None	14	High	0.133	>10%	Focal	Positive	Positive	Negative	Negative	WT	Negative	Negative	MUT	WT	WT	WT	WT	Normal	Normal	WT	No	No	VOA808	Not amplified	No	No	No Loss.No	<50	No	Validation panel	OVCARE
VOA2477	EOM	EOM	NA	NA	EOM	NA	NA	NA	NA	NA	NA	NA	NA	Validation	NA	NA	NA	NA	NA	NA	NA	NA	NA	NA	NA	NA	NA	NA	NA	NA	NA	NA	NA	NA	NA	NA	NA	NA	NA	NA	NA	NA	NA	NA.NA	NA	NA	No	OVCARE
VOA561	EOM	EOM	IV	4	EOM	Deceased	Yes	NA	NA	1	1	564	44	Validation	NA	NA	NA	NA	NA	NA	NA	Negative	Positive	Positive	Negative	Negative	Positive	Negative	Negative	NA	NA	NA	NA	NA	NA	NA	NA	NA	NA	NA	Not amplified	Yes	NA	NA.Yes	<50	NA	No	OVCARE
VOA717	EOM	EOM	NA	NA	EOM	NA	NA	NA	NA	NA	NA	NA	NA	Validation	NA	NA	NA	NA	NA	NA	NA	NA	NA	NA	NA	NA	NA	NA	NA	NA	NA	NA	NA	NA	NA	NA	NA	NA	NA	NA	NA	NA	NA	NA.NA	NA	NA	No	OVCARE
VOA1720	MOC	2	III	3	III-IV	Deceased	No	0	1632	1	0	1632	73	Validation	Complex + amps	4	Multiple	30	High	0.4465	>10%	Positive	Negative	Negative	Negative	Negative	Positive	Positive	Negative	WT	WT	WT	MUT	Other	Normal	Normal	WT	No	No	VOA1720	Not amplified	Yes	No	No Loss.Yes	>=50	No	Validation panel	OVCARE
AB48T2	BDL	BDL	I	1	BDL	NA	NA	NA	NA	NA	NA	NA	47	Validation	Simple	0	None	0	Low	0.0152045	<10%	NA	NA	NA	NA	NA	NA	NA	NA	MUT	WT	WT	MUT	MS	Normal	Normal	splice	No	Yes	AB48T2	Not amplified	Yes	No	No Loss.Yes	<50	No	Validation panel	QLD
AB82T1	BDL	BDL	I	1	BDL	NA	NA	NA	NA	NA	NA	NA	22	Validation	Simple	0	None	0	Low	0.0042059	<10%	NA	NA	NA	NA	NA	WT	NA	NA	MUT	WT	WT	WT	WT	Normal	HD	WT	Yes	Yes	AB82T1	Not amplified	No	No	HD.No	<50	Yes	Validation panel	QLD
AM30T1	BDL	BDL	I	1	BDL	NA	NA	NA	NA	NA	NA	NA	71	Validation	Simple	0	None	0	Low	0.00583714	<10%	NA	NA	NA	NA	NA	WT	NA	NA	MUT	WT	WT	WT	WT	Normal	HD	WT	Yes	Yes	AM30T1	Not amplified	No	No	HD.No	>=50	Yes	Validation panel	QLD
AS19T1	BDL	BDL	I	1	BDL	NA	NA	NA	NA	NA	NA	NA	51	Validation	Simple	0	None	0	Low	0.00841731	<10%	NA	NA	NA	NA	NA	NA	NA	NA	WT	MUT	WT	WT	WT	Normal	HD	WT	Yes	Yes	AS19T1	Not amplified	No	No	HD.No	>=50	Yes	Validation panel	QLD
AS20T1	BDL	BDL	I	1	BDL	NA	NA	NA	NA	NA	NA	NA	34	Validation	Simple	0	None	0	Low	0.0156338	<10%	NA	NA	NA	NA	NA	NA	NA	NA	WT	WT	WT	WT	WT	Normal	Normal	MUT	Yes	Yes	AS20T1	Not amplified	No	No	No Loss.No	<50	No	Validation panel	QLD
AS60T1	BDL	BDL	NA	NA	BDL	NA	NA	NA	NA	NA	NA	NA	NA	Validation	Simple + amp	1	Single	1	Low	0.149816	>10%	NA	NA	NA	NA	NA	NA	NA	NA	WT	WT	WT	WT	WT	Normal	Normal	WT	No	No	AS60T1	Not amplified	No	No	No Loss.No	NA	No	Validation panel	QLD
AS75T1	BDL	BDL	I	1	BDL	NA	NA	NA	NA	NA	NA	NA	73	Validation	Complex (whole chr)	0	None	1	Low	0.405067	>10%	NA	NA	NA	NA	NA	NA	NA	NA	MUT	WT	WT	MUT	MS	Normal	Normal	WT	No	No	AS75T1	Not amplified	Yes	No	No Loss.Yes	>=50	No	Validation panel	QLD
AB1T1	BDL	BDL	I	1	BDL	NA	NA	NA	NA	NA	NA	NA	43	Validation	Simple	0	None	3	Low	0.121771	>10%	NA	NA	NA	NA	NA	WT	NA	NA	MUT	WT	WT	WT	WT	Normal	CN Loss	WT	No	Yes	AB1T1	Not amplified	No	No	Loss/LOH.No	<50	Yes	Validation panel	QLD
AS66T1	BDL	BDL	I	1	BDL	NA	NA	NA	NA	NA	NA	NA	59	Validation	Simple	0	None	4	Low	0.0457536	<10%	NA	NA	NA	NA	NA	NA	NA	NA	MUT	WT	WT	WT	WT	Normal	Normal	WT	No	No	AS66T1	Not amplified	No	No	No Loss.No	>=50	No	Validation panel	QLD
AB189T1	BDL	BDL	I	1	BDL	NA	NA	NA	NA	NA	NA	NA	55	Validation	NA	NA	NA	NA	NA	NA	NA	NA	NA	NA	NA	NA	NA	NA	NA	NA	NA	NA	NA	NA	NA	NA	NA	NA	NA	NA	NA	NA	NA	NA.NA	>=50	NA	No	QLD
AB19T1	BDL	BDL	I	1	BDL	NA	NA	NA	NA	NA	NA	NA	34	Validation	NA	NA	NA	NA	NA	NA	NA	NA	NA	NA	NA	NA	Positive	NA	NA	NA	NA	NA	NA	NA	NA	NA	NA	NA	NA	NA	NA	Yes	NA	NA.Yes	<50	NA	No	QLD
AB25T1	BDL	BDL	I	1	BDL	NA	NA	NA	NA	NA	NA	NA	47	Validation	NA	NA	NA	NA	NA	NA	NA	NA	NA	NA	NA	NA	NA	NA	NA	NA	NA	NA	NA	NA	NA	NA	NA	NA	NA	NA	NA	NA	NA	NA.NA	<50	NA	No	QLD
AB5T1	BDL	BDL	I	1	BDL	NA	NA	NA	NA	NA	NA	NA	37	Validation	NA	NA	NA	NA	NA	NA	NA	NA	NA	NA	NA	NA	WT	NA	NA	NA	NA	NA	NA	NA	NA	NA	NA	NA	NA	NA	NA	No	NA	NA.No	<50	NA	No	QLD
AB67T1	BDL	BDL	I	1	BDL	NA	NA	NA	NA	NA	NA	NA	41	Validation	NA	NA	NA	NA	NA	NA	NA	NA	NA	NA	NA	NA	WT	NA	NA	NA	NA	NA	NA	NA	NA	NA	NA	NA	NA	NA	NA	No	NA	NA.No	<50	NA	No	QLD
AB71T1	BDL	BDL	I	1	BDL	NA	NA	NA	NA	NA	NA	NA	77	Validation	NA	NA	NA	NA	NA	NA	NA	NA	NA	NA	NA	NA	WT	NA	NA	NA	NA	NA	NA	NA	NA	NA	NA	NA	NA	NA	NA	No	NA	NA.No	>=50	NA	No	QLD
AB90T1	BDL	BDL	I	1	BDL	Alive (PF)	NA	NA	NA	NA	NA	NA	57	Validation	NA	NA	NA	NA	NA	NA	NA	NA	NA	NA	NA	NA	WT	NA	NA	NA	NA	NA	NA	NA	NA	NA	NA	NA	NA	NA	NA	No	NA	NA.No	>=50	NA	No	QLD
AM117T1	BDL	BDL	II	2	BDL	NA	NA	NA	NA	NA	NA	NA	51	Validation	NA	NA	NA	NA	NA	NA	NA	NA	NA	NA	NA	NA	NA	NA	NA	NA	NA	NA	NA	NA	NA	NA	NA	NA	NA	NA	NA	NA	NA	NA.NA	>=50	NA	No	QLD
AM29T1	BDL	BDL	II	2	BDL	NA	NA	NA	NA	NA	NA	NA	20	Validation	NA	NA	NA	NA	NA	NA	NA	NA	NA	NA	NA	NA	WT	NA	NA	NA	NA	NA	NA	NA	NA	NA	NA	NA	NA	NA	NA	No	NA	NA.No	<50	NA	No	QLD
AS100T1	BDL	BDL	III	3	BDL	NA	NA	NA	NA	NA	NA	NA	72	Validation	NA	NA	NA	NA	NA	NA	NA	NA	NA	NA	NA	NA	WT	NA	NA	NA	NA	NA	NA	NA	NA	NA	NA	NA	NA	NA	NA	No	NA	NA.No	>=50	NA	No	QLD
AS111T1	BDL	BDL	I	1	BDL	NA	NA	NA	NA	NA	NA	NA	27	Validation	NA	NA	NA	NA	NA	NA	NA	NA	NA	NA	NA	NA	NA	NA	NA	NA	NA	NA	NA	NA	NA	NA	NA	NA	NA	NA	NA	NA	NA	NA.NA	<50	NA	No	QLD
AB215T1	EOM	EOM	III	3	EOM	NA	NA	NA	NA	NA	NA	NA	59	Validation	NA	NA	NA	NA	NA	NA	NA	NA	NA	NA	NA	NA	WT	NA	NA	NA	NA	NA	NA	NA	NA	NA	NA	NA	NA	NA	NA	No	NA	NA.No	>=50	NA	No	QLD
AM106T1	EOM	EOM	NA	NA	EOM	NA	NA	NA	NA	NA	NA	NA	59	Validation	NA	NA	NA	NA	NA	NA	NA	NA	NA	NA	NA	NA	NA	NA	NA	NA	NA	NA	NA	NA	NA	NA	NA	NA	NA	NA	NA	NA	NA	NA.NA	>=50	NA	No	QLD
AS27T1	EOM	EOM	III	3	EOM	NA	NA	NA	NA	NA	NA	NA	64	Validation	NA	NA	NA	NA	NA	NA	NA	NA	NA	NA	NA	NA	WT	NA	NA	NA	NA	NA	NA	NA	NA	NA	NA	NA	NA	NA	NA	No	NA	NA.No	>=50	NA	No	QLD
AB115T1	MOC	1	I	1	I	Alive (PF)	NA	NA	NA	0	0	7393	44	Validation	Simple	0	None	0	Low	0.0588731	<10%	NA	NA	NA	NA	NA	WT	NA	NA	MUT	WT	WT	WT	WT	Normal	Normal	WT	No	No	AB115T1	Not amplified	No	No	No Loss.No	<50	No	Validation panel	QLD
AM121T1	MOC	1	NA	NA	NA	Alive (PF)	NA	NA	NA	0	0	2396	29	Validation	Complex + amps	3	Multiple	9	High	0.136215	>10%	NA	NA	NA	NA	NA	NA	NA	NA	MUT	WT	WT	MUT	MS	Amplified	CN Loss	WT	No	Yes	AM121T1	Amplified	Yes	Yes	Loss/LOH.Yes	<50	Yes	Validation panel	QLD
AM51T1	MOC	NA	I	1	I	Alive (PF)	NA	NA	NA	0	0	2774	34	Validation	Simple	0	None	0	Low	0.00273564	<10%	NA	NA	NA	NA	NA	WT	NA	NA	MUT	WT	WT	WT	WT	Normal	CN Loss	WT	No	Yes	AM51T1	Not amplified	No	No	Loss/LOH.No	<50	Yes	Validation panel	QLD
AM79T1	MOC	3	NA	NA	NA	NA	NA	NA	NA	NA	NA	NA	NA	Validation	Complex + amps	12	Multiple	51	High	0.429011	>10%	NA	NA	NA	NA	NA	NA	NA	NA	WT	WT	WT	MUT	T	Amplified	Normal	WT	No	No	AM74T1	Amplified	Yes	No	No Loss.Yes	NA	No	Validation panel	QLD
AS23T1	MOC	1	I	1	I	Alive (PF)	NA	NA	NA	0	0	3000	40	Validation	Complex + amps	2	Multiple	23	High	0.2704	>10%	NA	NA	NA	NA	NA	NA	NA	NA	MUT	WT	WT	MUT	MS	CN Gain	HD	WT	Yes	Yes	AS23T1	Not amplified	Yes	No	HD.Yes	<50	Yes	Validation panel	QLD
AB111T1	MOC	NA	I	1	I	Alive (PF)	NA	NA	NA	0	0	3722	32	Validation	NA	NA	NA	NA	NA	NA	NA	NA	NA	NA	NA	NA	WT	NA	NA	NA	NA	NA	NA	NA	NA	NA	NA	NA	NA	NA	NA	No	NA	NA.No	<50	NA	No	QLD
AB129T1	MOC	1	IC	1	I	Deceased	No	NA	NA	1	0	36	69	Validation	NA	NA	NA	NA	NA	NA	NA	NA	NA	NA	NA	NA	NA	NA	NA	NA	NA	NA	NA	NA	NA	NA	NA	NA	NA	NA	NA	NA	NA	NA.NA	>=50	NA	No	QLD
AB15T1	MOC	1	I	1	I	Alive (PF)	NA	NA	NA	0	0	2940	44	Validation	NA	NA	NA	NA	NA	NA	NA	NA	NA	NA	NA	NA	WT	NA	NA	NA	NA	NA	NA	NA	NA	NA	NA	NA	NA	NA	NA	No	NA	NA.No	<50	NA	No	QLD
AB200T1	MOC	1	NA	NA	NA	Alive (PF)	NA	NA	NA	0	0	2791	68	Validation	NA	NA	NA	NA	NA	NA	NA	NA	NA	NA	NA	NA	Negative	NA	NA	NA	NA	NA	NA	NA	NA	NA	NA	NA	NA	NA	NA	Yes	NA	NA.Yes	>=50	NA	No	QLD
AB230T1	MOC	NA	I	1	I	Alive (PF)	NA	NA	NA	0	0	2072	37	Validation	NA	NA	NA	NA	NA	NA	NA	NA	NA	NA	NA	NA	Negative	NA	NA	NA	NA	NA	NA	NA	NA	NA	NA	NA	NA	NA	NA	Yes	NA	NA.Yes	<50	NA	No	QLD
AB231T1	MOC	NA	I	1	I	Alive (PF)	NA	NA	NA	0	0	3954	35	Validation	NA	NA	NA	NA	NA	NA	NA	NA	NA	NA	NA	NA	WT	NA	NA	NA	NA	NA	NA	NA	NA	NA	NA	NA	NA	NA	NA	No	NA	NA.No	<50	NA	No	QLD
AM36T1	MOC	NA	II	2	II	Alive (PF)	NA	NA	NA	0	0	3004	65	Validation	NA	NA	NA	NA	NA	NA	NA	NA	NA	NA	NA	NA	Negative	NA	NA	NA	NA	NA	NA	NA	NA	NA	NA	NA	NA	NA	NA	Yes	NA	NA.Yes	>=50	NA	No	QLD
AS68T1	MOC	1	I	1	I	Alive (PF)	NA	NA	NA	0	0	2614	63	Validation	NA	NA	NA	NA	NA	NA	NA	NA	NA	NA	NA	NA	NA	NA	NA	NA	NA	NA	NA	NA	NA	NA	NA	NA	NA	NA	NA	NA	NA	NA.NA	>=50	NA	No	QLD
AB184T1	NA	NA	NA	NA	NA	NA	NA	NA	NA	NA	NA	NA	NA	Validation	NA	NA	NA	NA	NA	NA	NA	NA	NA	NA	NA	NA	NA	NA	NA	NA	NA	NA	NA	NA	NA	NA	NA	NA	NA	NA	NA	NA	NA	NA.NA	NA	NA	No	QLD
912629	EOM	EOM	Ia	1	EOM	NA	NA	NA	NA	NA	NA	NA	NA	Validation	NA	NA	NA	NA	NA	NA	NA	Positive	Positive	NA	NA	NA	NA	NA	Negative	NA	NA	NA	NA	NA	NA	NA	NA	NA	NA	NA	NA	NA	NA	NA.NA	NA	NA	No	RWH
912775	EOM	EOM	IIc	2	EOM	NA	NA	NA	NA	NA	NA	NA	NA	Validation	NA	NA	NA	NA	NA	NA	NA	Positive	Negative	NA	NA	NA	NA	NA	NA	NA	NA	NA	NA	NA	NA	NA	NA	NA	NA	NA	NA	NA	NA	NA.NA	NA	NA	No	RWH
913434	MOC	3	IIC	2	II	Deceased	Yes	1	44	1	1	64	15	Validation	Simple + amp	1	Single	4	Low	0.143869	>10%	Positive	Focal	NA	NA	Negative	Positive	NA	Negative	MUT	WT	WT	MUT	MS	CN Gain	HD	WT	Yes	Yes	913434	Not amplified	Yes	No	HD.Yes	<50	Yes	Validation panel	RWH
910592	MOC	NA	IA	1	I	NA	NA	NA	NA	NA	NA	NA	NA	Validation	NA	NA	NA	NA	NA	NA	NA	Positive	Positive	NA	NA	NA	NA	NA	NA	NA	NA	NA	NA	NA	NA	NA	NA	NA	NA	NA	NA	NA	NA	NA.NA	NA	NA	No	RWH
912107	MOC	NA	IC	1	I	NA	NA	NA	NA	NA	NA	NA	NA	Validation	NA	NA	NA	NA	NA	NA	NA	Positive	Focal	NA	NA	NA	NA	NA	NA	NA	NA	NA	NA	NA	NA	NA	NA	NA	NA	NA	NA	NA	NA	NA.NA	NA	NA	No	RWH
912251	MOC	NA	IA	1	I	NA	NA	NA	NA	NA	NA	NA	NA	Validation	NA	NA	NA	NA	NA	NA	NA	Positive	Negative	NA	NA	NA	NA	NA	Positive	NA	NA	NA	NA	NA	NA	NA	NA	NA	NA	NA	NA	NA	NA	NA.NA	NA	NA	No	RWH
912639	MOC	NA	IA	1	I	NA	NA	NA	NA	NA	NA	NA	NA	Validation	NA	NA	NA	NA	NA	NA	NA	Positive	Focal	NA	NA	NA	NA	NA	NA	NA	NA	NA	NA	NA	NA	NA	NA	NA	NA	NA	NA	NA	NA	NA.NA	NA	NA	No	RWH
912674	MOC	NA	IA	1	I	NA	NA	NA	NA	NA	NA	NA	NA	Validation	NA	NA	NA	NA	NA	NA	NA	Positive	Negative	NA	NA	NA	NA	NA	NA	NA	NA	NA	NA	NA	NA	NA	NA	NA	NA	NA	NA	NA	NA	NA.NA	NA	NA	No	RWH
912755	MOC	NA	IC	1	I	NA	NA	NA	NA	NA	NA	NA	NA	Validation	NA	NA	NA	NA	NA	NA	NA	Positive	Positive	NA	NA	NA	NA	NA	NA	NA	NA	NA	NA	NA	NA	NA	NA	NA	NA	NA	NA	NA	NA	NA.NA	NA	NA	No	RWH
913169	MOC	NA	IC	1	I	NA	NA	NA	NA	NA	NA	NA	NA	Validation	NA	NA	NA	NA	NA	NA	NA	Focal	Negative	NA	NA	NA	NA	NA	NA	NA	NA	NA	NA	NA	NA	NA	NA	NA	NA	NA	NA	NA	NA	NA.NA	NA	NA	No	RWH
913217	MOC	NA	IA	1	I	NA	NA	NA	NA	NA	NA	NA	NA	Validation	NA	NA	NA	NA	NA	NA	NA	Positive	Focal	NA	NA	NA	NA	Positive	Negative	NA	NA	NA	NA	NA	NA	NA	NA	NA	NA	NA	NA	NA	NA	NA.NA	NA	NA	No	RWH
913235	MOC	NA	IA	1	I	NA	NA	NA	NA	NA	NA	NA	NA	Validation	NA	NA	NA	NA	NA	NA	NA	Positive	Focal	Focal	NA	NA	NA	NA	Negative	NA	NA	NA	NA	NA	NA	NA	NA	NA	NA	NA	NA	NA	NA	NA.NA	NA	NA	No	RWH
913977	MOC	NA	IC	1	I	NA	NA	NA	NA	NA	NA	NA	NA	Validation	NA	NA	NA	NA	NA	NA	NA	Focal	Positive	Positive	NA	NA	Positive	NA	Negative	NA	NA	NA	NA	NA	NA	NA	NA	NA	NA	NA	NA	Yes	NA	NA.Yes	NA	NA	No	RWH
914093	MOC	NA	IA	1	I	NA	NA	NA	NA	NA	NA	NA	NA	Validation	NA	NA	NA	NA	NA	NA	NA	Positive	Focal	NA	NA	NA	NA	NA	NA	NA	NA	NA	NA	NA	NA	NA	NA	NA	NA	NA	NA	NA	NA	NA.NA	NA	NA	No	RWH
IC092	BDL	BDL	NA	NA	BDL	NA	NA	NA	NA	NA	NA	NA	50	Discovery	Simple	0	None	3	Low	0.00100965	<10%	NA	NA	NA	NA	NA	NA	NA	NA	WT	WT	WT	WT	WT	Normal	HD	HD	Yes	Yes	NA	Not amplified	No	No	HD.No	>=50	Yes	Exome	Southampton
IC138	MOC	1	IA	1	I	Alive (PF)	NA	NA	NA	0	0	1170	47	Discovery	Complex + amps	1	Single	6	High	0.2201	>10%	Positive	Positive	Negative	Positive	Positive	Positive	Negative	Negative	MUT	WT	WT	MUT	MS	Amplified	HD	HD	Yes	Yes	NA	Amplified	Yes	No	HD.Yes	<50	Yes	Exome	Southampton
IC094	BEN	BEN	NA	NA	BEN	NA	NA	NA	NA	NA	NA	NA	48	Discovery	Simple	0	None	0	Low	0.00991553	<10%	NA	NA	NA	NA	NA	NA	NA	NA	MUT	WT	NA	WT	WT	Normal	CN Loss	WT	No	Yes	NA	Not amplified	No	No	Loss/LOH.No	<50	Yes	Exome	Southampton
IC156	BEN	BEN	NA	NA	BEN	NA	NA	NA	NA	NA	NA	NA	47	Discovery	Simple	0	None	0	Low	0.000401071	<10%	NA	NA	NA	NA	NA	NA	NA	NA	MUT	WT	NA	WT	WT	Normal	Normal	WT	No	No	NA	Not amplified	No	No	No Loss.No	<50	No	Exome	Southampton
IC186	BDL	BDL	NA	NA	BDL	Deceased	NA	NA	NA	1	NA	30	78	Discovery	Simple	1	Single	0	Low	0.045	<10%	NA	NA	NA	NA	NA	NA	NA	NA	WT	MUT	NA	WT	WT	Normal	Normal	WT	No	No	NA	Not amplified	No	No	No Loss.No	>=50	No	Exome	Southampton
IC257	MOC	1	IA	1	I	Deceased	NA	NA	NA	1	0	210	60	Discovery	Simple + amp	1	Single	7	High	0.0226909	<10%	Positive	Negative	Negative	Focal	Positive	NA	Positive	Negative	MUT	WT	WT	MUT	T	Amplified	CNN-LOH	MUT	Yes	Yes	NA	Amplified	Yes	No	Loss/LOH.Yes	>=50	Yes	Exome	Southampton
IC263	BDL	BDL	NA	NA	BDL	NA	NA	NA	NA	NA	NA	NA	62	Discovery	Simple	0	None	6	High	0.0455	<10%	NA	NA	NA	NA	NA	NA	NA	NA	MUT	WT	NA	WT	WT	Normal	HD	HD	Yes	Yes	NA	Not amplified	No	No	HD.No	>=50	Yes	Exome	Southampton
IC276	BEN	BEN	NA	NA	BEN	NA	NA	NA	NA	NA	NA	NA	49	Discovery	Simple + amp	1	Single	6	High	0.0298	<10%	NA	NA	NA	NA	NA	NA	NA	NA	WT	WT	WT	MUT	MS	Normal	CN Loss	MUT	Yes	Yes	NA	Not amplified	Yes	No	Loss/LOH.Yes	<50	Yes	Exome	Southampton
IC289	BDL	BDL	NA	NA	BDL	NA	NA	NA	NA	NA	NA	NA	52	Discovery	Simple	0	None	2	Low	0.1789	>10%	NA	NA	NA	NA	NA	NA	NA	NA	MUT	WT	NA	WT	WT	CN Gain	HD	HD	Yes	Yes	NA	Not amplified	No	No	HD.No	>=50	Yes	Exome	Southampton
IC294	BEN	BEN	NA	NA	BEN	NA	NA	NA	NA	NA	NA	NA	58	Discovery	Complex + amps	3	Multiple	9	High	0.1025	>10%	NA	NA	NA	NA	NA	NA	NA	NA	WT	WT	WT	WT	WT	CN Gain	CNN-LOH	WT	No	Yes	NA	Not amplified	No	No	Loss/LOH.No	>=50	Yes	Exome	Southampton
IC322	BDL	BDL	NA	NA	BDL	NA	NA	NA	NA	NA	NA	NA	22	Discovery	Simple	0	None	0	Low	2.4992e-05	<10%	NA	NA	NA	NA	NA	NA	NA	NA	WT	WT	WT	WT	WT	Normal	Normal	WT	No	No	NA	Not amplified	No	No	No Loss.No	<50	No	Exome	Southampton
IC387	BDL	BDL	NA	NA	BDL	NA	NA	NA	NA	NA	NA	NA	58	Discovery	Simple	0	None	1	Low	0.000261656	<10%	NA	NA	NA	NA	NA	NA	NA	NA	MUT	WT	NA	WT	WT	CN Gain	HD	HD	Yes	Yes	NA	Not amplified	No	No	HD.No	>=50	Yes	Exome	Southampton
IC531	BDL	BDL	NA	NA	BDL	NA	NA	NA	NA	NA	NA	NA	59	Discovery	Simple	0	None	0	Low	0.0877	<10%	NA	NA	NA	NA	NA	NA	NA	NA	MUT	WT	NA	WT	WT	Normal	HD	HD	Yes	Yes	NA	Not amplified	No	No	HD.No	>=50	Yes	Exome	Southampton
IC537	BDL	BDL	NA	NA	BDL	NA	NA	NA	NA	NA	NA	NA	61	Discovery	Simple	0	None	3	Low	0.0408	<10%	NA	NA	NA	NA	NA	NA	NA	NA	MUT	WT	NA	WT	WT	Normal	Normal	WT	No	No	NA	Not amplified	No	No	No Loss.No	>=50	No	Exome	Southampton
IC566	BEN	BEN	NA	NA	BEN	NA	NA	NA	NA	NA	NA	NA	NA	Discovery	Simple	0	None	0	Low	0.0017361	<10%	NA	NA	NA	NA	NA	NA	NA	NA	WT	WT	WT	WT	WT	Normal	Normal	WT	No	No	NA	Not amplified	No	No	No Loss.No	NA	No	Exome	Southampton
IC121	EOM	EOM	III	3	EOM	Deceased	NA	NA	NA	1	NA	210	77	Discovery	Complex	0	None	9	High	0.0321848	<10%	Positive	Negative	Negative	Focal	Negative	WT	Negative	Negative	WT	WT	WT	MUT	MS	Normal	Normal	WT	No	No	NA	Not amplified	Yes	No	No Loss.Yes	>=50	No	Exome	Southampton
IC050	MOC	2	I	1	I	Deceased	NA	NA	NA	1	0	330	81	Discovery	Complex + amps	2	Multiple	2	Low	0.24	>10%	Positive	Positive	Negative	Negative	Negative	NA	Negative	Negative	WT	MUT	WT	WT	WT	Normal	CNN-LOH	MUT	Yes	Yes	NA	Not amplified	No	No	Loss/LOH.No	>=50	Yes	Exome	Southampton
IC080	MOC	1	IA	1	I	NA	NA	NA	NA	NA	NA	NA	71	Discovery	Simple	0	None	2	Low	0.000690826	<10%	Focal	Negative	Focal	Negative	Negative	NA	Negative	Negative	MUT	WT	WT	WT	WT	Normal	CN Loss	MUT	Yes	Yes	NA	Not amplified	No	No	Loss/LOH.No	>=50	Yes	Exome	Southampton
IC381	MOC	1	IC	1	I	Deceased	NA	NA	NA	1	0	2100	73	Discovery	Simple	0	None	2	Low	0.00131714	<10%	Positive	Positive	Positive	Focal	Negative	WT	Negative	Negative	WT	MUT	WT	WT	WT	Normal	HD	HD	Yes	Yes	NA	Not amplified	No	No	HD.No	>=50	Yes	Exome	Southampton
IC219	MOC	1	IC	1	I	Alive (PF)	NA	NA	NA	0	0	1050	63	Discovery	Simple	0	None	5	High	0.00083845	<10%	Focal	Focal	Positive	Negative	Negative	NA	Negative	Negative	WT	MUT	WT	WT	WT	Normal	HD	HD	Yes	Yes	NA	Not amplified	No	No	HD.No	>=50	Yes	Exome	Southampton
IC343	MOC	1	NA	NA	NA	NA	NA	NA	NA	NA	NA	NA	53	Discovery	Complex + amps	1	Single	9	High	0.0998	>10%	NA	NA	NA	NA	NA	NA	NA	NA	MUT	WT	WT	MUT	MS	Normal	CNN-LOH	WT	No	Yes	NA	Not amplified	Yes	No	Loss/LOH.Yes	>=50	Yes	Exome	Southampton
IC403	MOC	NA	III	3	III-IV	Deceased	NA	NA	NA	1	0	360	64	Discovery	Complex	1	Single	27	High	0.6017	>10%	Negative	Positive	Focal	NA	Negative	Positive	Negative	Negative	WT	MUT	WT	MUT	MS	Normal	Normal	WT	No	No	NA	Not amplified	Yes	No	No Loss.Yes	>=50	No	Exome	Southampton
IC321	MOC	2	NA	NA	NA	Deceased	NA	NA	NA	1	0	90	47	Discovery	Complex + amps	3	Multiple	36	High	0.6278	>10%	Negative	Positive	Positive	Negative	Negative	Positive	Positive	Negative	WT	MUT	WT	MUT	MS	Normal	CNN-LOH	WT	No	Yes	NA	Not amplified	Yes	No	Loss/LOH.Yes	<50	Yes	Exome	Southampton
IC292	EOM	EOM	III	3	EOM	NA	NA	NA	NA	NA	NA	NA	80	Discovery	Complex + amps	5	Multiple	26	High	0.4834	>10%	Focal	Positive	NA	NA	Negative	Negative	Negative	NA	WT	WT	WT	MUT	MS	Normal	Normal	WT	No	No	NA	Not amplified	Yes	No	No Loss.Yes	>=50	No	Exome (unpaired)	Southampton
IC388	BDL	BDL	NA	NA	BDL	NA	NA	NA	NA	NA	NA	NA	81	Discovery	Complex	1	Single	11	High	0.2148	>10%	NA	NA	NA	NA	NA	NA	NA	NA	WT	WT	WT	WT	WT	CN Loss	CNN-LOH	MUT	Yes	Yes	NA	Not amplified	No	No	Loss/LOH.No	>=50	Yes	Sanger key genes	Southampton
IC214	BEN	BEN	NA	NA	BEN	NA	NA	NA	NA	NA	NA	NA	75	Discovery	Simple	0	None	0	Low	0.0672	<10%	NA	NA	NA	NA	NA	NA	NA	NA	WT	WT	NA	WT	WT	Normal	CN Loss	NA	NA	Yes	NA	Not amplified	No	No	Loss/LOH.No	>=50	Yes	Sanger key genes	Southampton
IC335	BEN	BEN	NA	NA	BEN	NA	NA	NA	NA	NA	NA	NA	50	Discovery	Simple	0	None	0	Low	0.00414923	<10%	NA	NA	NA	NA	NA	NA	NA	NA	WT	WT	WT	WT	WT	Normal	Normal	NA	No	No	NA	Not amplified	No	No	No Loss.No	>=50	No	Sanger key genes	Southampton
IC372	BEN	BEN	NA	NA	BEN	NA	NA	NA	NA	NA	NA	NA	72	Discovery	Simple	0	None	0	Low	9.48e-05	<10%	NA	NA	NA	NA	NA	NA	NA	NA	WT	WT	WT	WT	WT	Normal	Normal	NA	No	No	NA	Not amplified	No	No	No Loss.No	>=50	No	Sanger key genes	Southampton
IC446	BEN	BEN	NA	NA	BEN	NA	NA	NA	NA	NA	NA	NA	77	Discovery	Simple	0	None	2	Low	7.73e-05	<10%	NA	NA	NA	NA	NA	NA	NA	NA	MUT	WT	NA	WT	WT	Normal	CNN-LOH	NA	NA	Yes	NA	Not amplified	No	No	Loss/LOH.No	>=50	Yes	Sanger key genes	Southampton
IC512	BEN	BEN	NA	NA	BEN	NA	NA	NA	NA	NA	NA	NA	61	Discovery	Simple	0	None	2	Low	0.00228372	<10%	NA	NA	NA	NA	NA	NA	NA	NA	WT	WT	WT	WT	WT	Normal	HD	NA	Yes	Yes	NA	Not amplified	No	No	HD.No	>=50	Yes	Sanger key genes	Southampton
IC521	EOM	EOM	IIIc	3	EOM	NA	NA	NA	NA	NA	NA	NA	NA	Discovery	Simple	0	None	0	Low	0.1338	>10%	Focal	Positive	Positive	Negative	NA	NA	Focal	Negative	MUT	NA	NA	WT	WT	Normal	Normal	WT	No	No	NA	Not amplified	No	No	No Loss.No	NA	No	Sanger key genes	Southampton
IC040	EOM	EOM	II	2	EOM	Deceased	NA	NA	NA	1	NA	990	73	Discovery	Simple	0	None	6	High	0.0281467	<10%	Positive	Negative	Negative	Negative	Negative	WT	Negative	Negative	WT	WT	WT	WT	WT	CN Gain	HD	HD	Yes	Yes	NA	Not amplified	No	No	HD.No	>=50	Yes	Sanger key genes	Southampton
IC505	EOM	EOM	III	3	EOM	NA	NA	NA	NA	NA	NA	NA	NA	Discovery	Complex + amps	2	Multiple	16	High	0.2214	>10%	NA	NA	NA	NA	Negative	NA	NA	NA	WT	WT	WT	MUT	MS	Normal	HD	WT	Yes	Yes	IC505	Not amplified	Yes	No	HD.Yes	NA	Yes	Validation panel	Southampton
IC448	MOC	1	IC	1	I	NA	NA	NA	NA	NA	NA	NA	55	Discovery	Simple	0	None	0	Low	0.00241742	<10%	Positive	Focal	Negative	NA	Negative	NA	Negative	Negative	WT	WT	WT	WT	WT	Normal	HD	HD	Yes	Yes	NA	Not amplified	No	No	HD.No	>=50	Yes	Sanger key genes	Southampton
IC490	MOC	2	I	1	I	NA	NA	NA	NA	NA	NA	NA	49	Discovery	Complex + amps	2	Multiple	1	Low	0.1459	>10%	Positive	Negative	Negative	Focal	Negative	NA	Focal	Positive	MUT	WT	NA	WT	WT	Normal	Normal	WT	No	No	NA	Not amplified	No	No	No Loss.No	<50	No	Sanger key genes	Southampton
IC385	MOC	1	I	1	I	NA	NA	NA	NA	NA	NA	NA	NA	Discovery	Simple	0	None	4	Low	0.0339	<10%	NA	NA	NA	NA	NA	NA	NA	NA	MUT	NA	NA	WT	WT	Normal	HD	HD	Yes	Yes	NA	Not amplified	No	No	HD.No	NA	Yes	Sanger key genes	Southampton
IC392	MOC	1	IC	1	I	NA	NA	NA	NA	NA	NA	NA	NA	Discovery	Simple + amp	1	Single	5	High	0.0261	<10%	Positive	Negative	NA	NA	2+	NA	Negative	NA	MUT	NA	NA	MUT	MS	Amplified	HD	HD	Yes	Yes	NA	Amplified	Yes	No	HD.Yes	NA	Yes	Sanger key genes	Southampton
IC435	MOC	2	I	1	I	NA	NA	NA	NA	NA	NA	NA	69	Discovery	Simple	1	Single	7	High	0.0186533	<10%	Positive	Negative	Negative	Negative	Negative	NA	Negative	Negative	MUT	WT	NA	WT	WT	Normal	HD	HD	Yes	Yes	NA	Not amplified	No	No	HD.No	>=50	Yes	Sanger key genes	Southampton
IC176	MOC	2	IA	1	I	Alive (PF)	NA	NA	NA	0	0	810	NA	Discovery	Complex + amps	5	Multiple	15	High	0.3251	>10%	Positive	Negative	NA	NA	Negative	WT	Negative	NA	WT	MUT	NA	WT	WT	Normal	CNN-LOH	WT	No	Yes	NA	Not amplified	No	No	Loss/LOH.No	NA	Yes	Sanger key genes	Southampton
IC557	MOC	1	I	1	I	NA	NA	NA	NA	NA	NA	NA	35	Discovery	Simple	0	None	1	Low	0.003591	<10%	Positive	Positive	Focal	Negative	NA	NA	Negative	Negative	MUT	WT	NA	WT	WT	Normal	HD	WT	Yes	Yes	IC557	Not amplified	No	No	No Loss.No	<50	Yes	Validation panel	Southampton
IC324	MOC	2	I	1	I	Deceased	NA	NA	NA	1	0	330	NA	Discovery	Complex + amps	3	Multiple	34	High	0.1754	>10%	Positive	Negative	Negative	Positive	Negative	NA	Positive	Positive	MUT	NA	NA	WT	WT	Normal	HD	HD	Yes	Yes	NA	Not amplified	No	No	HD.No	NA	Yes	Sanger key genes	Southampton
IC588	MOC	1	IC	1	I	NA	NA	NA	NA	NA	NA	NA	NA	Discovery	Complex	1	Single	30	High	0.6034	>10%	NA	NA	NA	NA	Negative	NA	NA	NA	WT	WT	MUT	WT	WT	CN Loss	CN Loss	WT	No	Yes	NA	Not amplified	No	No	Loss/LOH.No	NA	Yes	Sanger key genes	Southampton
480/07	MOC	1	IC	1	I	NA	NA	NA	NA	NA	NA	NA	70	Discovery	Simple	0	None	0	Low	0.00554527	<10%	NA	NA	NA	NA	NA	NA	NA	NA	MUT	WT	WT	WT	WT	Normal	HD	HD	Yes	Yes	NA	Not amplified	No	No	HD.No	>=50	Yes	Exome	Southern
685/07	MOC	2	IC	1	I	Alive (PF)	NA	0	1552	0	0	1552	56	Discovery	Complex + amps	3	Multiple	20	High	0.1138	>10%	Positive	Focal	Positive	NA	NA	NA	NA	NA	WT	WT	WT	MUT	MS	Amplified	Normal	MUT	Yes	Yes	NA	Amplified	Yes	No	No Loss.Yes	>=50	No	Exome	Southern
762/07	MOC	1	III	3	III-IV	Deceased	Yes	1	105	1	1	105	NA	Discovery	Complex + amps	2	Multiple	NA	NA	0.3816	>10%	Positive	Focal	Positive	NA	NA	NA	NA	NA	MUT	WT	WT	WT	WT	CN Gain	CN Loss	WT	No	Yes	NA	Not amplified	No	No	Loss/LOH.No	NA	Yes	Exome	Southern
513/07	EOM	EOM	IIC	2	EOM	Deceased	Yes	1	402	1	1	464	47	Validation	Complex	1	Single	14	High	0.179624	>10%	Negative	Negative	NA	NA	NA	NA	NA	NA	WT	WT	WT	MUT	T	Normal	CN Gain	WT	No	No	513-07	Not amplified	Yes	No	No Loss.Yes	<50	No	Validation panel	Southern
802/07	EOM	EOM	III	3	EOM	Deceased	NA	NA	NA	1	NA	431	NA	Discovery	Simple + amp	1	Single	5	High	0.0401	<10%	Negative	Positive	Positive	Negative	Negative	Positive	Negative	Negative	MUT	WT	WT	WT	WT	Normal	Normal	WT	No	No	802-07	Not amplified	No	No	No Loss.No	NA	No	Validation panel	Southern
056/07	MOC	1	IC	1	I	Alive (PF)	NA	0	1304	0	0	1304	49	Validation	Complex (whole chr)	0	None	3	Low	0.210641	>10%	NA	NA	NA	NA	NA	NA	NA	NA	WT	WT	WT	MUT	MS	CN Loss	CN Loss	MUT	Yes	Yes	056-07	Not amplified	Yes	No	Loss/LOH.Yes	<50	Yes	Validation panel	Southern
491/07	MOC	1	IA	1	I	Alive (PF)	NA	0	2202	0	0	2202	57	Validation	Simple	0	None	0	Low	0.0159565	<10%	NA	NA	NA	NA	NA	NA	NA	NA	WT	MUT	MUT	WT	WT	Normal	HD	WT	Yes	Yes	491-07	Not amplified	No	No	HD.No	>=50	Yes	Validation panel	Southern
789/07	MOC	1	NA	NA	NA	Alive (PF)	NA	0	282	0	0	282	21	Validation	Complex + amps	4	Multiple	25	High	0.529141	>10%	NA	NA	NA	NA	NA	NA	NA	NA	WT	WT	WT	MUT	ESS	Amplified	CN Loss	WT	No	Yes	789-07	Amplified	Yes	No	Loss/LOH.Yes	<50	Yes	Validation panel	Southern
EP0430	MOC	3	IIA	2	II	Alive (R)	NA	1	82	0	0	82	24	Validation	Complex (whole chr)	0	None	6	High	0.281831	>10%	Positive	Focal	Focal	Positive	NA	Negative	Focal	NA	MUT	WT	WT	MUT	T	CN Gain	CN Loss	MUT (missense)	Yes	Yes	Epo430	Not amplified	Yes	No	Loss/LOH.Yes	<50	Yes	Validation panel	Southern
046/07	MOC	3	IC	1	I	Alive (PF)	NA	0	3339	0	0	1162	47	Validation	NA	NA	NA	NA	NA	NA	NA	NA	NA	NA	NA	NA	NA	NA	NA	NA	NA	NA	NA	NA	NA	NA	NA	NA	NA	NA	NA	NA	NA	NA.NA	<50	NA	Failed	Southern
844/07	MOC	3	IA	1	I	Deceased	Yes	1	796	1	1	818	41	Discovery	Complex	1	Single	15	High	0.1472	>10%	Positive	Positive	Focal	Negative	Negative	Positive	Negative	Negative	MUT	WT	WT	MUT	MS	Normal	HD	HD	Yes	Yes	NA	Not amplified	Yes	No	HD.Yes	<50	Yes	WGS	Southern
SF37_1448/07	EOM	EOM	IV	4	EOM	Alive (R)	NA	1	192	0	0	192	37	Validation	Simple	0	None	0	Low	0.0117	<10%	Focal	Positive	Positive	Negative	NA	NA	NA	Negative	WT	WT	WT	WT	WT	Normal	Normal	WT	No	No	1448-07	Not amplified	No	No	No Loss.No	<50	No	Validation panel	Stafford/Southern
01PM0274	MOC	1	IA	1	I	Alive (PF)	NA	0	3659	0	0	3659	51	Validation	Simple	0	None	0	Low	0.0076	<10%	NA	NA	NA	NA	NA	NA	NA	NA	WT	WT	WT	WT	WT	Normal	Normal	WT	No	No	01PM0274	Not amplified	No	No	No Loss.No	>=50	No	Validation panel	VCB
10RMH684	MOC	1	IA	1	I	Alive (PF)	NA	0	2354	0	0	2354	56	Validation	Simple	0	None	10	High	0.0558	<10%	Focal	Positive	NA	NA	NA	NA	NA	Negative	MUT	WT	MUT	WT	WT	Normal	Normal	WT	No	No	10RMH684	Not amplified	No	No	No Loss.No	>=50	No	Validation panel	VCB
12MH0125	MOC	1	IA	1	I	Alive (PF)	NA	0	1800	0	0	1800	51	Validation	Complex	1	Single	13	High	0.2303	>10%	Positive	Focal	NA	NA	NA	NA	NA	NA	MUT	WT	WT	MUT	MS	Normal	CN Loss	WT	No	Yes	12MH0125	Not amplified	Yes	No	Loss/LOH.Yes	>=50	Yes	Validation panel	VCB
12MH0350	MOC	2	IA	1	I	Alive (PF)	NA	0	533	0	0	533	19	Validation	Simple	0	None	2	Low	0.0624	<10%	Positive	Focal	NA	NA	NA	NA	NA	NA	MUT	WT	WT	WT	WT	Normal	HD	WT	Yes	Yes	12MH0350	Not amplified	No	No	HD.No	<50	Yes	Validation panel	VCB
WM982B	MOC	3	IIIc	3	III-IV	Deceased	Yes	1	105	1	1	121	52	Discovery	Complex + amps	2	Multiple	22	High	0.2583	>10%	Positive	Negative	Negative	Positive	Negative	WT	Negative	Positive	MUT	WT	WT	WT	WT	Normal	HD	HD	Yes	Yes	NA	Not amplified	No	No	HD.No	>=50	Yes	Exome	Westmead
WM1070	MOC	3	IIIA	3	III-IV	Alive (PF)	NA	0	1475	0	0	1475	48	Discovery	Simple	0	None	0	Low	0.00233767	<10%	Positive	Focal	Negative	Positive	Negative	Positive	Positive	Negative	MUT	WT	WT	WT	WT	Normal	Normal	WT	No	No	NA	Not amplified	No	No	No Loss.No	<50	No	Exome (unpaired)	Westmead
WM1016	EOM	EOM	NA	NA	EOM	Deceased	Yes	1	246	1	1	440	23	Discovery	NA	NA	NA	NA	NA	NA	NA	Positive	Positive	Negative	Negative	Negative	WT	Positive	Negative	NA	NA	NA	NA	NA	NA	NA	NA	NA	NA	WM1016	Not amplified	No	NA	NA.No	<50	NA	Failed	Westmead
WM432	EOM	EOM	IIIc	3	EOM	Deceased	Yes	1	82	1	1	107	47	Validation	Complex + amps	2	Multiple	14	High	0.180146	>10%	Positive	Positive	Focal	Negative	Negative	Positive	Negative	Negative	MUT	WT	WT	MUT	MS	Normal	HD	HD	Yes	Yes	WM432	Not amplified	Yes	No	HD.Yes	<50	Yes	Validation panel	Westmead
WM1019	EOM	EOM	NA	NA	EOM	Deceased	Yes	1	105	1	1	248	80	Validation	NA	NA	NA	NA	NA	NA	NA	NA	NA	NA	NA	NA	NA	NA	NA	NA	NA	NA	NA	NA	NA	NA	NA	NA	NA	NA	NA	NA	NA	NA.NA	>=50	NA	No	Westmead
WM1033	EOM	EOM	NA	NA	EOM	Deceased	Yes	1	667	1	1	946	48	Validation	NA	NA	NA	NA	NA	NA	NA	Positive	Focal	NA	NA	NA	NA	NA	Negative	NA	NA	NA	NA	NA	NA	NA	NA	NA	NA	NA	NA	NA	NA	NA.NA	<50	NA	No	Westmead
WM796	EOM	EOM	IV	4	EOM	Deceased	Yes	1	629	1	1	1129	47	Validation	NA	NA	NA	NA	NA	NA	NA	Positive	Focal	NA	NA	NA	NA	NA	NA	NA	NA	NA	NA	NA	NA	NA	NA	NA	NA	NA	NA	NA	NA	NA.NA	<50	NA	No	Westmead
WM1380	MOC	1	IC	1	I	Alive (PF)	NA	NA	NA	NA	NA	NA	NA	Validation	NA	NA	NA	NA	NA	NA	NA	NA	NA	NA	NA	NA	NA	NA	NA	NA	NA	NA	NA	NA	NA	NA	NA	NA	NA	NA	NA	NA	NA	NA.NA	NA	NA	No	Westmead
WM1382	MOC	1	IA	1	I	Alive (PF)	NA	NA	NA	NA	NA	NA	NA	Validation	NA	NA	NA	NA	NA	NA	NA	NA	NA	NA	NA	NA	NA	NA	NA	NA	NA	NA	NA	NA	NA	NA	NA	NA	NA	NA	NA	NA	NA	NA.NA	NA	NA	No	Westmead
WM1433	MOC	1	IA	1	I	Alive (PF)	NA	NA	NA	NA	NA	NA	NA	Validation	NA	NA	NA	NA	NA	NA	NA	NA	NA	NA	NA	NA	NA	NA	NA	NA	NA	NA	NA	NA	NA	NA	NA	NA	NA	NA	NA	NA	NA	NA.NA	NA	NA	No	Westmead
WM1471	MOC	1	IC	1	I	Alive (PF)	NA	NA	NA	NA	NA	NA	NA	Validation	NA	NA	NA	NA	NA	NA	NA	NA	NA	NA	NA	NA	NA	NA	NA	NA	NA	NA	NA	NA	NA	NA	NA	NA	NA	NA	NA	NA	NA	NA.NA	NA	NA	No	Westmead
WM1493	MOC	1	IA	1	I	Alive (PF)	NA	NA	NA	NA	NA	NA	NA	Validation	NA	NA	NA	NA	NA	NA	NA	NA	NA	Focal	NA	NA	NA	NA	Negative	NA	NA	NA	NA	NA	NA	NA	NA	NA	NA	NA	NA	NA	NA	NA.NA	NA	NA	No	Westmead
WM223	MOC	2	IA	1	I	Alive (PF)	NA	NA	NA	NA	NA	NA	NA	Validation	NA	NA	NA	NA	NA	NA	NA	NA	NA	NA	NA	NA	NA	NA	NA	NA	NA	NA	NA	NA	NA	NA	NA	NA	NA	NA	NA	NA	NA	NA.NA	NA	NA	No	Westmead
WM454	MOC	2	IIC	2	II	Alive (PF)	NA	0	5426	0	0	5426	33	Validation	NA	NA	NA	NA	NA	NA	NA	NA	NA	NA	NA	NA	NA	NA	NA	NA	NA	NA	NA	NA	NA	NA	NA	NA	NA	NA	NA	NA	NA	NA.NA	<50	NA	No	Westmead
WM707	MOC	2	NA	NA	NA	NA	NA	NA	NA	NA	NA	NA	NA	Validation	NA	NA	NA	NA	NA	NA	NA	Positive	Focal	NA	NA	NA	NA	NA	NA	NA	NA	NA	NA	NA	NA	NA	NA	NA	NA	NA	NA	NA	NA	NA.NA	NA	NA	No	Westmead
WM790	MOC	1	IC	1	I	Alive (PF)	NA	NA	NA	NA	NA	NA	51	Validation	NA	NA	NA	NA	NA	NA	NA	NA	NA	NA	NA	NA	NA	NA	NA	NA	NA	NA	NA	NA	NA	NA	NA	NA	NA	NA	NA	NA	NA	NA.NA	>=50	NA	No	Westmead
WM980	MOC	1	IIIA	3	III-IV	Alive (PF)	NA	NA	NA	NA	NA	NA	51	Validation	NA	NA	NA	NA	NA	NA	NA	NA	NA	NA	NA	NA	NA	NA	NA	NA	NA	NA	NA	NA	NA	NA	NA	NA	NA	NA	NA	NA	NA	NA.NA	>=50	NA	No	Westmead
1991	MOC	1	IA	1	I	NA	NA	NA	NA	NA	NA	NA	NA	NA	NA	NA	NA	NA	NA	NA	NA	Positive	Negative	NA	NA	NA	NA	NA	NA	NA	NA	NA	NA	NA	NA	NA	NA	NA	NA	NA	NA	NA	NA	NA	NA	NA	No	Garvan
