# Supplementary material for: The molecular origin and taxonomy of mucinous ovarian carcinoma
Source: Nat Commun. 2019 Sep 2;10:3935. doi: 10.1038/s41467-019-11862-x (PMC6718426; doi:10.1038/s41467-019-11862-x)
Supplement: Supplementary file 5 — Supplementary Data 2 [file 41467_2019_11862_MOESM5_ESM.xlsx]

## Sheet: MOC Supp Table SS Gene List
Sureselect gene list summary
Total Probes: 45488
Total Probes Size: 2.994 Mbp
Total Targets: 502
Target and Probe Details
TargetID: The identifier entered in the Targets list.
Interval: The genomic interval of the target. Reference genome Hg19
Regions: The number of regions within this target.
Size: The total size (in base pairs) of the regions.
Database(s): The databases in which this target was found.
Coverage: The percentage of bases overlapped by probes extended by +/- 100 base pairs to represent likely capture.
TargetID	Interval	Regions	Size bp	Databases	Coverage
GPR56	chr16:57684190-57697504	13	2390	CCDS, Ensembl, Gencode	100
SOGA2	chr18:8705649-8831848	18	6586	CCDS, Ensembl, Gencode	100
ACAN	chr15:89379428-89417840	18	8360	CCDS, Ensembl, Gencode, RefSeq	100
AGO2	chr8:141542133-141645615	19	2960	CCDS, Ensembl, Gencode, RefSeq	98.5811
AKT1	chr14:105235913-105258990	14	1764	CCDS, Ensembl, Gencode, RefSeq	100
AP3B2	chr15:83328302-83378468	28	3994	CCDS, Ensembl, Gencode, RefSeq	100
APLP1	chr19:36359136-36370353	18	2475	CCDS, Ensembl, Gencode, RefSeq	100
APLP2	chr11:129939863-130013353	21	2930	CCDS, Ensembl, Gencode, RefSeq	100
ARHGAP35	chr19:47421923-47503955	6	4620	CCDS, Ensembl, Gencode, RefSeq	100
ASXL3	chr18:31158586-31326569	17	7349	CCDS, Ensembl, Gencode, RefSeq	99.0747
ATM	chr11:108098342-108236245	62	10411	CCDS, Ensembl, Gencode, RefSeq	100
AXIN2	chr17:63526084-63554748	10	2732	CCDS, Ensembl, Gencode, RefSeq	100
BRD4	chr19:15349178-15383920	22	4785	CCDS, Ensembl, Gencode, RefSeq	100
BZRAP1	chr17:56379619-56405291	32	6394	CCDS, Ensembl, Gencode, RefSeq	100
CATSPERB	chr14:92047223-92195833	26	3871	CCDS, Ensembl, Gencode, RefSeq	100
CCDC175	chr14:59971947-60043503	21	2984	CCDS, Ensembl, Gencode, RefSeq	100
CCDC180	chr9:100053674-100139186	43	6808	CCDS, Ensembl, Gencode, RefSeq	98.3696
CCDC81	chr11:86086196-86133767	15	2259	CCDS, Ensembl, Gencode, RefSeq	100
CCDC88C	chr14:91738959-91884044	34	7004	CCDS, Ensembl, Gencode, RefSeq	100
CD248	chr11:66082215-66084508	1	2294	CCDS, Ensembl, Gencode, RefSeq	100
CDC27	chr17:45198291-45266548	20	3008	CCDS, Ensembl, Gencode, RefSeq	100
CDHR3	chr7:105603755-105673153	22	3132	CCDS, Ensembl, Gencode, RefSeq	100
CDK4	chr12:58142298-58145510	8	1156	CCDS, Ensembl, Gencode, RefSeq	98.1834
CHKA	chr11:67821445-67888654	13	1799	CCDS, Ensembl, Gencode, RefSeq	100
CTNND1	chr11:57558941-57583790	19	3320	CCDS, Ensembl, Gencode, RefSeq	100
CYP4F11	chr19:16024532-16045228	12	1815	CCDS, Ensembl, Gencode, RefSeq	100
DEAF1	chr11:644540-695057	14	2193	CCDS, Ensembl, Gencode, RefSeq	100
DNAH2	chr17:7623043-7736861	87	15739	CCDS, Ensembl, Gencode, RefSeq	99.1677
E2F4	chr16:67226121-67232129	10	1585	CCDS, Ensembl, Gencode, RefSeq	100
ELSPBP1	chr19:48511915-48525594	5	772	CCDS, Ensembl, Gencode, RefSeq	100
ERBB3	chr12:56474075-56495849	28	4846	CCDS, Ensembl, Gencode, RefSeq	100
EXPH5	chr11:108380254-108464470	7	6121	CCDS, Ensembl, Gencode, RefSeq	100
FASN	chr17:80037009-80054331	42	8376	CCDS, Ensembl, Gencode, RefSeq	100
FBXO46	chr19:46214932-46216763	1	1832	CCDS, Ensembl, Gencode, RefSeq	100
FBXW7	chr4:153244023-153332965	14	2898	CCDS, Ensembl, Gencode, RefSeq	100
FCGBP	chr19:40354117-40440535	36	16938	CCDS, Ensembl, Gencode, RefSeq	100
FGD6	chr12:95475260-95611026	22	4847	CCDS, Ensembl, Gencode, RefSeq	100
FHOD3	chr18:33877789-34359503	29	5450	CCDS, Ensembl, Gencode, RefSeq	100
FLRT2	chr14:86087849-86089851	1	2003	CCDS, Ensembl, Gencode, RefSeq	100
FMNL3	chr12:50039588-50100973	28	3769	CCDS, Ensembl, Gencode, RefSeq	100
GCN1L1	chr12:120565643-120632510	58	9176	CCDS, Ensembl, Gencode, RefSeq	100
GRIN2D	chr19:48901640-48947204	12	4251	CCDS, Ensembl, Gencode, RefSeq	100
GSAP	chr7:76940665-77045648	31	3185	CCDS, Ensembl, Gencode, RefSeq	100
GTPBP3	chr19:17445803-17452522	10	1976	CCDS, Ensembl, Gencode, RefSeq	100
GXYLT2	chr3:72937375-73047299	8	1554	CCDS, Ensembl, Gencode, RefSeq	94.9807
HAS1	chr19:52216670-52227196	5	1930	CCDS, Ensembl, Gencode, RefSeq	100
HDAC5	chr17:42155734-42194893	26	3968	CCDS, Ensembl, Gencode, RefSeq	100
INSL3	chr19:17927653-17932325	3	573	CCDS, Ensembl, Gencode, RefSeq	100
IRF2BPL	chr14:77491735-77494145	1	2411	CCDS, Ensembl, Gencode, RefSeq	99.917
ITGAM	chr16:31271376-31343038	30	4161	CCDS, Ensembl, Gencode, RefSeq	100
KCNV1	chr8:110980307-110986627	3	1563	CCDS, Ensembl, Gencode, RefSeq	100
KIAA0100	chr17:26942072-26972084	39	7492	CCDS, Ensembl, Gencode, RefSeq	100
KLHL40	chr3:42727101-42733495	6	1986	CCDS, Ensembl, Gencode, RefSeq	100
KMT2A	chr11:118307218-118392897	38	12842	CCDS, Ensembl, Gencode, RefSeq	100
KRAS	chr12:25362719-25398328	6	828	CCDS, Ensembl, Gencode, RefSeq	100
KRT18	chr12:53342948-53346636	7	1437	CCDS, Ensembl, Gencode, RefSeq	100
KRT7	chr12:52627071-52642554	9	1590	CCDS, Ensembl, Gencode, RefSeq	100
KRT82	chr12:52788749-52800071	9	1722	CCDS, Ensembl, Gencode, RefSeq	100
LINGO1	chr15:77906376-77926648	3	1944	CCDS, Ensembl, Gencode, RefSeq	100
MMP17	chr12:132313030-132335829	10	2015	CCDS, Ensembl, Gencode, RefSeq	100
MUC5B	chr11:1244344-1283283	50	18324	CCDS, Ensembl, Gencode, RefSeq	100
MYH14	chr19:50713613-50813057	43	6995	CCDS, Ensembl, Gencode, RefSeq	100
NXPE2	chr11:114549288-114578295	7	1996	CCDS, Ensembl, Gencode, RefSeq	100
OR7D4	chr19:9324565-9325523	1	959	CCDS, Ensembl, Gencode, RefSeq	100
PALB2	chr16:23614770-23652488	15	3951	CCDS, Ensembl, Gencode, RefSeq	100
PAN2	chr12:56711383-56726888	25	4109	CCDS, Ensembl, Gencode, RefSeq	100
PDE3A	chr12:20522209-20833215	17	3811	CCDS, Ensembl, Gencode, RefSeq	100
PDE4A	chr19:10527609-10578307	20	3760	CCDS, Ensembl, Gencode, RefSeq	98.3777
PIAS4	chr19:4007749-4037883	11	1753	CCDS, Ensembl, Gencode, RefSeq	100
PIEZO1	chr16:88782003-88851382	53	8762	CCDS, Ensembl, Gencode, RefSeq	99.7603
PKD1L2	chr16:81134718-81253985	44	8502	CCDS, Ensembl, Gencode, RefSeq	100
PLEKHG4	chr16:67313938-67322744	21	4115	CCDS, Ensembl, Gencode, RefSeq	100
POLRMT	chr19:617264-633522	21	4221	CCDS, Ensembl, Gencode, RefSeq	100
PPP6R2	chr22:50832328-50882686	22	3347	CCDS, Ensembl, Gencode, RefSeq	100
PRKACA	chr19:14203379-14228369	13	1912	CCDS, Ensembl, Gencode, RefSeq	100
PSTPIP1	chr15:77287121-77329527	19	2113	CCDS, Ensembl, Gencode, RefSeq	100
PTPRS	chr19:5206775-5286161	38	6663	CCDS, Ensembl, Gencode, RefSeq	100
RNF43	chr17:56432294-56492948	9	2834	CCDS, Ensembl, Gencode, RefSeq	100
RNPC3	chr1:104068683-104094412	14	1834	CCDS, Ensembl, Gencode, RefSeq	100
RYR1	chr19:38924460-39078070	108	17500	CCDS, Ensembl, Gencode, RefSeq	99.7371
SEPT9	chr17:75276848-75494750	22	3325	CCDS, Ensembl, Gencode, RefSeq	100
SLC17A6	chr11:22360070-22399296	12	1989	CCDS, Ensembl, Gencode, RefSeq	100
SPHK2	chr19:49123762-49133984	8	2812	CCDS, Ensembl, Gencode, RefSeq	100
SPTBN5	chr15:42140804-42185705	67	12365	CCDS, Ensembl, Gencode, RefSeq	100
SRRM2	chr16:2806356-2821047	16	8718	CCDS, Ensembl, Gencode, RefSeq	100
ST6GALNAC1	chr17:74621402-74639730	11	2097	CCDS, Ensembl, Gencode, RefSeq	100
STARD9	chr15:42867904-43011782	35	14855	CCDS, Ensembl, Gencode, RefSeq	100
STK11	chr19:1206903-1227866	11	1819	CCDS, Ensembl, Gencode, RefSeq	100
STX8	chr17:9153885-9479135	8	871	CCDS, Ensembl, Gencode, RefSeq	100
SUCO	chr1:172501603-172579409	25	4853	CCDS, Ensembl, Gencode, RefSeq	100
SYT9	chr11:7260089-7488041	9	1717	CCDS, Ensembl, Gencode, RefSeq	100
THEMIS2	chr1:28199073-28212443	6	2052	CCDS, Ensembl, Gencode, RefSeq	100
TMEM255B	chr13:114462233-114514886	12	1474	CCDS, Ensembl, Gencode, RefSeq	100
TPRN	chr9:140086554-140095173	3	2280	CCDS, Ensembl, Gencode, RefSeq	100
USH1G	chr17:72914158-72919178	3	1446	CCDS, Ensembl, Gencode, RefSeq	100
USP5	chr12:6961334-6975251	20	2977	CCDS, Ensembl, Gencode, RefSeq	100
UTS2R	chr17:80332191-80333380	1	1190	CCDS, Ensembl, Gencode, RefSeq	100
ZFHX3	chr16:72821053-72994054	9	11292	CCDS, Ensembl, Gencode, RefSeq	100
ZIM2	chr19:57286046-57335655	11	1920	CCDS, Ensembl, Gencode, RefSeq	100
ZNF223	chr19:44529579-44580506	9	2060	CCDS, Ensembl, Gencode, RefSeq	100
ZNF407	chr18:72342966-72776434	9	7053	CCDS, Ensembl, Gencode, RefSeq	100
ZNF469	chr16:88493869-88505750	1	11882	CCDS, Ensembl, Gencode, RefSeq	100
ZNF592	chr15:85325897-85345634	8	3964	CCDS, Ensembl, Gencode, RefSeq	100
ZNF816	chr19:53432146-53459352	6	2839	CCDS, Ensembl, Gencode, RefSeq	100
A2ML1	chr12:8975238-9027617	36	5225	CCDS, Ensembl, Gencode, RefSeq, VEGA	100
AAMP	chr2:219129246-219134819	11	1598	CCDS, Ensembl, Gencode, RefSeq, VEGA	100
ABCA13	chr7:48211071-48685118	63	16531	CCDS, Ensembl, Gencode, RefSeq, VEGA	99.6552
ABCA4	chr1:94458783-94586611	52	8112	CCDS, Ensembl, Gencode, RefSeq, VEGA	100
ABCC1	chr16:16043599-16235148	33	5320	CCDS, Ensembl, Gencode, RefSeq, VEGA	100
ABCD1	chrX:152990712-153009199	11	2700	CCDS, Ensembl, Gencode, RefSeq, VEGA	96.1482
ADAM29	chr4:175896667-175899149	1	2483	CCDS, Ensembl, Gencode, RefSeq, VEGA	100
ADAMTS9	chr3:64507837-64673343	39	6592	CCDS, Ensembl, Gencode, RefSeq, VEGA	100
ADCY7	chr16:50322081-50349426	27	3921	CCDS, Ensembl, Gencode, RefSeq, VEGA	97.1181
ADRA1B	chr5:159343903-159399509	2	1603	CCDS, Ensembl, Gencode, RefSeq, VEGA	100
AIFM1	chrX:129263522-129299640	18	2341	CCDS, Ensembl, Gencode, RefSeq, VEGA	100
AKAP11	chr13:42860475-42893374	11	5926	CCDS, Ensembl, Gencode, RefSeq, VEGA	100
AKT2	chr19:40739769-40771184	17	2158	CCDS, Ensembl, Gencode, RefSeq, VEGA	100
ALPK2	chr18:56149045-56279039	12	6753	CCDS, Ensembl, Gencode, RefSeq, VEGA	100
AMOT	chrX:112021785-112066364	11	3492	CCDS, Ensembl, Gencode, RefSeq, VEGA	99.5132
ANK1	chr8:41513236-41754008	46	7034	CCDS, Ensembl, Gencode, RefSeq, VEGA	100
ANKS1A	chr6:34857170-35058023	25	3958	CCDS, Ensembl, Gencode, RefSeq, VEGA	100
APC	chr5:112043405-112198243	20	9240	CCDS, Ensembl, Gencode, RefSeq, VEGA	99.4589
ARAF	chrX:47422357-47430866	15	2134	CCDS, Ensembl, Gencode, RefSeq, VEGA	100
ARAP1	chr11:72396679-72438183	33	5303	CCDS, Ensembl, Gencode, RefSeq, VEGA	100
ARID1A	chr1:27022885-27107257	21	7364	CCDS, Ensembl, Gencode, RefSeq, VEGA	99.484
ARID1B	chr6:157099054-157529035	22	7713	CCDS, Ensembl, Gencode, RefSeq, VEGA	97.5626
ARID5B	chr10:63661459-63852799	11	3791	CCDS, Ensembl, Gencode, RefSeq, VEGA	100
ATG2A	chr11:64662435-64684617	41	6643	CCDS, Ensembl, Gencode, RefSeq, VEGA	100
ATL2	chr2:38523126-38604412	18	2575	CCDS, Ensembl, Gencode, RefSeq, VEGA	98.4466
ATP2B3	chrX:152801696-152845766	21	4248	CCDS, Ensembl, Gencode, RefSeq, VEGA	100
ATP6V1B1	chr2:71163075-71192261	14	2016	CCDS, Ensembl, Gencode, RefSeq, VEGA	100
ATRN	chr20:3451710-3627504	30	4943	CCDS, Ensembl, Gencode, RefSeq, VEGA	99.2312
ATXN7	chr3:63898265-63985245	13	3162	CCDS, Ensembl, Gencode, RefSeq, VEGA	100
AXIN1	chr16:338112-397035	10	2847	CCDS, Ensembl, Gencode, RefSeq, VEGA	100
BCL11A	chr2:60679690-60780415	6	2774	CCDS, Ensembl, Gencode, RefSeq, VEGA	97.2963
BCOR	chrX:39909159-39937192	15	5648	CCDS, Ensembl, Gencode, RefSeq, VEGA	100
BIRC6	chr2:32582220-32842981	74	16054	CCDS, Ensembl, Gencode, RefSeq, VEGA	100
BMP2K	chr4:79697688-79833197	17	3908	CCDS, Ensembl, Gencode, RefSeq, VEGA	98.3623
BOC	chr3:112935049-113005719	19	3893	CCDS, Ensembl, Gencode, RefSeq, VEGA	100
BPTF	chr17:65821831-65978439	34	10230	CCDS, Ensembl, Gencode, RefSeq, VEGA	99.8338
BRAF	chr7:140426284-140624513	21	2799	CCDS, Ensembl, Gencode, RefSeq, VEGA	100
BRWD3	chrX:79932098-80064980	41	6229	CCDS, Ensembl, Gencode, RefSeq, VEGA	100
BTBD11	chr12:107712708-108051505	19	3867	CCDS, Ensembl, Gencode, RefSeq, VEGA	100
C6ORF132	chr6:42071489-42110192	6	3735	CCDS, Ensembl, Gencode, RefSeq, VEGA	98.1794
C8ORF34	chr8:69243238-69730491	18	2213	CCDS, Ensembl, Gencode, RefSeq, VEGA	100
CACNA1I	chr22:39966748-40082420	41	7573	CCDS, Ensembl, Gencode, RefSeq, VEGA	99.3265
CADPS	chr3:62385071-62860714	37	5160	CCDS, Ensembl, Gencode, RefSeq, VEGA	100
CAPS2	chr12:75670013-75784660	22	2444	CCDS, Ensembl, Gencode, RefSeq, VEGA	97.8314
CARD11	chr7:2946262-2998150	24	3945	CCDS, Ensembl, Gencode, RefSeq, VEGA	100
CBFA2T3	chr16:88943374-89043225	13	2302	CCDS, Ensembl, Gencode, RefSeq, VEGA	100
CCDC80	chr3:112324254-112358762	7	3148	CCDS, Ensembl, Gencode, RefSeq, VEGA	100
CDH1	chr16:68771309-68867412	16	3036	CCDS, Ensembl, Gencode, RefSeq, VEGA	100
CDH10	chr5:24487762-24593609	11	2587	CCDS, Ensembl, Gencode, RefSeq, VEGA	100
CDH18	chr5:19473325-19839105	11	2736	CCDS, Ensembl, Gencode, RefSeq, VEGA	100
CDH9	chr5:26881235-26988450	11	2590	CCDS, Ensembl, Gencode, RefSeq, VEGA	100
CDKN2A	chr9:21968198-21994463	6	1248	CCDS, Ensembl, Gencode, RefSeq, VEGA	100
CDSN	chr6:31083792-31088206	2	1630	CCDS, Ensembl, Gencode, RefSeq, VEGA	100
CELSR1	chr22:46759065-46933077	37	9807	CCDS, Ensembl, Gencode, RefSeq, VEGA	100
CHCHD7	chr8:57125400-57130004	5	513	CCDS, Ensembl, Gencode, RefSeq, VEGA	100
CHD3	chr17:7788115-7815032	42	7336	CCDS, Ensembl, Gencode, RefSeq, VEGA	95.9515
CLCN5	chrX:49689899-49856886	14	2776	CCDS, Ensembl, Gencode, RefSeq, VEGA	100
CLEC2L	chr7:139208664-139229098	5	745	CCDS, Ensembl, Gencode, RefSeq, VEGA	100
CLSTN2	chr3:139654207-140285105	17	3208	CCDS, Ensembl, Gencode, RefSeq, VEGA	100
CMYA5	chr5:78985721-79095449	13	12470	CCDS, Ensembl, Gencode, RefSeq, VEGA	100
CNTN2	chr1:205022304-205042903	22	3563	CCDS, Ensembl, Gencode, RefSeq, VEGA	100
CNTN6	chr3:1134410-1445112	24	3841	CCDS, Ensembl, Gencode, RefSeq, VEGA	100
CNTNAP3	chr9:39073877-39288071	25	4473	CCDS, Ensembl, Gencode, RefSeq, VEGA	100
COL22A1	chr8:139601486-139895425	64	6251	CCDS, Ensembl, Gencode, RefSeq, VEGA	100
CPZ	chr4:8594551-8621354	12	2339	CCDS, Ensembl, Gencode, RefSeq, VEGA	100
CRAMP1L	chr16:1664631-1724056	23	4386	CCDS, Ensembl, Gencode, RefSeq, VEGA	98.4268
CROCC	chr1:17248504-17298951	37	6794	CCDS, Ensembl, Gencode, RefSeq, VEGA	100
CSMD3	chr8:113236990-114449093	72	12622	CCDS, Ensembl, Gencode, RefSeq, VEGA	100
CTAGE4	chr7:143880587-143966353	2	4708	CCDS, Ensembl, Gencode, RefSeq, VEGA	100
CTCF	chr16:67644726-67671785	10	2384	CCDS, Ensembl, Gencode, RefSeq, VEGA	100
CTCFL	chr20:56071296-56099271	15	3121	CCDS, Ensembl, Gencode, RefSeq, VEGA	99.4873
CTNNB1	chr3:41265550-41280843	14	2626	CCDS, Ensembl, Gencode, RefSeq, VEGA	100
CUL1	chr7:148427205-148497684	21	2751	CCDS, Ensembl, Gencode, RefSeq, VEGA	100
CYP26C1	chr10:94821011-94828464	6	1689	CCDS, Ensembl, Gencode, RefSeq, VEGA	100
DACT3	chr19:47151729-47164331	4	2017	CCDS, Ensembl, Gencode, RefSeq, VEGA	100
DCHS2	chr4:155155678-155412517	28	11533	CCDS, Ensembl, Gencode, RefSeq, VEGA	98.0404
DCLK1	chr13:36348662-36700284	19	2753	CCDS, Ensembl, Gencode, RefSeq, VEGA	100
DENND4B	chr1:153902763-153917630	28	5084	CCDS, Ensembl, Gencode, RefSeq, VEGA	100
DMRT1	chr9:841829-968149	5	1222	CCDS, Ensembl, Gencode, RefSeq, VEGA	100
DNAH10	chr12:124247057-124420038	79	15271	CCDS, Ensembl, Gencode, RefSeq, VEGA	100
DNAH14	chr1:225083954-225586981	93	16876	CCDS, Ensembl, Gencode, RefSeq, VEGA	99.36
DNAH3	chr16:20944466-21170772	62	13591	CCDS, Ensembl, Gencode, RefSeq, VEGA	100
DNAJC6	chr1:65720208-65878718	21	3470	CCDS, Ensembl, Gencode, RefSeq, VEGA	100
DOCK5	chr8:25042414-25268824	53	6904	CCDS, Ensembl, Gencode, RefSeq, VEGA	98.4936
DST	chr6:56323793-56819395	110	30749	CCDS, Ensembl, Gencode, RefSeq, VEGA	100
EGFR	chr7:55086961-55273320	31	4704	CCDS, Ensembl, Gencode, RefSeq, VEGA	100
EGR3	chr8:22547976-22550467	3	1277	CCDS, Ensembl, Gencode, RefSeq, VEGA	100
EHD3	chr2:31457478-31489580	6	1728	CCDS, Ensembl, Gencode, RefSeq, VEGA	100
EIF1AX	chrX:20146414-20159768	7	575	CCDS, Ensembl, Gencode, RefSeq, VEGA	100
EIF4A2	chr3:186501390-186507068	12	1477	CCDS, Ensembl, Gencode, RefSeq, VEGA	100
ELF3	chr1:201980255-201984461	8	1276	CCDS, Ensembl, Gencode, RefSeq, VEGA	100
ENOSF1	chr18:674295-712597	17	1936	CCDS, Ensembl, Gencode, RefSeq, VEGA	100
ERBB4	chr2:212248330-213403264	29	4552	CCDS, Ensembl, Gencode, RefSeq, VEGA	100
ERC2	chr3:55717851-56469045	17	3256	CCDS, Ensembl, Gencode, RefSeq, VEGA	100
FAM114A2	chr5:153372526-153414523	13	1778	CCDS, Ensembl, Gencode, RefSeq, VEGA	100
FAM120B	chr6:170600136-170713688	11	3037	CCDS, Ensembl, Gencode, RefSeq, VEGA	100
FAM8A1	chr6:17600631-17608580	5	1342	CCDS, Ensembl, Gencode, RefSeq, VEGA	100
FAT4	chr4:126237557-126412933	18	15440	CCDS, Ensembl, Gencode, RefSeq, VEGA	100
FBXL17	chr5:107197411-107717402	9	2460	CCDS, Ensembl, Gencode, RefSeq, VEGA	100
FGFR2	chr10:123239085-123353341	24	3334	CCDS, Ensembl, Gencode, RefSeq, VEGA	100
FIGN	chr2:164450232-164591447	3	2405	CCDS, Ensembl, Gencode, RefSeq, VEGA	100
FLCN	chr17:17116959-17131461	11	2316	CCDS, Ensembl, Gencode, RefSeq, VEGA	100
FLG2	chr1:152323076-152331370	2	7216	CCDS, Ensembl, Gencode, RefSeq, VEGA	100
FLNA	chrX:153577207-153599623	47	8901	CCDS, Ensembl, Gencode, RefSeq, VEGA	100
FLNC	chr7:128470682-128498587	48	9138	CCDS, Ensembl, Gencode, RefSeq, VEGA	100
FOXC1	chr6:1610671-1612352	1	1682	CCDS, Ensembl, Gencode, RefSeq, VEGA	95.6599
FOXD2	chr1:47903798-47905305	1	1508	CCDS, Ensembl, Gencode, RefSeq, VEGA	100
FOXD4L1	chr2:114256824-114258070	1	1247	CCDS, Ensembl, Gencode, RefSeq, VEGA	100
FOXO1	chr13:41133650-41240359	2	2008	CCDS, Ensembl, Gencode, RefSeq, VEGA	100
FREM2	chr13:39261472-39454934	24	9990	CCDS, Ensembl, Gencode, RefSeq, VEGA	100
FRMD4B	chr3:69221002-69435150	28	3871	CCDS, Ensembl, Gencode, RefSeq, VEGA	99.1992
GAGE12J	chrX:49179663-49294504	5	477	CCDS, Ensembl, Gencode, RefSeq, VEGA	100
GALC	chr14:88400307-88459853	23	2751	CCDS, Ensembl, Gencode, RefSeq, VEGA	98.7277
GANC	chr15:42566670-42644347	28	3994	CCDS, Ensembl, Gencode, RefSeq, VEGA	97.8718
GATA3	chr10:8097609-8115996	5	1435	CCDS, Ensembl, Gencode, RefSeq, VEGA	100
GCHFR	chr15:41056369-41059557	3	319	CCDS, Ensembl, Gencode, RefSeq, VEGA	100
GFRA4	chr20:3640546-3644056	5	1000	CCDS, Ensembl, Gencode, RefSeq, VEGA	100
GGTLC2	chr22:22988806-22990221	4	839	CCDS, Ensembl, Gencode, RefSeq, VEGA	100
GLCCI1	chr7:8008972-8132334	9	1870	CCDS, Ensembl, Gencode, RefSeq, VEGA	100
GNAS	chr20:57415152-57485894	17	4436	CCDS, Ensembl, Gencode, RefSeq, VEGA	100
GPATCH2	chr1:217604477-217804323	11	1840	CCDS, Ensembl, Gencode, RefSeq, VEGA	100
GPR45	chr2:105858306-105859444	1	1139	CCDS, Ensembl, Gencode, RefSeq, VEGA	100
GREB1	chr2:11696731-11780590	34	6882	CCDS, Ensembl, Gencode, RefSeq, VEGA	100
GRIA1	chr5:152870439-153190795	18	3314	CCDS, Ensembl, Gencode, RefSeq, VEGA	100
GRIA2	chr4:158142185-158284206	17	3148	CCDS, Ensembl, Gencode, RefSeq, VEGA	100
GRID2	chr4:93225798-94693659	19	3485	CCDS, Ensembl, Gencode, RefSeq, VEGA	100
GRIK3	chr1:37267442-37499719	16	3134	CCDS, Ensembl, Gencode, RefSeq, VEGA	100
GRIN3B	chr19:1000427-1009611	9	3313	CCDS, Ensembl, Gencode, RefSeq, VEGA	100
GRK6	chr5:176853837-176868838	17	2140	CCDS, Ensembl, Gencode, RefSeq, VEGA	100
GRM4	chr6:33990588-34123177	14	3562	CCDS, Ensembl, Gencode, RefSeq, VEGA	100
GTF3C5	chr9:135906276-135933377	13	2348	CCDS, Ensembl, Gencode, RefSeq, VEGA	100
GYG2	chrX:2748220-2799264	11	1726	CCDS, Ensembl, Gencode, RefSeq, VEGA	95.5968
HDAC10	chr22:50683926-50689471	20	2410	CCDS, Ensembl, Gencode, RefSeq, VEGA	100
HECA	chr6:139456524-139498252	4	1712	CCDS, Ensembl, Gencode, RefSeq, VEGA	100
HECW1	chr7:43283495-43601535	29	5499	CCDS, Ensembl, Gencode, RefSeq, VEGA	97.8542
HELQ	chr4:84328596-84376856	18	3729	CCDS, Ensembl, Gencode, RefSeq, VEGA	100
HIAT1	chr1:100503779-100547775	12	1773	CCDS, Ensembl, Gencode, RefSeq, VEGA	100
HLA-E	chr6:30457299-30460368	7	1217	CCDS, Ensembl, Gencode, RefSeq, VEGA	100
HMCN1	chr1:185703902-186159020	107	19048	CCDS, Ensembl, Gencode, RefSeq, VEGA	100
HR	chr8:21973203-21986693	18	3930	CCDS, Ensembl, Gencode, RefSeq, VEGA	100
HRAS	chr11:532626-534332	5	733	CCDS, Ensembl, Gencode, RefSeq, VEGA	100
HSPG2	chr1:22149799-22263720	98	15690	CCDS, Ensembl, Gencode, RefSeq, VEGA	99.1651
HTR5A	chr7:154862600-154876207	2	1114	CCDS, Ensembl, Gencode, RefSeq, VEGA	100
HYDIN	chr16:70841473-71264600	90	17541	CCDS, Ensembl, Gencode, RefSeq, VEGA	100
IGSF1	chrX:130407760-130420658	19	4468	CCDS, Ensembl, Gencode, RefSeq, VEGA	100
IL16	chr15:81517731-81601149	21	4653	CCDS, Ensembl, Gencode, RefSeq, VEGA	97.6789
IL17D	chr13:21278131-21296103	2	649	CCDS, Ensembl, Gencode, RefSeq, VEGA	100
INF2	chr14:105167693-105185170	22	4223	CCDS, Ensembl, Gencode, RefSeq, VEGA	98.9107
INPP4B	chr4:142949925-143352422	29	3654	CCDS, Ensembl, Gencode, RefSeq, VEGA	100
IRAK1	chrX:153276381-153285273	14	2825	CCDS, Ensembl, Gencode, RefSeq, VEGA	100
IRF5	chr7:128582126-128588882	9	1809	CCDS, Ensembl, Gencode, RefSeq, VEGA	94.6932
ITGAV	chr2:187455056-187542029	31	3844	CCDS, Ensembl, Gencode, RefSeq, VEGA	100
JPH3	chr16:87636743-87730276	7	2637	CCDS, Ensembl, Gencode, RefSeq, VEGA	100
KCNAB2	chr1:6100619-6160088	21	2632	CCDS, Ensembl, Gencode, RefSeq, VEGA	100
KDM1A	chr1:23346080-23409867	22	3125	CCDS, Ensembl, Gencode, RefSeq, VEGA	100
KDM6A	chrX:44732788-44970666	31	5090	CCDS, Ensembl, Gencode, RefSeq, VEGA	100
KIAA1429	chr8:95500924-95565685	24	5973	CCDS, Ensembl, Gencode, RefSeq, VEGA	100
KIAA2022	chrX:73959230-73965495	3	4611	CCDS, Ensembl, Gencode, RefSeq, VEGA	100
KIF1A	chr2:241656771-241737179	52	6577	CCDS, Ensembl, Gencode, RefSeq, VEGA	100
KIF26A	chr14:104605050-104646137	15	5949	CCDS, Ensembl, Gencode, RefSeq, VEGA	100
KIF7	chr15:90171640-90196171	18	4495	CCDS, Ensembl, Gencode, RefSeq, VEGA	100
KIT	chr4:55524172-55604733	21	3351	CCDS, Ensembl, Gencode, RefSeq, VEGA	100
KLF5	chr13:73633456-73650034	4	1454	CCDS, Ensembl, Gencode, RefSeq, VEGA	100
KLHL24	chr3:183368135-183397084	6	1935	CCDS, Ensembl, Gencode, RefSeq, VEGA	100
KLHL29	chr2:23785057-23929544	12	2872	CCDS, Ensembl, Gencode, RefSeq, VEGA	100
KLHL34	chrX:21673962-21675916	1	1955	CCDS, Ensembl, Gencode, RefSeq, VEGA	100
KRT38	chr17:39593654-39597183	7	1511	CCDS, Ensembl, Gencode, RefSeq, VEGA	100
L1CAM	chrX:153128108-153141301	29	4376	CCDS, Ensembl, Gencode, RefSeq, VEGA	100
LAMC3	chr9:133884592-133967184	29	5344	CCDS, Ensembl, Gencode, RefSeq, VEGA	98.9521
LIG4	chr13:108860871-108863626	1	2756	CCDS, Ensembl, Gencode, RefSeq, VEGA	100
LOXHD1	chr18:44057136-44237006	47	8177	CCDS, Ensembl, Gencode, RefSeq, VEGA	99.7187
LOXL3	chr2:74760723-74779771	13	2530	CCDS, Ensembl, Gencode, RefSeq, VEGA	100
LPA	chr6:160952751-161085256	39	6903	CCDS, Ensembl, Gencode, RefSeq, VEGA	100
LPIN1	chr2:11817764-11964927	25	3638	CCDS, Ensembl, Gencode, RefSeq, VEGA	100
LRBA	chr4:151186864-151935804	58	9892	CCDS, Ensembl, Gencode, RefSeq, VEGA	100
LRRK2	chr12:40618924-40761577	52	8746	CCDS, Ensembl, Gencode, RefSeq, VEGA	100
LRRN1	chr3:3886316-3888486	1	2171	CCDS, Ensembl, Gencode, RefSeq, VEGA	100
MACF1	chr1:39549881-39951476	110	26481	CCDS, Ensembl, Gencode, RefSeq, VEGA	100
MAGIX	chrX:49019202-49022748	6	1290	CCDS, Ensembl, Gencode, RefSeq, VEGA	100
MAP3K1	chr5:56111391-56189517	20	4939	CCDS, Ensembl, Gencode, RefSeq, VEGA	100
MAPK8	chr10:49609694-49643082	13	1662	CCDS, Ensembl, Gencode, RefSeq, VEGA	100
MATN2	chr8:98900319-99047950	19	3400	CCDS, Ensembl, Gencode, RefSeq, VEGA	100
MCF2L2	chr3:182897158-183145775	31	4015	CCDS, Ensembl, Gencode, RefSeq, VEGA	100
MECP2	chrX:153295808-153363132	5	1666	CCDS, Ensembl, Gencode, RefSeq, VEGA	100
MED1	chr17:37561521-37607325	19	5265	CCDS, Ensembl, Gencode, RefSeq, VEGA	100
MED12	chrX:70338595-70362078	45	7498	CCDS, Ensembl, Gencode, RefSeq, VEGA	99.5465
MEF2C	chr5:88018411-88119615	11	1804	CCDS, Ensembl, Gencode, RefSeq, VEGA	100
MET	chr7:116335801-116436188	21	4779	CCDS, Ensembl, Gencode, RefSeq, VEGA	98.6817
MITF	chr3:69788739-70014409	14	2095	CCDS, Ensembl, Gencode, RefSeq, VEGA	100
MLH1	chr3:37035029-37107120	20	2705	CCDS, Ensembl, Gencode, RefSeq, VEGA	100
MLXIPL	chr7:73008185-73038832	17	3102	CCDS, Ensembl, Gencode, RefSeq, VEGA	100
MON1A	chr3:49946437-49967329	7	2110	CCDS, Ensembl, Gencode, RefSeq, VEGA	98.5308
MSH2	chr2:47630321-47739583	17	3277	CCDS, Ensembl, Gencode, RefSeq, VEGA	100
MSH3	chr5:79950537-80171691	24	3894	CCDS, Ensembl, Gencode, RefSeq, VEGA	100
MSH6	chr2:48010363-48034009	10	4283	CCDS, Ensembl, Gencode, RefSeq, VEGA	100
MSL2	chr3:135869979-135913965	2	1774	CCDS, Ensembl, Gencode, RefSeq, VEGA	100
MYH7	chr14:23882053-23902951	38	6568	CCDS, Ensembl, Gencode, RefSeq, VEGA	100
MYO15A	chr17:18022105-18082194	65	12413	CCDS, Ensembl, Gencode, RefSeq, VEGA	100
MYO18B	chr22:26157050-26423654	43	8573	CCDS, Ensembl, Gencode, RefSeq, VEGA	100
MYO7B	chr2:128317288-128395002	47	7375	CCDS, Ensembl, Gencode, RefSeq, VEGA	100
MYT1	chr20:62830205-62871811	21	3931	CCDS, Ensembl, Gencode, RefSeq, VEGA	100
NCKAP5	chr2:133430852-134275107	19	6126	CCDS, Ensembl, Gencode, RefSeq, VEGA	100
NEB	chr2:152342264-152589680	181	29346	CCDS, Ensembl, Gencode, RefSeq, VEGA	100
NEFM	chr8:24771297-24776129	3	2811	CCDS, Ensembl, Gencode, RefSeq, VEGA	100
NEU1	chr6:31827486-31830563	6	1368	CCDS, Ensembl, Gencode, RefSeq, VEGA	100
NFE2L2	chr2:178092624-178175743	7	2120	CCDS, Ensembl, Gencode, RefSeq, VEGA	93.8679
NOTCH1	chr9:139390513-139440248	34	8348	CCDS, Ensembl, Gencode, RefSeq, VEGA	100
NPTX2	chr7:98246764-98257951	5	1396	CCDS, Ensembl, Gencode, RefSeq, VEGA	100
NRAS	chr1:115251146-115258791	4	650	CCDS, Ensembl, Gencode, RefSeq, VEGA	100
NRG2	chr5:139227492-139422664	14	3031	CCDS, Ensembl, Gencode, RefSeq, VEGA	100
NSD1	chr5:176562095-176722470	24	8765	CCDS, Ensembl, Gencode, RefSeq, VEGA	98.5168
NUDT16L1	chr16:4743718-4745190	3	1026	CCDS, Ensembl, Gencode, RefSeq, VEGA	100
OR2T8	chr1:248084310-248085268	1	959	CCDS, Ensembl, Gencode, RefSeq, VEGA	100
OVGP1	chr1:111957076-111970353	11	2257	CCDS, Ensembl, Gencode, RefSeq, VEGA	100
PAPD7	chr5:6737647-6755068	12	1869	CCDS, Ensembl, Gencode, RefSeq, VEGA	100
PARD6B	chr20:49348314-49373290	4	1258	CCDS, Ensembl, Gencode, RefSeq, VEGA	100
PCDH15	chr10:55566329-56424032	43	8443	CCDS, Ensembl, Gencode, RefSeq, VEGA	98.9696
PCDHAC1	chr5:140306468-140389532	4	2996	CCDS, Ensembl, Gencode, RefSeq, VEGA	100
PCDHB15	chr5:140625137-140627520	1	2384	CCDS, Ensembl, Gencode, RefSeq, VEGA	100
PDIA3	chr15:44038728-44063426	15	2054	CCDS, Ensembl, Gencode, RefSeq, VEGA	100
PHACTR2	chr6:143858118-144144836	16	2508	CCDS, Ensembl, Gencode, RefSeq, VEGA	95.7735
PHACTR3	chr20:58152554-58422195	14	2069	CCDS, Ensembl, Gencode, RefSeq, VEGA	100
PHC3	chr3:169815008-169899513	18	3700	CCDS, Ensembl, Gencode, RefSeq, VEGA	96.6757
PHKA2	chrX:18911593-19002060	33	4368	CCDS, Ensembl, Gencode, RefSeq, VEGA	100
PIK3CA	chr3:178916604-178952162	20	3609	CCDS, Ensembl, Gencode, RefSeq, VEGA	100
PIK3R1	chr5:67522494-67593439	19	2779	CCDS, Ensembl, Gencode, RefSeq, VEGA	100
PJA2	chr5:108672922-108719144	9	2307	CCDS, Ensembl, Gencode, RefSeq, VEGA	100
PKD2	chr4:88928876-88996856	15	3207	CCDS, Ensembl, Gencode, RefSeq, VEGA	100
PKP1	chr1:201252821-201297974	14	2524	CCDS, Ensembl, Gencode, RefSeq, VEGA	100
PLCE1	chr10:95790794-96087767	33	7884	CCDS, Ensembl, Gencode, RefSeq, VEGA	100
PLEKHG2	chr19:39904717-39916029	18	4646	CCDS, Ensembl, Gencode, RefSeq, VEGA	100
PLEKHG4B	chr5:140413-182448	18	4281	CCDS, Ensembl, Gencode, RefSeq, VEGA	100
PLXNA1	chr3:126707427-126752870	31	6311	CCDS, Ensembl, Gencode, RefSeq, VEGA	100
PMS1	chr2:190656526-190742172	15	3371	CCDS, Ensembl, Gencode, RefSeq, VEGA	97.0335
PMS2	chr7:6013020-6048660	15	2889	CCDS, Ensembl, Gencode, RefSeq, VEGA	100
POU4F1	chr13:79175540-79177471	2	1300	CCDS, Ensembl, Gencode, RefSeq, VEGA	100
PPP1R3A	chr7:113517768-113559061	4	3449	CCDS, Ensembl, Gencode, RefSeq, VEGA	100
PPP2R1A	chr19:52693340-52729244	17	2403	CCDS, Ensembl, Gencode, RefSeq, VEGA	100
PRPF38B	chr1:109235204-109242652	7	1796	CCDS, Ensembl, Gencode, RefSeq, VEGA	100
PRR16	chr5:119800172-120022414	3	1065	CCDS, Ensembl, Gencode, RefSeq, VEGA	100
PRSS3	chr9:33750505-33799188	8	1216	CCDS, Ensembl, Gencode, RefSeq, VEGA	100
PRUNE2	chr9:79229476-79520889	25	10056	CCDS, Ensembl, Gencode, RefSeq, VEGA	100
PTEN	chr10:89623697-89725239	9	1912	CCDS, Ensembl, Gencode, RefSeq, VEGA	100
PTPN13	chr4:87556400-87735714	48	8571	CCDS, Ensembl, Gencode, RefSeq, VEGA	100
PTPRZ1	chr7:121513544-121701284	30	7548	CCDS, Ensembl, Gencode, RefSeq, VEGA	100
RAB32	chr6:146864998-146875751	3	738	CCDS, Ensembl, Gencode, RefSeq, VEGA	100
RADIL	chr7:4838999-4917780	14	3508	CCDS, Ensembl, Gencode, RefSeq, VEGA	100
RAX	chr18:56936226-56940448	3	1101	CCDS, Ensembl, Gencode, RefSeq, VEGA	100
RBBP7	chrX:16863148-16888186	13	1839	CCDS, Ensembl, Gencode, RefSeq, VEGA	100
RBL1	chr20:35627152-35724570	23	3957	CCDS, Ensembl, Gencode, RefSeq, VEGA	100
RBM33	chr7:155437561-155567865	21	4296	CCDS, Ensembl, Gencode, RefSeq, VEGA	100
REG4	chr1:120336741-120351402	6	909	CCDS, Ensembl, Gencode, RefSeq, VEGA	100
RERE	chr1:8415137-8716366	23	5533	CCDS, Ensembl, Gencode, RefSeq, VEGA	100
RETSAT	chr2:85570355-85581640	11	2256	CCDS, Ensembl, Gencode, RefSeq, VEGA	100
RIF1	chr2:152266460-152354490	37	8417	CCDS, Ensembl, Gencode, RefSeq, VEGA	100
RNF219	chr13:79189705-79233265	6	2301	CCDS, Ensembl, Gencode, RefSeq, VEGA	100
RNF31	chr14:24616898-24629792	22	3701	CCDS, Ensembl, Gencode, RefSeq, VEGA	100
RNF40	chr16:30773857-30785445	19	3386	CCDS, Ensembl, Gencode, RefSeq, VEGA	100
ROS1	chr6:117609645-117746829	45	7978	CCDS, Ensembl, Gencode, RefSeq, VEGA	100
RP1L1	chr8:10464395-10480721	3	7263	CCDS, Ensembl, Gencode, RefSeq, VEGA	100
RPRD2	chr1:150337181-150445820	11	4629	CCDS, Ensembl, Gencode, RefSeq, VEGA	100
RREB1	chr6:7182135-7249211	10	5447	CCDS, Ensembl, Gencode, RefSeq, VEGA	100
RUNX2	chr6:45296050-45631469	11	2640	CCDS, Ensembl, Gencode, RefSeq, VEGA	100
SBF1	chr22:50885561-50913279	41	6505	CCDS, Ensembl, Gencode, RefSeq, VEGA	98.847
SBSN	chr19:36014402-36019193	4	1853	CCDS, Ensembl, Gencode, RefSeq, VEGA	100
SCN10A	chr3:38738830-38835511	27	6411	CCDS, Ensembl, Gencode, RefSeq, VEGA	100
SCN1A	chr2:166847745-166930141	26	6552	CCDS, Ensembl, Gencode, RefSeq, VEGA	100
SCN5A	chr3:38591802-38674808	28	6703	CCDS, Ensembl, Gencode, RefSeq, VEGA	100
SEC16A	chr9:139336197-139372077	30	8158	CCDS, Ensembl, Gencode, RefSeq, VEGA	100
SETD2	chr3:47058573-47205424	23	8200	CCDS, Ensembl, Gencode, RefSeq, VEGA	100
SETX	chr9:135139616-135224825	25	8621	CCDS, Ensembl, Gencode, RefSeq, VEGA	100
SFRP5	chr10:99527261-99531600	3	1014	CCDS, Ensembl, Gencode, RefSeq, VEGA	100
SGSM1	chr22:25202283-25320251	26	3967	CCDS, Ensembl, Gencode, RefSeq, VEGA	100
SHANK1	chr19:51165212-51220186	25	7145	CCDS, Ensembl, Gencode, RefSeq, VEGA	99.5801
SLAIN1	chr13:78272039-78337365	11	2401	CCDS, Ensembl, Gencode, RefSeq, VEGA	99.5002
SLC12A2	chr5:127419637-127522333	28	4217	CCDS, Ensembl, Gencode, RefSeq, VEGA	100
SLC17A4	chr6:25762181-25779426	10	1782	CCDS, Ensembl, Gencode, RefSeq, VEGA	100
SLC39A14	chr8:22262214-22291527	10	1963	CCDS, Ensembl, Gencode, RefSeq, VEGA	100
SLC6A18	chr5:1225583-1246203	12	2131	CCDS, Ensembl, Gencode, RefSeq, VEGA	100
SLC9A3	chr5:473484-524447	17	2845	CCDS, Ensembl, Gencode, RefSeq, VEGA	100
SLIT3	chr5:168093449-168727723	36	5414	CCDS, Ensembl, Gencode, RefSeq, VEGA	100
SMAD2	chr18:45368188-45423137	10	1712	CCDS, Ensembl, Gencode, RefSeq, VEGA	100
SMAD4	chr18:48573407-48604847	13	2034	CCDS, Ensembl, Gencode, RefSeq, VEGA	100
SMARCE1	chr17:38785027-38802064	13	1654	CCDS, Ensembl, Gencode, RefSeq, VEGA	100
SMTNL2	chr17:4487891-4510792	8	1546	CCDS, Ensembl, Gencode, RefSeq, VEGA	100
SNX2	chr5:122110789-122165353	15	1862	CCDS, Ensembl, Gencode, RefSeq, VEGA	100
SON	chr21:34915389-34948892	16	8229	CCDS, Ensembl, Gencode, RefSeq, VEGA	100
SORCS1	chr10:108336969-108924294	27	4398	CCDS, Ensembl, Gencode, RefSeq, VEGA	100
SPAG17	chr1:118506412-118727790	48	7643	CCDS, Ensembl, Gencode, RefSeq, VEGA	100
SPEG	chr2:220299690-220362921	50	11763	CCDS, Ensembl, Gencode, RefSeq, VEGA	99.5494
SPEN	chr1:16174553-16265932	16	11596	CCDS, Ensembl, Gencode, RefSeq, VEGA	100
SPHKAP	chr2:228846423-229046324	12	5343	CCDS, Ensembl, Gencode, RefSeq, VEGA	100
SPOP	chr17:47677730-47700182	12	1441	CCDS, Ensembl, Gencode, RefSeq, VEGA	100
SPTA1	chr1:158581044-158656317	52	8300	CCDS, Ensembl, Gencode, RefSeq, VEGA	100
SRFBP1	chr5:121297718-121362831	8	1450	CCDS, Ensembl, Gencode, RefSeq, VEGA	100
STAR	chr8:38001733-38008346	7	1046	CCDS, Ensembl, Gencode, RefSeq, VEGA	100
STK39	chr2:168811996-169103955	18	1998	CCDS, Ensembl, Gencode, RefSeq, VEGA	97.3974
SVEP1	chr9:113128809-113341833	49	11720	CCDS, Ensembl, Gencode, RefSeq, VEGA	100
SYCP2	chr20:58439356-58497478	43	5453	CCDS, Ensembl, Gencode, RefSeq, VEGA	98.6429
SYNJ2	chr6:158402984-158517406	30	5389	CCDS, Ensembl, Gencode, RefSeq, VEGA	100
SYT1	chr12:79611290-79842914	9	1505	CCDS, Ensembl, Gencode, RefSeq, VEGA	100
SYT14	chr1:210111586-210334397	11	2103	CCDS, Ensembl, Gencode, RefSeq, VEGA	97.0518
TACC2	chr10:123781487-124013783	27	10044	CCDS, Ensembl, Gencode, RefSeq, VEGA	100
TAF1	chrX:70586155-70749583	43	6925	CCDS, Ensembl, Gencode, RefSeq, VEGA	100
TAF4	chr20:60528809-60640876	16	3644	CCDS, Ensembl, Gencode, RefSeq, VEGA	100
TBC1D3B	chr17:34493365-34806528	27	4030	CCDS, Ensembl, Gencode, RefSeq, VEGA	100
TBC1D9B	chr5:179289532-179334831	23	4270	CCDS, Ensembl, Gencode, RefSeq, VEGA	100
TCF7L2	chr10:114710506-114925741	18	2463	CCDS, Ensembl, Gencode, RefSeq, VEGA	100
TECTA	chr11:120973365-121061525	23	6928	CCDS, Ensembl, Gencode, RefSeq, VEGA	100
TET1	chr10:70332086-70451581	11	6631	CCDS, Ensembl, Gencode, RefSeq, VEGA	100
TG	chr8:133879236-134147048	50	9450	CCDS, Ensembl, Gencode, RefSeq, VEGA	100
TGFBR1	chr9:101867478-101911597	10	1812	CCDS, Ensembl, Gencode, RefSeq, VEGA	100
TGFBR2	chr3:30648366-30733101	8	1939	CCDS, Ensembl, Gencode, RefSeq, VEGA	100
TGM6	chr20:2361605-2413299	13	2381	CCDS, Ensembl, Gencode, RefSeq, VEGA	100
THBS2	chr6:169617907-169650889	21	3939	CCDS, Ensembl, Gencode, RefSeq, VEGA	100
THEMIS	chr6:128031120-128222087	7	2183	CCDS, Ensembl, Gencode, RefSeq, VEGA	98.3509
TICAM2	chr5:114916236-114961499	4	1354	CCDS, Ensembl, Gencode, RefSeq, VEGA	100
TKTL2	chr4:164392996-164394896	1	1901	CCDS, Ensembl, Gencode, RefSeq, VEGA	100
TLL1	chr4:166795047-167022038	24	3649	CCDS, Ensembl, Gencode, RefSeq, VEGA	98.8764
TMED7	chr5:114917002-114961499	4	756	CCDS, Ensembl, Gencode, RefSeq, VEGA	100
TMED7-TICAM2	chr5:114916236-114961499	5	1316	CCDS, Ensembl, Gencode, RefSeq, VEGA	100
TMPRSS7	chr3:111753683-111799941	20	2988	CCDS, Ensembl, Gencode, RefSeq, VEGA	100
TNIK	chr3:170781660-171177862	35	4949	CCDS, Ensembl, Gencode, RefSeq, VEGA	99.2928
TP53	chr17:7565247-7579922	14	1658	CCDS, Ensembl, Gencode, RefSeq, VEGA	94.2099
TRIM65	chr17:73876638-73893028	7	1757	CCDS, Ensembl, Gencode, RefSeq, VEGA	100
TRIO	chr5:14143825-14531893	61	10746	CCDS, Ensembl, Gencode, RefSeq, VEGA	100
TSC2	chr16:2098261-2138621	43	6592	CCDS, Ensembl, Gencode, RefSeq, VEGA	100
TSC22D1	chr13:45008091-45150220	6	3605	CCDS, Ensembl, Gencode, RefSeq, VEGA	100
TSNAX	chr1:231664547-231700661	6	1014	CCDS, Ensembl, Gencode, RefSeq, VEGA	100
TTF1	chr9:135251292-135278218	10	2918	CCDS, Ensembl, Gencode, RefSeq, VEGA	100
UBR3	chr2:170684008-170938363	43	6934	CCDS, Ensembl, Gencode, RefSeq, VEGA	100
UBR4	chr1:19401316-19536752	109	18371	CCDS, Ensembl, Gencode, RefSeq, VEGA	100
UMOD	chr16:20344626-20364065	12	2472	CCDS, Ensembl, Gencode, RefSeq, VEGA	100
UNC5D	chr8:35093293-35648091	20	3396	CCDS, Ensembl, Gencode, RefSeq, VEGA	100
UNC80	chr2:210636787-210860329	64	11061	CCDS, Ensembl, Gencode, RefSeq, VEGA	100
USH2A	chr1:215799113-216595688	72	17141	CCDS, Ensembl, Gencode, RefSeq, VEGA	100
USP34	chr2:61415227-61697837	80	12245	CCDS, Ensembl, Gencode, RefSeq, VEGA	100
VCAN	chr5:82779328-82876263	14	10510	CCDS, Ensembl, Gencode, RefSeq, VEGA	100
VPS13A	chr9:79792611-80030932	75	11256	CCDS, Ensembl, Gencode, RefSeq, VEGA	100
VPS13B	chr8:100026007-100887904	63	13515	CCDS, Ensembl, Gencode, RefSeq, VEGA	99.2823
WBSCR17	chr7:70597779-71177141	12	2209	CCDS, Ensembl, Gencode, RefSeq, VEGA	100
WDR6	chr3:49044765-49052731	9	3889	CCDS, Ensembl, Gencode, RefSeq, VEGA	95.783
WDR81	chr17:1619856-1640989	11	6108	CCDS, Ensembl, Gencode, RefSeq, VEGA	100
WHSC1	chr4:1902372-1980646	23	4873	CCDS, Ensembl, Gencode, RefSeq, VEGA	100
XKR4	chr8:56015039-56436796	3	2013	CCDS, Ensembl, Gencode, RefSeq, VEGA	100
YY1	chr14:100705572-100743947	5	1345	CCDS, Ensembl, Gencode, RefSeq, VEGA	100
ZBTB41	chr1:197128479-197169613	10	2930	CCDS, Ensembl, Gencode, RefSeq, VEGA	100
ZDHHC1	chr16:67428503-67441688	10	1773	CCDS, Ensembl, Gencode, RefSeq, VEGA	100
ZFHX4	chr8:77616314-77776811	13	11216	CCDS, Ensembl, Gencode, RefSeq, VEGA	99.6434
ZNF276	chr16:89788039-89804664	11	2069	CCDS, Ensembl, Gencode, RefSeq, VEGA	100
ZNF43	chr19:21990399-22034746	6	2624	CCDS, Ensembl, Gencode, RefSeq, VEGA	97.561
ZNF608	chr5:123973583-124080692	9	4719	CCDS, Ensembl, Gencode, RefSeq, VEGA	100
C20ORF112	chr20:31035389-31172420	15	2431	CCDS, Ensembl, Gencode, VEGA	100
C4ORF21	chr4:113460693-113554342	31	7279	CCDS, Ensembl, Gencode, VEGA	98.5712
GPR110	chr6:46967949-46996807	17	3170	CCDS, Ensembl, Gencode, VEGA	97.918
GPR64	chrX:19008972-19086962	28	3638	CCDS, Ensembl, Gencode, VEGA	98.928
LPHN3	chr4:62363002-62936636	26	5315	CCDS, Ensembl, Gencode, VEGA	100
C10ORF137	chr10:127408367-127452051	25	4540	CCDS, Gencode, VEGA	97.7753
AL591684.1	chr10:48277498-48278003	1	506	Ensembl	100
RP11-683L23.1	chr18:47380-49567	3	1473	Ensembl	100
RP11-766F14.2	chr4:100570414-100575815	1	5402	Ensembl	100
RP13-996F3.4	chr15:83011405-83018108	9	1833	Ensembl	100
ANKRD30BL	chr2:132905694-132919288	7	1059	Ensembl, Gencode	100
MLK4	chr1:233463765-233518467	10	3362	Ensembl, Gencode	100
PAPPA-AS1	chr9:119160747-119161075	1	329	Ensembl, Gencode	100
AC005220.3	chr20:52556699-52559047	1	2349	Ensembl, Gencode, RefSeq	98.3823
ALDH3B1	chr11:67782758-67795617	10	1693	Ensembl, Gencode, RefSeq	100
C2ORF81	chr2:74641446-74645579	4	2039	Ensembl, Gencode, RefSeq	100
CENPC	chr4:68338313-68411083	20	3296	Ensembl, Gencode, RefSeq	100
GOLGA6L2	chr15:23684680-23692338	8	3092	Ensembl, Gencode, RefSeq	100
HMCN2	chr9:133028148-133309090	87	15316	Ensembl, Gencode, RefSeq	100
MGC20647	chr22:30641984-30642987	1	1004	Ensembl, Gencode, RefSeq	100
MROH2A	chr2:234687995-234741915	41	5913	Ensembl, Gencode, RefSeq	100
NBPF1	chr1:16890428-16918526	23	3885	Ensembl, Gencode, RefSeq	100
NPIPB15	chr16:74411862-74425988	7	1472	Ensembl, Gencode, RefSeq	95.1087
PRB3	chr12:11420116-11422613	3	1117	Ensembl, Gencode, RefSeq	100
RP11-597A11.1	chr14:20085491-20146082	6	590	Ensembl, Gencode, RefSeq	100
SPATA31A3	chr9:40700310-40706397	4	4124	Ensembl, Gencode, RefSeq	100
TENM2	chr5:166711833-167689825	33	9157	Ensembl, Gencode, RefSeq	100
USP17L18	chr4:9217121-9251958	2	3226	Ensembl, Gencode, RefSeq	100
CD300LB	chr17:72518867-72527610	4	801	Ensembl, Gencode, RefSeq, VEGA	100
CRYBG3	chr3:97541041-97662168	25	9446	Ensembl, Gencode, RefSeq, VEGA	99.6295
HIPK2	chr7:139257663-139477432	16	4028	Ensembl, Gencode, RefSeq, VEGA	100
KRBA1	chr7:149412136-149431146	17	3865	Ensembl, Gencode, RefSeq, VEGA	100
MYCBP2	chr13:77619503-77900920	84	15897	Ensembl, Gencode, RefSeq, VEGA	100
NKX1-1	chr4:1396710-1400240	2	1387	Ensembl, Gencode, RefSeq, VEGA	100
RBP3	chr10:48381895-48390887	4	3824	Ensembl, Gencode, RefSeq, VEGA	100
TMEM132C	chr12:128751938-129190850	9	3507	Ensembl, Gencode, RefSeq, VEGA	100
C1ORF170	chr1:911542-917507	5	2191	Ensembl, Gencode, VEGA	100
FAM27D1	chr9:46390267-46390910	1	644	Ensembl, Gencode, VEGA	100
GGT2	chr22:21562417-21579853	12	2012	Ensembl, Gencode, VEGA	100
GGTLC3	chr22:20366358-20367807	5	811	Ensembl, Gencode, VEGA	100
IGHG3	chr14:106235564-106237752	7	1273	Ensembl, Gencode, VEGA	100
C10ORF112	chr10:19493235-20023176	26	5089	Gencode	100
rs688187	chr19:39732742-39732762	1	21	RefSeq	100
rs711830	chr2:177037301-177037321	1	21	RefSeq	100
rs752590	chr2:113972935-113972955	1	21	RefSeq	100
MLL3	chr7:151833907-152132881	62	16270	VEGA	99.6374
