# Supplementary material for: The molecular origin and taxonomy of mucinous ovarian carcinoma
Source: Nat Commun. 2019 Sep 2;10:3935. doi: 10.1038/s41467-019-11862-x (PMC6718426; doi:10.1038/s41467-019-11862-x)
Supplement: Supplementary file 6 — Supplementary Data 3 [file 41467_2019_11862_MOESM6_ESM.xlsx]

## Sheet: MOC DSS 1 vs 0
<Begin Header>
Comparison	DSS.Status	<1> vs. <0>
DSS.Status - <1> Samples (41) = [60007.markdups.tmp.realign.recal.bam.vs.none, 41206.markdups.tmp.realign.recal.bam.vs.NA12878.markdups.tmp.realign.recal.bam, c635.markdups.tmp.realign.recal.bam.vs.NA12878.markdups.tmp.realign.recal.bam, 44802.markdups.tmp.realign.recal.bam.vs.NA1278.Low.markdups.tmp.realign.recal.bam, 326.markdups.tmp.realign.recal.bam.vs.NA12878.markdups.tmp.realign.recal.bam, …
<0> Samples (135) = [UB08.9846.1B_merged.bam.vs.NA12878_merged.bam, c1339.markdups.tmp.realign.recal.bam.vs.NA12878.markdups.tmp.realign.recal.bam, c1343.markdups.tmp.realign.recal.bam.vs.NA12878.markdups.tmp.realign.recal.bam, c464.markdups.tmp.realign.recal.bam.vs.NA12878.markdups.tmp.realign.recal.bam, c471.markdups.tmp.realign.recal.bam.vs.NA12878.markdups.tmp.realign.recal.bam, c1948, 685-07…
p-value Threshold = 0.002
Differential Threshold = 15.0%
<End Header>
Region	Start	End	Cytoband Location	Event	Region Length	Freq. in <1> (%)	Freq. in <0>(%)	Difference	p-value	% of CNV Overlap	Platform differential overlap	Gene Symbols	miRNAs	CancerGeneCensus-Sanger.txt
chr3	25650000	25850000	p24.2	CN Loss	200000	19.5122	2.96296	16.5492	0.00112617	2.926	N	TRNA, TOP2B, MIR4442, NGLY1, OXSM
chr3	46586595	46932345	p21.31	CN Loss	345750	26.8293	6.66667	20.1626	0.00109269	73.4114	N	LRRC2, LRRC2-AS1, TDGF1, LOC100132146, ALS2CL, TMIE, PRSS46, PRSS50, PRSS45, PRSS42, MYL3, PTH1R
chr3	47280492	47324476	p21.31	CN Loss	43984	26.8293	6.66667	20.1626	0.00109269	100	N	KIF9-AS1, KIF9, KLHL18
chr3	47324476	47374744	p21.31	CN Loss	50268	26.8293	7.40741	19.4219	0.00189848	100	N	KLHL18
chr3	47374744	47422431	p21.31	CN Loss	47687	26.8293	6.66667	20.1626	0.00109269	100	N	KLHL18
chr3	47422431	47437720	p21.31	CN Loss	15289	29.2683	6.66667	22.6016	0.000360145	100	N	PTPN23
chr3	47437720	47445908	p21.31	CN Loss	8188	26.8293	6.66667	20.1626	0.00109269	100	N	PTPN23
chr3	47445908	47461343	p21.31	CN Loss	15435	29.2683	6.66667	22.6016	0.000360145	100	N	PTPN23, BC067356, SCAP
chr3	47461343	47467617	p21.31	CN Loss	6274	26.8293	6.66667	20.1626	0.00109269	100	N	SCAP
chr3	47500000	47752266	p21.31	CN Loss	252266	24.3902	5.92593	18.4643	0.00179054	100	N	SCAP, ELP6, AK094639, CSPG5, SMARCC1
chr3	47891694	48228080	p21.31	CN Loss	336386	24.3902	5.92593	18.4643	0.00179054	12.9173	N	MAP4, CDC25A
chr3	48505863	48514276	p21.31	CN Loss	8413	24.3902	5.92593	18.4643	0.00179054	0	N	ATRIP, TREX1, SHISA5
chr3	48581374	48640970	p21.31	CN Loss	59596	24.3902	5.92593	18.4643	0.00179054	1.37258	N	PFKFB4, MIR6823, UCN2, MIR711, COL7A1, UQCRC1	hsa-mir-711
chr3	48659171	48664363	p21.31	CN Loss	5192	24.3902	5.92593	18.4643	0.00179054	0	N	TMEM89, SLC26A6, CELSR3
chr3	48668008	48668011	p21.31	CN Loss	3	24.3902	5.92593	18.4643	0.00179054	0	N	SLC26A6, CELSR3
chr3	48668011	48672943	p21.31	CN Loss	4932	26.8293	5.92593	20.9033	0.000593861	0	N	SLC26A6, MIR6824, CELSR3
chr3	48672943	48698663	p21.31	CN Loss	25720	24.3902	5.92593	18.4643	0.00179054	0	N	MIR4793, CELSR3
chr3	48709967	48771714	p21.31	CN Loss	61747	24.3902	5.92593	18.4643	0.00179054	0	N	CELSR3, NCKIPSD, IP6K2
chr3	48824249	48921435	p21.31	CN Loss	97186	24.3902	5.92593	18.4643	0.00179054	0	N	PRKAR2A, PRKAR2A-AS1, AK127190, SLC25A20
chr3	48956549	49004439	p21.31	CN Loss	47890	24.3902	5.92593	18.4643	0.00179054	2.85655	N	ARIH2OS, ARIH2
chr3	49004439	49005912	p21.31	CN Loss	1473	26.8293	5.92593	20.9033	0.000593861	0	N	ARIH2
chr3	49005912	49039085	p21.31	CN Loss	33173	26.8293	6.66667	20.1626	0.00109269	0	N	ARIH2, P4HTM
chr3	49039085	49050000	p21.31	CN Loss	10915	26.8293	5.92593	20.9033	0.000593861	0	N	P4HTM, WDR6
chr3	49050000	49293530	p21.31	CN Loss	243530	26.8293	5.18519	21.6441	0.000301759	0.395844	N	WDR6, DALRD3, MIR425, MIR191, NDUFAF3, IMPDH2, BC009321, QRICH1, MIR6890, QARS, USP19, LAMB2, LAMB2P1, CCDC71, KLHDC8B, C3orf84, LOC646498, CCDC36	hsa-mir-425, hsa-mir-191
chr3	49293530	49322413	p21.31	CN Loss	28883	26.8293	5.92593	20.9033	0.000593861	0	N	CCDC36, C3orf62, MIR4271, USP4	hsa-mir-4271
chr3	49322413	49354551	p21.31	CN Loss	32138	26.8293	5.18519	21.6441	0.000301759	0	N	USP4
chr3	49354551	49406076	p21.31	CN Loss	51525	26.8293	5.92593	20.9033	0.000593861	0	N	USP4, GPX1, RHOA
chr3	49406076	49455569	p21.31	CN Loss	49493	26.8293	5.18519	21.6441	0.000301759	0	N	RHOA, TCTA, AMT
chr3	49455569	49463387	p21.31	CN Loss	7818	24.3902	5.18519	19.2051	0.000963438	0	N	AMT, NPCEDRG, NICN1
chr3	49548398	49717687	p21.31	CN Loss	169289	24.3902	5.18519	19.2051	0.000963438	0	N	DAG1, BSN-AS2, BSN, APEH
chr3	49717687	49736323	p21.31	CN Loss	18636	26.8293	5.18519	21.6441	0.000301759	81.026	N	APEH, MST1, RNF123
chr3	49736323	49736401	p21.31	CN Loss	78	24.3902	5.18519	19.2051	0.000963438	0	N	RNF123
chr3	49736401	49755224	p21.31	CN Loss	18823	26.8293	5.18519	21.6441	0.000301759	0	N	RNF123, AMIGO3
chr3	49755224	49755374	p21.31	CN Loss	150	26.8293	5.92593	20.9033	0.000593861	0	N	RNF123, AMIGO3
chr3	49755374	49765785	p21.31	CN Loss	10411	26.8293	6.66667	20.1626	0.00109269	0	N	RNF123, AMIGO3, GMPPB, IP6K1
chr3	49765785	49849180	p21.31	CN Loss	83395	26.8293	5.92593	20.9033	0.000593861	7.48846	N	IP6K1, CDHR4, FAM212A, MIR5193, UBA7
chr3	49849180	49849844	p21.31	CN Loss	664	26.8293	6.66667	20.1626	0.00109269	0	N	UBA7
chr3	49849844	49867709	p21.31	CN Loss	17865	26.8293	7.40741	19.4219	0.00189848	0	N	UBA7, TRAIP
chr3	49877427	49928278	p21.31	CN Loss	50851	24.3902	5.18519	19.2051	0.000963438	0	N	TRAIP, CAMKV, MST1R
chr3	49928278	49929127	p21.31	CN Loss	849	26.8293	5.18519	21.6441	0.000301759	0	N	MST1R
chr3	49929127	49936136	p21.31	CN Loss	7009	26.8293	5.92593	20.9033	0.000593861	0	N	MST1R
chr3	49936136	49946266	p21.31	CN Loss	10130	26.8293	5.18519	21.6441	0.000301759	0	N	MST1R
chr3	49946266	49950821	p21.31	CN Loss	4555	24.3902	5.18519	19.2051	0.000963438	0	N	MON1A
chr3	50151229	50197068	p21.31	CN Loss	45839	21.9512	4.44444	17.5068	0.00153758	100	N	RBM5, AK125500, SEMA3F
chr3	50197068	50212422	p21.31	CN Loss	15354	24.3902	4.44444	19.9458	0.00047995	100	N	SEMA3F, MIR566	hsa-mir-566
chr3	50212422	50219520	p21.31	CN Loss	7098	24.3902	5.18519	19.2051	0.000963438	100	N	SEMA3F
chr3	50219520	50220590	p21.31	CN Loss	1070	24.3902	5.92593	18.4643	0.00179054	100	N	SEMA3F
chr3	50220590	50222191	p21.31	CN Loss	1601	26.8293	5.92593	20.9033	0.000593861	100	N	SEMA3F
chr3	50222191	50223561	p21.31	CN Loss	1370	26.8293	5.18519	21.6441	0.000301759	100	N	SEMA3F
chr3	50223561	50228793	p21.31	CN Loss	5232	24.3902	5.18519	19.2051	0.000963438	100	N	SEMA3F
chr3	50228793	50230579	p21.31	CN Loss	1786	24.3902	5.92593	18.4643	0.00179054	100	N	GNAT1
chr3	50251769	50252557	p21.31	CN Loss	788	24.3902	5.92593	18.4643	0.00179054	100	N	SLC38A3
chr3	50252557	50374611	p21.31	CN Loss	122054	24.3902	5.18519	19.2051	0.000963438	76.2875	N	SLC38A3, MIR5787, GNAI2, BC033528, SEMA3B-AS1, SEMA3B, MIR6872, LSMEM2, IFRD2, HYAL3, NAT6, HYAL1, HYAL2, TUSC2, RASSF1
chr3	50374611	50380131	p21.31	CN Loss	5520	24.3902	5.92593	18.4643	0.00179054	0	N	RASSF1, RASSF1-AS1, ZMYND10, AB209621
chr3	50380131	50389769	p21.31	CN Loss	9638	24.3902	5.18519	19.2051	0.000963438	0	N	ZMYND10, AB209621, NPRL2, CYB561D2
chr3	50389769	50405850	p21.31	CN Loss	16081	24.3902	4.44444	19.9458	0.00047995	0	N	TMEM115, CYB561D2, Mir_324, CACNA2D2
chr3	50405850	50407859	p21.31	CN Loss	2009	21.9512	4.44444	17.5068	0.00153758	0	N	CACNA2D2
chr3	52510230	52524363	p21.1	CN Loss	14133	24.3902	5.92593	18.4643	0.00179054	0	N	NISCH
chr3	58800000	59300000	p14.2	CN Loss	500000	21.9512	4.44444	17.5068	0.00153758	100	N	C3orf67, C3orf67-AS1, AK090895
chr3	59800000	60300000	p14.2	CN Loss	500000	21.9512	4.44444	17.5068	0.00153758	98.7904	N	NPCR, FHIT		FHIT
chr3	60300000	60308001	p14.2	CN Loss	8001	21.9512	3.7037	18.2475	0.000745587	0	N	FHIT		FHIT
chr3	60308001	60343000	p14.2	CN Loss	34999	24.3902	3.7037	20.6865	0.000217593	0	N	FHIT		FHIT
chr3	60343000	60750000	p14.2	CN Loss	407000	21.9512	3.7037	18.2475	0.000745587	3.11179	N	FHIT, MIR548BB		FHIT
chr5	1	140234	p15.33	CN Gain	140233	24.3902	5.18519	19.2051	0.000963438	92.869	N
chr5	140234	140384	p15.33	CN Gain	150	31.7073	5.92593	25.7814	5.49193e-05	100	N	PLEKHG4B
chr5	140384	293934	p15.33	CN Gain	153550	31.7073	6.66667	25.0407	0.000112026	100	N	PLEKHG4B, LRRC14B, CCDC127, SDHA, HRAT5, PDCD6
chr5	293934	682001	p15.33	CN Gain	388067	31.7073	7.40741	24.2999	0.000214818	100	N	PDCD6, AHRR, C5orf55, EXOC3-AS1, EXOC3, FLJ00157, AK023178, PP7080, LOC100288152, BC013821, SLC9A3, MIR4456, LOC100996325, CEP72, TPPP
chr5	682001	692059	p15.33	CN Gain	10058	31.7073	8.14815	23.5592	0.000390414	100	N	TPPP
chr5	692059	720057	p15.33	CN Gain	27998	31.7073	8.88889	22.8184	0.000676912	100	N	TPPP
chr5	720057	788019	p15.33	CN Gain	67962	31.7073	9.62963	22.0777	0.00166366	100	N
chr5	788019	789000	p15.33	CN Gain	981	31.7073	8.88889	22.8184	0.000676912	100	N
chr5	789000	823918	p15.33	CN Gain	34918	31.7073	8.14815	23.5592	0.000390414	100	N	ZDHHC11
chr5	823918	1150000	p15.33	CN Gain	326082	31.7073	7.40741	24.2999	0.000214818	100	N	ZDHHC11, BRD9, TRIP13, LOC100506688, NKD2, MIR4635, SLC12A7
chr5	1150000	1750000	p15.33	CN Gain	600000	29.2683	7.40741	21.8609	0.000657888	17.1892	N	CTD-3080P12.3, BC032469, SLC6A19, SLC6A18, TERT, MIR4457, AK126225, CLPTM1L, DQ598099, BC034612, LINC01511, SLC6A3, LPCAT1, MIR6075, CR749689, SDHAP3, LOC728613, MIR4277	hsa-mir-4277
chr5	1750000	1950000	p15.33	CN Gain	200000	26.8293	7.40741	19.4219	0.00189848	29.9655	N	MRPL36, NDUFS6, LOC101929034, IRX4, CTD-2194D22.4
chr5	3508798	3601467	p15.33	CN Gain	92669	26.8293	6.66667	20.1626	0.00109269	26.8353	N	LINC01019, LOC285577, IRX1
chr5	91650000	92550000	q14.3 - q15	CN Loss	900000	21.9512	4.44444	17.5068	0.00153758	1.25622	N	AK056485
chr6	30700000	30711521	p21.33	CN Gain	11521	26.8293	7.40741	19.4219	0.00189848	100	N	FLOT1, IER3
chr6	31371762	31906404	p21.33	CN Gain	534642	26.8293	7.40741	19.4219	0.00189848	100	N	MICA, HCP5, PMSP, HCG26, MICB, MCCD1, DDX39B, SNORD117, ATP6V1G2-DDX39B, SNORD84, DDX39B-AS1, ATP6V1G2, NFKBIL1, LTA, TNF, LTB, LST1, NCR3, AIF1, SNORA38, PRRC2A, MIR6832, BAG6, APOM, C6orf47, GPANK1, CSNK2B, LY6G5B, LY6G5C, ABHD16A, MIR4646, LY6G6F, LY6G6E, LY6G6D, LY6G6C, C6orf25, DDAH2, CLIC1, MSH5, MSH5-SAPCD1, SAPCD1, SAPCD1-AS1, VWA7, VARS, LSM2, HSPA1L, HSPA1A, HSPA1B, AK298056, HSPA1B, SN…
chr6	32150000	32172444	p21.32	CN Gain	22444	24.3902	5.92593	18.4643	0.00179054	100	N	RNF5, AGER, PBX2, GPSM3, NOTCH4
chr6	32483000	32483001	p21.32	CN Gain	1	21.9512	4.44444	17.5068	0.00153758	100	N
chr6	32487001	32542000	p21.32	CN Gain	54999	24.3902	5.18519	19.2051	0.000963438	100	N	HLA-DRB5, HLA-DRB1, HLA-DRB6
chr6	32632944	32939283	p21.32	CN Gain	306339	21.9512	4.44444	17.5068	0.00153758	51.5772	N	HLA-DQB1, HLA-DQA2, MIR3135B, HLA-DQB2, HLA-DOB, TAP2, PSMB8, LOC100507463, PSMB8-AS1, TAP1, PSMB9, LOC100294145, HLA-DMB, HLA-DMA, BRD2
chr6	32939283	33412641	p21.32	CN Gain	473358	24.3902	4.44444	19.9458	0.00047995	29.7811	N	BRD2, HLA-DOA, HLA-DPA1, HLA-DPB1, HLA-DPB2, COL11A2, RXRB, JA611279, SLC39A7, HSD17B8, MIR219-1, MIR219A1, RING1, HCG25, VPS52, RPS18, B3GALT4, WDR46, MIR6873, PFDN6, MIR6834, RGL2, NGS-17, TAPBP, ZBTB22, MIR1234, DAXX, BC146941, KIFC1, PHF1, CUTA, SYNGAP1, MIR5004	hsa-mir-219-1	DAXX
chr6	33412641	33600000	p21.32 - p21.31	CN Gain	187359	21.9512	4.44444	17.5068	0.00153758	5.79156	N	SYNGAP1, ZBTB9, BAK1, GGNBP1, LINC00336, ITPR3
chr6	44930001	45068000	p21.1	CN Gain	137999	24.3902	5.92593	18.4643	0.00179054	30.9459	N	SUPT3H
chr6	47022037	47350000	p12.3	CN Gain	327963	24.3902	5.92593	18.4643	0.00179054	15.9298	N	TNFRSF21
chr6	47648001	47700000	p12.3	CN Gain	51999	26.8293	6.66667	20.1626	0.00109269	0	N	GPR111, ADGRF2, GPR115, ADGRF4, 7SK
chr6	47700000	47750000	p12.3	CN Gain	50000	26.8293	5.92593	20.9033	0.000593861	0.022	N	OPN5
chr6	47750000	47770356	p12.3	CN Gain	20356	26.8293	5.18519	21.6441	0.000301759	0	N	OPN5
chr6	87478362	87724718	q14.3	CN Loss	246356	29.2683	8.14815	21.1201	0.00114124	68.4181	N	HTR1E
chr6	87750000	87800000	q14.3	CN Loss	50000	29.2683	8.14815	21.1201	0.00114124	4.424	N	CGA
chr6	87800000	88405423	q14.3 - q15	CN Loss	605423	29.2683	7.40741	21.8609	0.000657888	1.8914	N	CGA, ZNF292, GJB7, SMIM8, C6orf163, C6orf164, LINC01590, CFAP206, C6orf165, SLC35A1, AK299432, RARS2, ORC3, AKIRIN2
chr6	88405423	88507932	q15	CN Loss	102509	29.2683	8.14815	21.1201	0.00114124	3.01534	N	AKIRIN2, LOC101928911, AY927641
chr6	88507932	89495419	q15	CN Loss	987487	29.2683	7.40741	21.8609	0.000657888	20.4849	N	LOC101928911, AY927641, SPACA1, CNR1, LOC101928936, JQ733905, RNGTT
chr6	89495419	89904878	q15	CN Loss	409459	29.2683	8.14815	21.1201	0.00114124	13.9106	N	RNGTT, PNRC1, SRSF12, PM20D2, GABRR1
chr6	89995525	90204886	q15	CN Loss	209361	26.8293	7.40741	19.4219	0.00189848	0	N	GABRR2, UBE2J1, RRAGD, ANKRD6
chr6	91226033	91400000	q15	CN Loss	173967	26.8293	7.40741	19.4219	0.00189848	1.00076	N	MAP3K7
chr6	92231640	92800000	q15	CN Loss	568360	24.3902	5.92593	18.4643	0.00179054	3.25445	N	BC037927, CASC6
chr6	100650000	100900000	q16.3	CN Loss	250000	24.3902	5.92593	18.4643	0.00179054	22.5084	N	SIM1
chr6	100960412	101200000	q16.3	CN Loss	239588	24.3902	5.92593	18.4643	0.00179054	62.5056	N	ASCC3
chr6	101300539	101900000	q16.3	CN Loss	599461	24.3902	5.92593	18.4643	0.00179054	2.81686	N	ASCC3, DQ585302, GRIK2
chr6	101900000	102250000	q16.3	CN Loss	350000	24.3902	5.18519	19.2051	0.000963438	7.79543	N	GRIK2
chr6	102250000	102300000	q16.3	CN Loss	50000	26.8293	5.18519	21.6441	0.000301759	0	N	GRIK2
chr6	102300000	102499332	q16.3	CN Loss	199332	29.2683	5.18519	24.0831	8.93216e-05	2.73865	N	GRIK2
chr6	102499332	102516634	q16.3	CN Loss	17302	26.8293	5.18519	21.6441	0.000301759	0	N	GRIK2
chr6	102516634	103000000	q16.3	CN Loss	483366	26.8293	4.44444	22.3848	0.000141509	3.40467	N	GRIK2
chr6	103000000	103348478	q16.3	CN Loss	348478	24.3902	4.44444	19.9458	0.00047995	7.3336	N
chr6	103348478	103598227	q16.3	CN Loss	249749	26.8293	4.44444	22.3848	0.000141509	17.5796	N
chr6	103598227	103734724	q16.3	CN Loss	136497	26.8293	5.18519	21.6441	0.000301759	41.1108	N
chr6	103734724	103738007	q16.3	CN Loss	3283	26.8293	5.92593	20.9033	0.000593861	100	N
chr6	103738007	103747756	q16.3	CN Loss	9749	26.8293	5.18519	21.6441	0.000301759	100	N
chr6	103747756	103751720	q16.3	CN Loss	3964	26.8293	4.44444	22.3848	0.000141509	100	N
chr6	103751720	103768787	q16.3	CN Loss	17067	26.8293	5.18519	21.6441	0.000301759	100	N
chr6	103768787	104300000	q16.3	CN Loss	531213	26.8293	5.92593	20.9033	0.000593861	38.1489	N
chr6	104300000	104526169	q16.3	CN Loss	226169	26.8293	6.66667	20.1626	0.00109269	2.10551	N
chr6	104526169	104550000	q16.3	CN Loss	23831	26.8293	7.40741	19.4219	0.00189848	0	N
chr6	104550000	104850000	q16.3	CN Loss	300000	29.2683	8.14815	21.1201	0.00114124	0.164667	N
chr6	104903244	105046769	q16.3	CN Loss	143525	26.8293	7.40741	19.4219	0.00189848	31.2803	N
chr6	105046769	105177268	q16.3	CN Loss	130499	26.8293	6.66667	20.1626	0.00109269	0.711883	N	HACE1
chr6	105177268	105178012	q16.3	CN Loss	744	26.8293	7.40741	19.4219	0.00189848	0	N	HACE1
chr6	108450000	108500000	q21	CN Loss	50000	24.3902	5.92593	18.4643	0.00179054	0	N	AF520419, NR2E1
chr6	109885776	109885926	q21	CN Loss	150	24.3902	5.92593	18.4643	0.00179054	0	N	AK9
chr6	109907324	110059833	q21	CN Loss	152509	24.3902	5.92593	18.4643	0.00179054	0	N	AK9, FIG4
chr6	112677862	113138627	q21	CN Loss	460765	21.9512	4.44444	17.5068	0.00153758	6.05233	N
chr6	114437320	115000000	q21 - q22.1	CN Loss	562680	24.3902	5.92593	18.4643	0.00179054	95.0265	N	LOC101927768, BC042098, Mir_320, HS3ST5, Mir_548, Mir_584
chr6	115000000	115850000	q22.1	CN Loss	850000	26.8293	5.92593	20.9033	0.000593861	56.5139	N
chr6	115850000	116263459	q22.1	CN Loss	413459	24.3902	5.92593	18.4643	0.00179054	0.00773958	N	FRK
chr6	116821445	116950000	q22.1	CN Loss	128555	24.3902	5.18519	19.2051	0.000963438	4.88351	N	FAM26E, TRAPPC3L, FAM26D, RWDD1, RSPH4A
chr6	116950000	117100000	q22.1	CN Loss	150000	24.3902	5.92593	18.4643	0.00179054	3.048	N	RSPH4A, ZUFSP, AX746765, KPNA5, FAM162B
chr6	121000000	121050000	q22.31	CN Loss	50000	21.9512	4.44444	17.5068	0.00153758	4.818	N
chr6	135287262	135436921	q23.3	CN Loss	149659	24.3902	5.18519	19.2051	0.000963438	11.6719	N	MIR3662, HBS1L
chr6	136300000	136667383	q23.3	CN Loss	367383	21.9512	4.44444	17.5068	0.00153758	7.93368	N	PDE7B, AJ606316, BC038719, MTFR2, BCLAF1, MAP7
chr6	143200000	143650000	q24.2	CN Loss	450000	21.9512	4.44444	17.5068	0.00153758	4.76533	N	HIVEP2, LINC01277, LOC100507489, AIG1
chr6	143650000	144076677	q24.2	CN Loss	426677	24.3902	4.44444	19.9458	0.00047995	8.66838	N	AIG1, ADAT2, PEX3, FUCA2, PHACTR2-AS1, LOC285740, PHACTR2
chr6	144076677	144400000	q24.2	CN Loss	323323	21.9512	4.44444	17.5068	0.00153758	1.07509	N	PHACTR2, LTV1, AX746989, ZC2HC1B, PLAGL1, HYMAI
chr6	144612740	145943055	q24.2 - q24.3	CN Loss	1330315	24.3902	5.18519	19.2051	0.000963438	2.59292	N	SNORA98, UTRN
chr6	145943055	146386126	q24.3	CN Loss	443071	24.3902	4.44444	19.9458	0.00047995	0	N	EPM2A, FLJ44955, FBXO30, LOC100507557, SHPRH, GRM1
chr6	146386126	146550000	q24.3	CN Loss	163874	21.9512	4.44444	17.5068	0.00153758	0	N	GRM1
chr6	146550000	146961264	q24.3	CN Loss	411264	21.9512	3.7037	18.2475	0.000745587	1.75167	N	GRM1, RAB32, FW339973, LOC101928661, ADGB
chr6	146961264	146990709	q24.3	CN Loss	29445	21.9512	4.44444	17.5068	0.00153758	0	N	ADGB
chr6	146990709	147150000	q24.3	CN Loss	159291	21.9512	3.7037	18.2475	0.000745587	9.97483	N	ADGB, KATNBL1P6, LOC729176
chr6	147150000	147600000	q24.3	CN Loss	450000	21.9512	2.96296	18.9883	0.000322611	3.87156	N	STXBP5-AS1, LUADT1, STXBP5
chr6	147600000	147650000	q24.3	CN Loss	50000	21.9512	3.7037	18.2475	0.000745587	0	N	STXBP5
chr6	153000000	153347926	q25.2	CN Loss	347926	21.9512	4.44444	17.5068	0.00153758	4.67226	N	MYCT1, VIP, FBXO5, MTRF1L, RGS17
chr8	100668001	100900000	q22.2	CN Gain	231999	39.0244	14.8148	24.2096	0.00161112	73.9451	N	VPS13B, DL491896, COX6C		COX6C
chr8	101150000	101250000	q22.2	CN Gain	100000	41.4634	16.2963	25.1671	0.00123515	0	N	FBXO43, POLR2K, SPAG1
chr8	101250000	101412970	q22.2	CN Gain	162970	41.4634	15.5556	25.9079	0.000913946	0	N	SPAG1, RNF19A, MIR4471
chr8	101412970	101732668	q22.2 - q22.3	CN Gain	319698	41.4634	16.2963	25.1671	0.00123515	2.77356	N	ANKRD46, SNX31, MIR7705, PABPC1
chr8	101732668	101800329	q22.3	CN Gain	67661	41.4634	15.5556	25.9079	0.000913946	0	N	PABPC1
chr8	101800329	102409000	q22.3	CN Gain	608671	41.4634	16.2963	25.1671	0.00123515	9.64758	N	AX746867, YWHAZ, FLJ42969, ZNF706, AK291701, NACAP1
chr8	102533001	102650000	q22.3	CN Gain	116999	41.4634	16.2963	25.1671	0.00123515	30.8874	N	GRHL2
chr8	102650000	103975223	q22.3	CN Gain	1325223	41.4634	14.8148	26.6486	0.000718411	1.84475	N	GRHL2, NCALD, LOC104054148, MIR5680, RRM2B, UBR5-AS1, AK095151, UBR5, ODF1, KLF10, AK127183, AZIN1, AZIN1-AS1
chr8	103975223	104000974	q22.3	CN Gain	25751	41.4634	14.0741	27.3893	0.000335575	8.40744	N	AZIN1-AS1
chr8	104000974	105700000	q22.3	CN Gain	1699026	41.4634	14.8148	26.6486	0.000718411	1.73388	N	ATP6V1C1, AK001351, BAALC-AS2, C8orf56, MIR3151, BAALC-AS1, BAALC, LOC100499183, FZD6, CTHRC1, SLC25A32, DCAF13, RIMS2, DCSTAMP, DPYS, LRP12, Mir_584	hsa-mir-3151, hsa-mir-548a-3
chr8	105700000	105839640	q22.3	CN Gain	139640	41.4634	15.5556	25.9079	0.000913946	0	N
chr8	105839640	106500000	q22.3 - q23.1	CN Gain	660360	41.4634	16.2963	25.1671	0.00123515	1.50176	N	ZFPM2
chr8	110487149	110499206	q23.1	CN Gain	12057	43.9024	17.037	26.8654	0.000697536	33.0596	N	PKHD1L1
chr8	115750000	115843572	q23.3	CN Gain	93572	41.4634	15.5556	25.9079	0.000913946	0	N
chr8	115843572	115868470	q23.3	CN Gain	24898	41.4634	14.8148	26.6486	0.000718411	0	N
chr8	115868470	116426234	q23.3	CN Gain	557764	41.4634	15.5556	25.9079	0.000913946	18.5446	N	TRPS1
chr8	116426234	116657935	q23.3	CN Gain	231701	41.4634	16.2963	25.1671	0.00123515	0.614585	N	TRPS1
chr8	117850000	117984001	q24.11	CN Gain	134001	43.9024	18.5185	25.3839	0.00166343	1.2485	N	RAD21, MIR3610, RAD21-AS1, AL832163, AARD, SLC30A8
chr8	119750000	120050000	q24.12	CN Gain	300000	51.2195	22.963	28.2565	0.000843372	4.45667	N	TNFRSF11B
chr8	120050000	120250000	q24.12	CN Gain	200000	51.2195	23.7037	27.5158	0.00158073	11.2225	N	LOC101927513, COLEC10, MAL2
chr8	120250000	120255637	q24.12	CN Gain	5637	51.2195	22.963	28.2565	0.000843372	0	N	MAL2
chr8	120255637	120800000	q24.12	CN Gain	544363	51.2195	23.7037	27.5158	0.00158073	10.4403	N	MAL2, NOV, ENPP2, TAF2
chr8	122300000	122350000	q24.12	CN Gain	50000	46.3415	20	26.3415	0.00191842	49.796	N
chr8	122350000	122450000	q24.12	CN Gain	100000	46.3415	19.2593	27.0822	0.000937987	32.735	N
chr8	122650000	123000000	q24.13	CN Gain	350000	43.9024	18.5185	25.3839	0.00166343	0.330286	N	HAS2, HAS2-AS1, BC052578
chr8	123800000	123950000	q24.13	CN Gain	150000	43.9024	18.5185	25.3839	0.00166343	0	N	ZHX2
chr8	124763505	124850000	q24.13	CN Gain	86495	48.7805	21.4815	27.299	0.00123258	5.20839	N	FAM91A1
chr8	124850000	125350000	q24.13	CN Gain	500000	48.7805	22.2222	26.5583	0.00151321	5.9696	N	FER1L6, FER1L6-AS1, FER1L6-AS2, AK057332, LOC101927588, TMEM65
chr8	125350000	125712483	q24.13	CN Gain	362483	51.2195	22.2222	28.9973	0.000680584	1.64532	N	TMEM65, TRMT12, CR933665, RNF139-AS1, RNF139, MIR6844, TATDN1, NDUFB9, MTSS1
chr8	125712483	125950000	q24.13	CN Gain	237517	51.2195	22.963	28.2565	0.000843372	14.2175	N	MTSS1, MIR4662B, MIR4662A, DQ589437, DQ572100, DQ585837, DQ601943, DQ597408, DQ589253, DQ570460, DQ581357
chr8	125950000	126307930	q24.13	CN Gain	357930	51.2195	23.7037	27.5158	0.00158073	1.69335	N	DQ579449, DQ583712, DQ580489, DQ573086, LOC157381, LINC00964, ZNF572, SQLE, KIAA0196, NSMCE2
chr8	126307930	126447437	q24.13	CN Gain	139507	51.2195	22.963	28.2565	0.000843372	26.2302	N	NSMCE2, TRIB1
chr8	126447437	126448739	q24.13	CN Gain	1302	51.2195	23.7037	27.5158	0.00158073	100	N	TRIB1, AK022787
chr8	126448739	126448889	q24.13	CN Gain	150	51.2195	22.963	28.2565	0.000843372	100	N	TRIB1, AK022787
chr8	126448889	126750000	q24.13	CN Gain	301111	51.2195	22.2222	28.9973	0.000680584	100	N	TRIB1, AK022787, Mir_544
chr8	126750000	126761353	q24.13	CN Gain	11353	48.7805	22.2222	26.5583	0.00151321	100	N
chr8	143050000	143353255	q24.3	CN Gain	303255	39.0244	14.8148	24.2096	0.00161112	8.60596	N	MIR4539, MIR4472-1, LINC00051, TSNARE1
chr8	144850000	145059001	q24.3	CN Gain	209001	41.4634	15.5556	25.9079	0.000913946	57.1031	N	SCRIB, MIR937, PUF60, MIR6845, NRBP2, EPPK1, MIR661, PLEC, PARP10	hsa-mir-937, hsa-mir-661
chr8	145059001	145139000	q24.3	CN Gain	79999	43.9024	15.5556	28.3469	0.000394915	100	N	PARP10, GRINA, SPATC1, OPLAH, MIR6846, EXOSC4, MIR6847, GPAA1
chr8	146218659	146219705	q24.3	CN Gain	1046	39.0244	14.8148	24.2096	0.00161112	100	N	ZNF252P
chr9	0	12043	p24.3	CN Loss	12043	60.9756	28.8889	32.0867	0.000344506	16.9559	Y	DDX11L5
chr9	12043	12193	p24.3	CN Loss	150	65.8537	29.6296	36.224	4.42342e-05	100	Y	DDX11L5
chr9	12193	14577	p24.3	CN Loss	2384	65.8537	31.8519	34.0018	0.000206851	100	Y	DDX11L5, WASH1
chr9	14577	14727	p24.3	CN Loss	150	65.8537	33.3333	32.5203	0.000272575	100	Y	WASH1
chr9	14727	18846	p24.3	CN Loss	4119	65.8537	34.0741	31.7796	0.000490247	100	Y	WASH1
chr9	18846	30075	p24.3	CN Loss	11229	65.8537	34.8148	31.0388	0.000558192	100	Y	WASH1
chr9	30075	33001	p24.3	CN Loss	2926	68.2927	34.8148	33.4779	0.000248338	100	Y	MIR1302-2, MIR1302-9, MIR1302-10, MIR1302-11	hsa-mir-1302-9
chr9	33001	35348	p24.3	CN Loss	2347	70.7317	34.8148	35.9169	6.22548e-05	100	Y	FAM138C
chr9	35348	36001	p24.3	CN Loss	653	70.7317	35.5556	35.1762	0.000121304	100	Y	FAM138C
chr9	36001	37747	p24.3	CN Loss	1746	73.1707	35.5556	37.6152	2.78075e-05	100	Y
chr9	37747	39001	p24.3	CN Loss	1254	73.1707	36.2963	36.8744	5.70776e-05	100	Y
chr9	39001	40001	p24.3	CN Loss	1000	75.6098	36.2963	39.3135	1.18257e-05	100	Y
chr9	40001	52288	p24.3	CN Loss	12287	75.6098	37.037	38.5727	1.49605e-05	100	N
chr9	52288	118323	p24.3	CN Loss	66035	78.0488	37.7778	40.271	5.95638e-06	100	N	AY343892, PGM5P3-AS1, AY343902, FOXD4
chr9	118323	121770	p24.3	CN Loss	3447	78.0488	37.037	41.0117	4.776e-06	100	N	FOXD4, CBWD1
chr9	121770	186472	p24.3	CN Loss	64702	78.0488	37.7778	40.271	5.95638e-06	100	N	CBWD1
chr9	186472	214305	p24.3	CN Loss	27833	78.0488	38.5185	39.5303	1.16912e-05	100	N	C9orf66
chr9	214305	373921	p24.3	CN Loss	159616	78.0488	39.2593	38.7895	1.36874e-05	100	N	C9orf66, DOCK8
chr9	373921	376202	p24.3	CN Loss	2281	78.0488	38.5185	39.5303	1.16912e-05	100	N	DOCK8
chr9	376202	550000	p24.3	CN Loss	173798	80.4878	38.5185	41.9693	2.22402e-06	100	N	DOCK8, KANK1
chr9	550000	600000	p24.3	CN Loss	50000	80.4878	39.2593	41.2285	4.6957e-06	100	N	KANK1
chr9	600000	750000	p24.3	CN Loss	150000	80.4878	40	40.4878	5.32338e-06	100	N	KANK1
chr9	750000	800000	p24.3	CN Loss	50000	82.9268	40	42.9268	1.80248e-06	100	N
chr9	800000	1225000	p24.3	CN Loss	425000	82.9268	41.4815	41.4453	2.39487e-06	57.8249	N	DMRT1, DMRT3, U6, LINC01230, DMRT2
chr9	1225000	1400000	p24.3	CN Loss	175000	82.9268	42.2222	40.7046	4.76053e-06	100	N
chr9	1400000	1446723	p24.3	CN Loss	46723	82.9268	41.4815	41.4453	2.39487e-06	100	N
chr9	1446723	1450000	p24.3	CN Loss	3277	82.9268	42.2222	40.7046	4.76053e-06	100	N
chr9	1450000	1453198	p24.3	CN Loss	3198	82.9268	42.963	39.9639	5.52143e-06	100	N
chr9	1453198	1750000	p24.3	CN Loss	296802	82.9268	42.2222	40.7046	4.76053e-06	100	N
chr9	1750000	1900000	p24.3	CN Loss	150000	80.4878	42.963	37.5248	2.81848e-05	49.9327	N
chr9	1900000	2000000	p24.3	CN Loss	100000	80.4878	42.2222	38.2656	1.48835e-05	0	N
chr9	2000000	2143631	p24.3	CN Loss	143631	78.0488	42.2222	35.8266	6.67772e-05	31.5482	N	SMARCA2
chr9	2143631	2650000	p24.3 - p24.2	CN Loss	506369	78.0488	41.4815	36.5673	6.31615e-05	8.35458	N	SMARCA2, FLJ35024, VLDLR-AS1, VLDLR
chr9	2650000	2800000	p24.2	CN Loss	150000	78.0488	42.2222	35.8266	6.67772e-05	66.218	N	VLDLR, KCNV2
chr9	2800000	2843596	p24.2	CN Loss	43596	78.0488	42.963	35.0858	7.79309e-05	0	N	KIAA0020, PUM3
chr9	2843596	3000000	p24.2	CN Loss	156404	78.0488	43.7037	34.3451	0.000140938	5.02928	N	KIAA0020, PUM3, Mir_548
chr9	3000000	3193443	p24.2	CN Loss	193443	78.0488	42.963	35.0858	7.79309e-05	3.46097	N	LINC01231
chr9	3193443	3250000	p24.2	CN Loss	56557	78.0488	43.7037	34.3451	0.000140938	0	N	LINC01231, RFX3
chr9	3250000	3282861	p24.2	CN Loss	32861	78.0488	42.963	35.0858	7.79309e-05	0	N	RFX3
chr9	3282861	3300000	p24.2	CN Loss	17139	78.0488	42.2222	35.8266	6.67772e-05	0	N	RFX3
chr9	3300000	3400000	p24.2	CN Loss	100000	78.0488	41.4815	36.5673	6.31615e-05	1.621	N	RFX3
chr9	3400000	3543561	p24.2	CN Loss	143561	75.6098	41.4815	34.1283	0.000150151	0	N	RFX3, BC069756
chr9	3543561	3700000	p24.2	CN Loss	156439	75.6098	40.7407	34.869	0.000138305	0.13232	N	RFX3-AS1
chr9	3700000	3750000	p24.2	CN Loss	50000	78.0488	40.7407	37.308	3.0667e-05	0.494	N
chr9	3750000	4000000	p24.2	CN Loss	250000	78.0488	40	38.0488	2.76943e-05	0.8532	N	GLIS3-AS1, GLIS3
chr9	4000000	4600000	p24.2 - p24.1	CN Loss	600000	78.0488	41.4815	36.5673	6.31615e-05	36.1205	N	GLIS3, Mir_320, SLC1A1, SPATA6L
chr9	4600000	4675000	p24.1	CN Loss	75000	78.0488	42.2222	35.8266	6.67772e-05	4.472	N	SPATA6L, PLPP6, PPAPDC2
chr9	4675000	4950000	p24.1	CN Loss	275000	75.6098	42.2222	33.3875	0.00029167	4.02073	N	CDC37L1-AS1, CDC37L1, AK3, RCL1, MIR101-2, AK021739	hsa-mir-101-2
chr9	4950000	5000000	p24.1	CN Loss	50000	78.0488	42.2222	35.8266	6.67772e-05	31.348	N	JAK2		JAK2
chr9	5000000	5070940	p24.1	CN Loss	70940	80.4878	42.2222	38.2656	1.48835e-05	7.8658	N	JAK2		JAK2
chr9	5070940	5084275	p24.1	CN Loss	13335	80.4878	42.963	37.5248	2.81848e-05	99.5426	N	JAK2		JAK2
chr9	5084275	5100000	p24.1	CN Loss	15725	80.4878	42.2222	38.2656	1.48835e-05	50.7345	N	JAK2, TRNA_Gln		JAK2
chr9	5100000	5300000	p24.1	CN Loss	200000	80.4878	42.963	37.5248	2.81848e-05	95.936	N	JAK2, INSL6, INSL4, RLN2		JAK2
chr9	5300000	5650000	p24.1	CN Loss	350000	80.4878	42.2222	38.2656	1.48835e-05	45.3843	N	RLN2, RLN1, CD274, PLGRKT, PDCD1LG2, KIAA1432, RIC1		CD274
chr9	5650000	5974835	p24.1	CN Loss	324835	78.0488	42.2222	35.8266	6.67772e-05	3.0671	N	KIAA1432, RIC1, ERMP1, MLANA, KIAA2026
chr9	5974835	5989078	p24.1	CN Loss	14243	78.0488	42.963	35.0858	7.79309e-05	0	N	KIAA2026
chr9	5989078	6243425	p24.1	CN Loss	254347	78.0488	42.2222	35.8266	6.67772e-05	4.88702	N	KIAA2026, MIR4665, RANBP6, IL33
chr9	6243425	6408538	p24.1	CN Loss	165113	78.0488	42.963	35.0858	7.79309e-05	18.7381	N	IL33, TPD52L3
chr9	6408538	6867863	p24.1	CN Loss	459325	78.0488	43.7037	34.3451	0.000140938	78.8039	N	UHRF2, GLDC, DQ580140, KDM4C, KDM4C
chr9	6867863	7150000	p24.1	CN Loss	282137	78.0488	42.963	35.0858	7.79309e-05	14.4121	N	KDM4C, KDM4C
chr9	7150000	7250000	p24.1	CN Loss	100000	80.4878	42.963	37.5248	2.81848e-05	8.042	N	KDM4C, Mir_584
chr9	7250000	7350000	p24.1	CN Loss	100000	82.9268	42.963	39.9639	5.52143e-06	89.61	N
chr9	7350000	7950000	p24.1	CN Loss	600000	82.9268	43.7037	39.2231	1.12911e-05	71.895	N	C9orf123, TMEM261
chr9	7950000	8197956	p24.1	CN Loss	247956	82.9268	42.963	39.9639	5.52143e-06	17.1583	N
chr9	8197956	8256729	p24.1	CN Loss	58773	82.9268	43.7037	39.2231	1.12911e-05	2.04175	N
chr9	8256729	8393317	p24.1	CN Loss	136588	82.9268	42.963	39.9639	5.52143e-06	0	N	PTPRD
chr9	8393317	9050000	p24.1 - p23	CN Loss	656683	82.9268	42.2222	40.7046	4.76053e-06	2.54933	N	PTPRD-AS1, AK094342, SNORD27, PTPRD
chr9	9050000	9091465	p23	CN Loss	41465	82.9268	41.4815	41.4453	2.39487e-06	1.94863	N	PTPRD
chr9	9091465	9100000	p23	CN Loss	8535	82.9268	40.7407	42.1861	1.94599e-06	2.36673	N	PTPRD
chr9	9100000	9300000	p23	CN Loss	200000	82.9268	40	42.9268	1.80248e-06	2.0785	N	PTPRD
chr9	9300000	9350000	p23	CN Loss	50000	80.4878	40	40.4878	5.32338e-06	0	N	PTPRD
chr9	9350000	9400000	p23	CN Loss	50000	80.4878	39.2593	41.2285	4.6957e-06	0	N	PTPRD
chr9	9400000	9600000	p23	CN Loss	200000	80.4878	38.5185	41.9693	2.22402e-06	41.826	N	Metazoa_SRP, PTPRD
chr9	9600000	9800000	p23	CN Loss	200000	80.4878	39.2593	41.2285	4.6957e-06	12.3305	N	PTPRD
chr9	9800000	10050000	p23	CN Loss	250000	80.4878	40	40.4878	5.32338e-06	61.22	N	PTPRD
chr9	10050000	10750000	p23	CN Loss	700000	80.4878	40.7407	39.7471	1.16387e-05	11.987	N	PTPRD, PTPRD-AS2
chr9	10750000	10800000	p23	CN Loss	50000	80.4878	41.4815	39.0063	1.24291e-05	0	N
chr9	10800000	10893191	p23	CN Loss	93191	80.4878	42.2222	38.2656	1.48835e-05	0.406692	N
chr9	10893191	11000000	p23	CN Loss	106809	80.4878	42.963	37.5248	2.81848e-05	6.18955	N
chr9	11000000	11100000	p23	CN Loss	100000	80.4878	42.2222	38.2656	1.48835e-05	14.725	N
chr9	11100000	11300000	p23	CN Loss	200000	78.0488	42.2222	35.8266	6.67772e-05	83.653	N
chr9	11300000	11500000	p23	CN Loss	200000	78.0488	41.4815	36.5673	6.31615e-05	100	N
chr9	11500000	11550000	p23	CN Loss	50000	78.0488	42.2222	35.8266	6.67772e-05	100	N
chr9	11550000	11600000	p23	CN Loss	50000	78.0488	41.4815	36.5673	6.31615e-05	100	N
chr9	11600000	11700000	p23	CN Loss	100000	75.6098	40	35.6098	7.15628e-05	100	N
chr9	11700000	11750000	p23	CN Loss	50000	75.6098	39.2593	36.3505	6.30882e-05	100	N
chr9	11750000	11850000	p23	CN Loss	100000	73.1707	39.2593	33.9115	0.000158338	100	N	JB175300
chr9	11850000	12250000	p23	CN Loss	400000	70.7317	39.2593	31.4724	0.000585653	100	N
chr9	12250000	12400000	p23	CN Loss	150000	70.7317	38.5185	32.2132	0.000333256	100	N
chr9	12400000	12450000	p23	CN Loss	50000	70.7317	37.7778	32.9539	0.000287016	100	N
chr9	12450000	12493110	p23	CN Loss	43110	70.7317	37.037	33.6947	0.000268516	100	N
chr9	12493110	12600000	p23	CN Loss	106890	70.7317	36.2963	34.4354	0.000135829	100	N
chr9	12600000	12693791	p23	CN Loss	93791	70.7317	37.037	33.6947	0.000268516	18.5359	N	TYRP1
chr9	12693791	12800000	p23	CN Loss	106209	70.7317	37.7778	32.9539	0.000287016	0	N	TYRP1, LURAP1L-AS1, LURAP1L
chr9	12800000	12950000	p23	CN Loss	150000	70.7317	38.5185	32.2132	0.000333256	1.132	N	LURAP1L-AS1, LURAP1L
chr9	12950000	13250000	p23	CN Loss	300000	70.7317	40	30.7317	0.000654035	1.38333	N	SNORD137, MPDZ
chr9	13650000	13750000	p23	CN Loss	100000	70.7317	39.2593	31.4724	0.000585653	0	N
chr9	13750000	14100000	p23	CN Loss	350000	70.7317	40	30.7317	0.000654035	1.92829	N	LINC00583, NFIB		NFIB
chr9	14100000	14450000	p23 - p22.3	CN Loss	350000	68.2927	39.2593	29.0334	0.0012741	1.95171	N	NFIB, TRNA_His, TRNA		NFIB
chr9	14750000	14950000	p22.3	CN Loss	200000	70.7317	40.7407	29.991	0.00115188	0.866	N	FREM1
chr9	14950000	15428776	p22.3	CN Loss	478776	70.7317	40	30.7317	0.000654035	45.1002	N	LOC389705, AK127963, AK021570, TTC39B, SNAPC3
chr9	15428776	15470665	p22.3	CN Loss	41889	70.7317	40.7407	29.991	0.00115188	0	N	SNAPC3, PSIP1
chr9	15470665	15700000	p22.3	CN Loss	229335	70.7317	40	30.7317	0.000654035	52.729	N	PSIP1, CCDC171
chr9	15700000	15750000	p22.3	CN Loss	50000	73.1707	39.2593	33.9115	0.000158338	55.036	N	CCDC171
chr9	15750000	16100000	p22.3	CN Loss	350000	75.6098	39.2593	36.3505	6.30882e-05	26.9966	N	CCDC171, BC042022
chr9	16100000	17150000	p22.3 - p22.2	CN Loss	1050000	75.6098	38.5185	37.0912	3.31496e-05	2.08286	N	BX648501, C9orf92, BNC2, CNTLN
chr9	17150000	17309425	p22.2	CN Loss	159425	78.0488	39.2593	38.7895	1.36874e-05	7.95923	N	CNTLN
chr9	17309425	17330523	p22.2	CN Loss	21098	75.6098	39.2593	36.3505	6.30882e-05	0	N	CNTLN
chr9	17330523	17331742	p22.2	CN Loss	1219	78.0488	39.2593	38.7895	1.36874e-05	0	N	CNTLN
chr9	17331742	17350000	p22.2	CN Loss	18258	78.0488	40	38.0488	2.76943e-05	0	N	CNTLN
chr9	17350000	17388443	p22.2	CN Loss	38443	78.0488	42.2222	35.8266	6.67772e-05	0	N	CNTLN
chr9	17388443	17394399	p22.2	CN Loss	5956	75.6098	42.2222	33.3875	0.00029167	0	N	CNTLN
chr9	17394399	17450000	p22.2	CN Loss	55601	78.0488	42.2222	35.8266	6.67772e-05	10.1473	N	CNTLN
chr9	17450000	17466412	p22.2	CN Loss	16412	78.0488	42.963	35.0858	7.79309e-05	0	N	CNTLN
chr9	17466412	17500000	p22.2	CN Loss	33588	78.0488	42.2222	35.8266	6.67772e-05	0	N	CNTLN
chr9	17500000	17550000	p22.2	CN Loss	50000	78.0488	42.963	35.0858	7.79309e-05	0	N	CNTLN
chr9	17550000	17750000	p22.2	CN Loss	200000	80.4878	42.963	37.5248	2.81848e-05	36.21	N	SH3GL2
chr9	17750000	17900000	p22.2	CN Loss	150000	80.4878	43.7037	36.7841	3.21697e-05	0.0146667	N	SH3GL2
chr9	17900000	18000000	p22.2	CN Loss	100000	80.4878	42.963	37.5248	2.81848e-05	14.31	N
chr9	18000000	18050000	p22.2	CN Loss	50000	78.0488	42.2222	35.8266	6.67772e-05	6.66	N
chr9	18050000	18300000	p22.2	CN Loss	250000	78.0488	42.963	35.0858	7.79309e-05	1.1944	N
chr9	18300000	18500000	p22.2 - p22.1	CN Loss	200000	78.0488	43.7037	34.3451	0.000140938	10.094	N	ADAMTSL1
chr9	18500000	19000000	p22.1	CN Loss	500000	78.0488	45.1852	32.8636	0.000287808	0.34	N	MIR3152, 7SK, ADAMTSL1, DKFZp686L03130, FAM154A, SAXO1	hsa-mir-3152
chr9	19000000	19023295	p22.1	CN Loss	23295	78.0488	44.4444	33.6043	0.0001582	0	N	FAM154A, SAXO1
chr9	19023295	19079480	p22.1	CN Loss	56185	78.0488	45.1852	32.8636	0.000287808	0	N	FAM154A, SAXO1, RRAGA, SCARNA8, HAUS6
chr9	19079480	19080705	p22.1	CN Loss	1225	78.0488	45.9259	32.1229	0.000312516	0	N	HAUS6
chr9	19080705	19080855	p22.1	CN Loss	150	78.0488	45.1852	32.8636	0.000287808	0	N	HAUS6
chr9	19080855	19082808	p22.1	CN Loss	1953	75.6098	45.1852	30.4246	0.000664723	0	N	HAUS6
chr9	19082808	19082958	p22.1	CN Loss	150	78.0488	45.1852	32.8636	0.000287808	0	N	HAUS6
chr9	19082958	19275000	p22.1	CN Loss	192042	78.0488	45.9259	32.1229	0.000312516	25.1362	N	HAUS6, PLIN2, AK094196, DQ572382, DENND4C
chr9	19275000	19287009	p22.1	CN Loss	12009	78.0488	46.6667	31.3821	0.000568192	3.22258	N	DENND4C
chr9	19287009	19288545	p22.1	CN Loss	1536	78.0488	45.9259	32.1229	0.000312516	0	N	DENND4C
chr9	19288545	19325914	p22.1	CN Loss	37369	78.0488	46.6667	31.3821	0.000568192	0	N	DENND4C
chr9	19325914	19326381	p22.1	CN Loss	467	78.0488	45.9259	32.1229	0.000312516	0	N	DENND4C
chr9	19326381	19327810	p22.1	CN Loss	1429	75.6098	45.9259	29.6838	0.00114853	0	N	DENND4C
chr9	19327810	19330090	p22.1	CN Loss	2280	78.0488	45.9259	32.1229	0.000312516	0	N	DENND4C
chr9	19330090	19550000	p22.1	CN Loss	219910	78.0488	45.1852	32.8636	0.000287808	34.0717	N	DENND4C, RPS6, TRNA_Met, ACER2, SLC24A2
chr9	19550000	19700000	p22.1	CN Loss	150000	78.0488	44.4444	33.6043	0.0001582	1.13733	N	SLC24A2
chr9	19700000	20350000	p22.1 - p21.3	CN Loss	650000	75.6098	45.1852	30.4246	0.000664723	0.684615	N	SLC24A2, MLLT3		MLLT3
chr9	20350000	20550000	p21.3	CN Loss	200000	75.6098	44.4444	31.1653	0.000602173	1.1675	N	MIR4473, U4, MLLT3, MIR4474		MLLT3
chr9	20550000	20650000	p21.3	CN Loss	100000	78.0488	44.4444	33.6043	0.0001582	0.614	N	MLLT3		MLLT3
chr9	20650000	20700000	p21.3	CN Loss	50000	78.0488	45.9259	32.1229	0.000312516	80.99	N	FOCAD-AS1, FOCAD
chr9	20700000	20782080	p21.3	CN Loss	82080	78.0488	46.6667	31.3821	0.000568192	100	N	MIR491, FOCAD	hsa-mir-491
chr9	20782080	20789175	p21.3	CN Loss	7095	75.6098	46.6667	28.9431	0.00123457	100	N	SNORA30, FOCAD
chr9	20789175	20820155	p21.3	CN Loss	30980	78.0488	46.6667	31.3821	0.000568192	100	N	FOCAD
chr9	20820155	20842690	p21.3	CN Loss	22535	78.0488	47.4074	30.6414	0.000600264	100	N	FOCAD
chr9	20842690	20885389	p21.3	CN Loss	42699	78.0488	46.6667	31.3821	0.000568192	100	N	FOCAD
chr9	20885389	20906959	p21.3	CN Loss	21570	75.6098	46.6667	28.9431	0.00123457	100	N	FOCAD
chr9	20906959	20946692	p21.3	CN Loss	39733	78.0488	46.6667	31.3821	0.000568192	100	N	FOCAD
chr9	20946692	20950000	p21.3	CN Loss	3308	78.0488	47.4074	30.6414	0.000600264	100	N	FOCAD
chr9	20950000	20952836	p21.3	CN Loss	2836	80.4878	47.4074	33.0804	0.000160663	100	N	FOCAD
chr9	20952836	20993007	p21.3	CN Loss	40171	80.4878	48.1481	32.3397	0.000276188	100	N	FOCAD
chr9	20993007	21054485	p21.3	CN Loss	61478	80.4878	48.8889	31.5989	0.00031025	100	N	FOCAD, PTPLAD2, HACD4
chr9	21054485	21100000	p21.3	CN Loss	45515	80.4878	49.6296	30.8582	0.000533797	100	N	IFNB1
chr9	21100000	21141210	p21.3	CN Loss	41210	80.4878	50.3704	30.1174	0.000584175	100	N	IFNW1
chr9	21141210	21141470	p21.3	CN Loss	260	80.4878	49.6296	30.8582	0.000533797	100	N	IFNW1
chr9	21141470	21150000	p21.3	CN Loss	8530	80.4878	50.3704	30.1174	0.000584175	100	N	IFNW1
chr9	21150000	21189692	p21.3	CN Loss	39692	80.4878	51.8519	28.636	0.00107228	100	N	IFNA21, IFNA4
chr9	21189692	21225481	p21.3	CN Loss	35789	80.4878	52.5926	27.8952	0.00182551	100	N	IFNA7, IFNA10, IFNA16, IFNA14
chr9	21225481	21342556	p21.3	CN Loss	117075	80.4878	51.8519	28.636	0.00107228	100	N	IFNA14, IFNA17, IFNA22P, IFNA5, DKFZp686L0695, KLHL9
chr9	21342556	21342665	p21.3	CN Loss	109	80.4878	51.1111	29.3767	0.00100169	100	N
chr9	21342665	21400000	p21.3	CN Loss	57335	80.4878	51.8519	28.636	0.00107228	100	N	IFNA6, IFNA13, IFNA2
chr9	21400000	21409569	p21.3	CN Loss	9569	80.4878	52.5926	27.8952	0.00182551	100	N	IFNA8
chr9	21409569	21450000	p21.3	CN Loss	40431	80.4878	51.1111	29.3767	0.00100169	100	N	IFNA8, IFNA1
chr9	21450000	21481024	p21.3	CN Loss	31024	80.4878	50.3704	30.1174	0.000584175	100	N	IFNE, MIR31HG
chr9	21481024	21542655	p21.3	CN Loss	61631	80.4878	51.1111	29.3767	0.00100169	100	N	IFNE, MIR31HG, MIR31	hsa-mir-31
chr9	21800000	21815443	p21.3	CN Loss	15443	80.4878	53.3333	27.1545	0.00191858	100	N	MTAP
chr9	21816844	21817844	p21.3	CN Loss	1000	80.4878	53.3333	27.1545	0.00191858	100	N	MTAP
chr9	22029802	22050000	p21.3	CN Loss	20198	80.4878	51.8519	28.636	0.00107228	100	N	CDKN2B-AS1
chr9	22050000	22100000	p21.3	CN Loss	50000	80.4878	51.1111	29.3767	0.00100169	100	N	Mir_384, CDKN2B-AS1
chr9	22100000	22120027	p21.3	CN Loss	20027	82.9268	51.1111	31.8157	0.000256776	100	N	CDKN2B-AS1, CDKN2B_AS
chr9	22120027	22170048	p21.3	CN Loss	50021	85.3659	51.1111	34.2547	6.05375e-05	100	N	CDKN2B-AS1
chr9	22170048	22250000	p21.3	CN Loss	79952	85.3659	51.8519	33.514	0.000105193	100	N
chr9	22250000	22350000	p21.3	CN Loss	100000	85.3659	52.5926	32.7733	0.000119313	99.183	N
chr9	22350000	22395454	p21.3	CN Loss	45454	85.3659	51.8519	33.514	0.000105193	1.29142	N
chr9	22395454	22400000	p21.3	CN Loss	4546	85.3659	51.1111	34.2547	6.05375e-05	0	N
chr9	22400000	22446850	p21.3	CN Loss	46850	85.3659	50.3704	34.9955	5.18638e-05	0	N	DMRTA1
chr9	22446850	22447000	p21.3	CN Loss	150	85.3659	51.1111	34.2547	6.05375e-05	0	N	DMRTA1
chr9	22447000	22452137	p21.3	CN Loss	5137	85.3659	51.8519	33.514	0.000105193	0	N	DMRTA1
chr9	22452137	22500000	p21.3	CN Loss	47863	85.3659	51.1111	34.2547	6.05375e-05	27.7438	N	DMRTA1
chr9	22500000	22600000	p21.3	CN Loss	100000	85.3659	50.3704	34.9955	5.18638e-05	5.096	N
chr9	22600000	22650000	p21.3	CN Loss	50000	85.3659	48.8889	36.477	2.48981e-05	0	N	FLJ35282, LINC01239
chr9	22650000	22900000	p21.3	CN Loss	250000	85.3659	48.1481	37.2177	2.28647e-05	26.7972	N	FLJ35282, LINC01239
chr9	22900000	23000000	p21.3	CN Loss	100000	85.3659	48.8889	36.477	2.48981e-05	7.445	N
chr9	23000000	23150000	p21.3	CN Loss	150000	85.3659	47.4074	37.9584	1.16487e-05	31.006	N
chr9	23150000	23200000	p21.3	CN Loss	50000	85.3659	46.6667	38.6992	1.02833e-05	0	N
chr9	23200000	23300000	p21.3	CN Loss	100000	85.3659	45.1852	40.1807	4.48543e-06	9.878	N
chr9	23300000	23692350	p21.3	CN Loss	392350	85.3659	44.4444	40.9214	2.37255e-06	21.3348	N	CR627240, LOC101929563, ELAVL2
chr9	23692350	23692781	p21.3	CN Loss	431	85.3659	45.1852	40.1807	4.48543e-06	0	N	ELAVL2
chr9	23692781	23692786	p21.3	CN Loss	5	85.3659	44.4444	40.9214	2.37255e-06	0	N	ELAVL2
chr9	23692786	23700000	p21.3	CN Loss	7214	85.3659	45.1852	40.1807	4.48543e-06	0	N	ELAVL2
chr9	23700000	23950000	p21.3	CN Loss	250000	85.3659	43.7037	41.6621	1.90261e-06	3.288	N	ELAVL2, Hel-N1
chr9	23950000	24000000	p21.3	CN Loss	50000	82.9268	42.963	39.9639	5.52143e-06	0	N
chr9	24000000	24050000	p21.3	CN Loss	50000	80.4878	42.963	37.5248	2.81848e-05	0	N
chr9	24050000	24100000	p21.3	CN Loss	50000	80.4878	42.2222	38.2656	1.48835e-05	0	N
chr9	24100000	24250000	p21.3	CN Loss	150000	80.4878	40.7407	39.7471	1.16387e-05	78.8	N
chr9	24250000	24273938	p21.3	CN Loss	23938	78.0488	40.7407	37.308	3.0667e-05	100	N
chr9	24273938	24300000	p21.3	CN Loss	26062	78.0488	40	38.0488	2.76943e-05	100	N
chr9	24300000	24500000	p21.3	CN Loss	200000	78.0488	39.2593	38.7895	1.36874e-05	100	N
chr9	24500000	24545176	p21.3	CN Loss	45176	78.0488	40	38.0488	2.76943e-05	99.3891	N	IZUMO3
chr9	24545176	24545513	p21.3	CN Loss	337	78.0488	39.2593	38.7895	1.36874e-05	0	N	IZUMO3
chr9	24545513	24650000	p21.3	CN Loss	104487	78.0488	38.5185	39.5303	1.16912e-05	5.19108	N	IZUMO3
chr9	24650000	24800000	p21.3	CN Loss	150000	78.0488	37.7778	40.271	5.95638e-06	0.531333	N
chr9	24800000	24850000	p21.3	CN Loss	50000	78.0488	37.037	41.0117	4.776e-06	2.534	N
chr9	24850000	24900000	p21.3	CN Loss	50000	78.0488	37.7778	40.271	5.95638e-06	4.588	N
chr9	24900000	25100000	p21.3	CN Loss	200000	78.0488	36.2963	41.7525	4.30798e-06	0.6475	N
chr9	25100000	25181548	p21.3	CN Loss	81548	78.0488	35.5556	42.4932	1.90148e-06	6.56546	N
chr9	25181548	25200000	p21.3	CN Loss	18452	78.0488	34.8148	43.234	1.57851e-06	0	N
chr9	25200000	25250000	p21.3	CN Loss	50000	78.0488	35.5556	42.4932	1.90148e-06	0	N
chr9	25250000	25350000	p21.3	CN Loss	100000	78.0488	36.2963	41.7525	4.30798e-06	98.151	N	JA375049
chr9	25350000	25550000	p21.3	CN Loss	200000	78.0488	35.5556	42.4932	1.90148e-06	4.9345	N	JA374875
chr9	25550000	25677530	p21.3 - p21.2	CN Loss	127530	80.4878	35.5556	44.9322	5.99322e-07	0.29248	N	TUSC1
chr9	25677530	25700000	p21.2	CN Loss	22470	80.4878	36.2963	44.1915	6.94262e-07	37.5879	N	TUSC1
chr9	25700000	25750000	p21.2	CN Loss	50000	80.4878	37.037	43.4508	9.10275e-07	3.94	N
chr9	25750000	25800000	p21.2	CN Loss	50000	80.4878	37.7778	42.71	1.82935e-06	1.492	N	BC043546, LINC01241
chr9	25800000	26000000	p21.2	CN Loss	200000	80.4878	38.5185	41.9693	2.22402e-06	3.4585	N	BC043546, LINC01241
chr9	26000000	26075000	p21.2	CN Loss	75000	78.0488	38.5185	39.5303	1.16912e-05	0.249333	N	LOC100506422
chr9	26075000	26094716	p21.2	CN Loss	19716	78.0488	39.2593	38.7895	1.36874e-05	0	N	LOC100506422
chr9	26094716	26300000	p21.2	CN Loss	205284	75.6098	39.2593	36.3505	6.30882e-05	28.4445	N	LOC100506422
chr9	26300000	26400000	p21.2	CN Loss	100000	75.6098	40	35.6098	7.15628e-05	100	N
chr9	26400000	26650000	p21.2	CN Loss	250000	75.6098	40.7407	34.869	0.000138305	17.7144	N	DQ598339, DQ591605, DQ574229, DQ599043, DQ586829, DQ571132, DQ582785
chr9	26650000	26700000	p21.2	CN Loss	50000	75.6098	39.2593	36.3505	6.30882e-05	0	N
chr9	26700000	26750000	p21.2	CN Loss	50000	75.6098	38.5185	37.0912	3.31496e-05	81.412	N
chr9	26750000	26800000	p21.2	CN Loss	50000	75.6098	37.037	38.5727	1.49605e-05	79.95	N
chr9	26800000	26850000	p21.2	CN Loss	50000	73.1707	36.2963	36.8744	5.70776e-05	1.076	N	CAAP1
chr9	26850000	26947056	p21.2	CN Loss	97056	70.7317	36.2963	34.4354	0.000135829	4.15121	N	CAAP1, PLAA, IFT74
chr9	26947056	26961915	p21.2	CN Loss	14859	70.7317	35.5556	35.1762	0.000121304	100	N	PLAA, IFT74-AS1, IFT74
chr9	26961915	27000000	p21.2	CN Loss	38085	70.7317	36.2963	34.4354	0.000135829	100	N	LRRC19, IFT74
chr9	27000000	27109665	p21.2	CN Loss	109665	70.7317	37.037	33.6947	0.000268516	100	N	LRRC19, IFT74, TEK
chr9	27109665	27157796	p21.2	CN Loss	48131	70.7317	36.2963	34.4354	0.000135829	57.2957	N	TEK
chr9	27157796	27200000	p21.2	CN Loss	42204	70.7317	37.037	33.6947	0.000268516	0	N	TEK, 5S_rRNA
chr9	27200000	27375000	p21.2	CN Loss	175000	68.2927	35.5556	32.7371	0.000281088	11.2583	N	TEK, LINC00032, EQTN, AK172755, MOB3B
chr9	27375000	27548374	p21.2	CN Loss	173374	65.8537	35.5556	30.2981	0.00101235	0.145351	N	AK172755, MOB3B, Mir_544, IFNK, C9orf72
chr9	27550000	27600000	p21.2	CN Loss	50000	63.4146	34.8148	28.5998	0.00186806	0	N	C9orf72
chr9	27700000	27812001	p21.2	CN Loss	112001	65.8537	36.2963	29.5574	0.00110585	0.480353	N	Mir_544
chr9	27812001	28050000	p21.2 - p21.1	CN Loss	237999	68.2927	36.2963	31.9964	0.00053049	6.76515	N	BX538226, LINGO2
chr9	28050000	28350000	p21.1	CN Loss	300000	70.7317	36.2963	34.4354	0.000135829	66.7057	N	LINGO2
chr9	28350000	28400000	p21.1	CN Loss	50000	70.7317	35.5556	35.1762	0.000121304	60.334	N	LINGO2
chr9	28400000	28831000	p21.1	CN Loss	431000	73.1707	36.2963	36.8744	5.70776e-05	84.7868	N	LINGO2
chr9	28831000	28850000	p21.1	CN Loss	19000	73.1707	35.5556	37.6152	2.78075e-05	59.8789	N	LINGO2
chr9	28850000	28889150	p21.1	CN Loss	39150	73.1707	36.2963	36.8744	5.70776e-05	0	N	LINGO2, MIR876, MIR873	hsa-mir-876, hsa-mir-873
chr9	28889150	29250000	p21.1	CN Loss	360850	73.1707	35.5556	37.6152	2.78075e-05	26.0884	N	LINGO2
chr9	29250000	29350000	p21.1	CN Loss	100000	73.1707	34.8148	38.3559	2.37808e-05	100	N
chr9	29350000	29600000	p21.1	CN Loss	250000	75.6098	34.8148	40.7949	4.9082e-06	100	N
chr9	29600000	29700000	p21.1	CN Loss	100000	73.1707	34.8148	38.3559	2.37808e-05	100	N
chr9	29700000	29850000	p21.1	CN Loss	150000	73.1707	34.0741	39.0967	1.1977e-05	100	N
chr9	29850000	29950000	p21.1	CN Loss	100000	75.6098	34.0741	41.5357	3.97365e-06	100	N
chr9	29950000	30150000	p21.1	CN Loss	200000	75.6098	34.8148	40.7949	4.9082e-06	100	N
chr9	30150000	30300000	p21.1	CN Loss	150000	75.6098	34.0741	41.5357	3.97365e-06	100	N
chr9	30300000	30350000	p21.1	CN Loss	50000	78.0488	34.0741	43.9747	7.43284e-07	100	N
chr9	30350000	30750000	p21.1	CN Loss	400000	78.0488	34.8148	43.234	1.57851e-06	100	N	LINC01242, LOC401497
chr9	30750000	30850000	p21.1	CN Loss	100000	78.0488	34.0741	43.9747	7.43284e-07	100	N
chr9	30850000	30950000	p21.1	CN Loss	100000	78.0488	33.3333	44.7154	5.63207e-07	100	N
chr9	30950000	31073820	p21.1	CN Loss	123820	78.0488	32.5926	45.4562	4.86136e-07	100	N
chr9	31073820	31750000	p21.1	CN Loss	676180	78.0488	31.8519	46.1969	1.989e-07	30.1823	N
chr9	31750000	31850000	p21.1	CN Loss	100000	78.0488	31.1111	46.9377	1.51573e-07	0	N
chr9	31850000	32000000	p21.1	CN Loss	150000	75.6098	32.5926	43.0172	1.48894e-06	0	N
chr9	32000000	32150000	p21.1	CN Loss	150000	75.6098	33.3333	42.2764	1.99518e-06	20.5953	N
chr9	32150000	32200000	p21.1	CN Loss	50000	75.6098	34.0741	41.5357	3.97365e-06	0	N
chr9	32200000	32250000	p21.1	CN Loss	50000	75.6098	33.3333	42.2764	1.99518e-06	0	N
chr9	32250000	32300000	p21.1	CN Loss	50000	75.6098	32.5926	43.0172	1.48894e-06	7.246	N
chr9	32300000	32384839	p21.1	CN Loss	84839	75.6098	31.8519	43.7579	1.23981e-06	1.8765	N	ACO1
chr9	32384839	32384989	p21.1	CN Loss	150	75.6098	31.1111	44.4986	5.50348e-07	0	N	ACO1
chr9	32384989	32400000	p21.1	CN Loss	15011	75.6098	30.3704	45.2394	4.09914e-07	0	N	ACO1
chr9	32400000	32526000	p21.1	CN Loss	126000	75.6098	28.8889	46.7209	1.35724e-07	0.0015873	N	ACO1, AX747756, DDX58
chr9	32526000	32635693	p21.1	CN Loss	109693	73.1707	28.8889	44.2818	8.71546e-07	64.1964	N	DDX58, TOPORS, TOPORS-AS1, NDUFB6, TAF1L, AX747113
chr9	32635693	32650000	p21.1	CN Loss	14307	70.7317	28.8889	41.8428	2.59126e-06	100	N	AX747113
chr9	32650000	32750000	p21.1	CN Loss	100000	70.7317	28.1481	42.5836	2.09407e-06	100	N
chr9	32750000	32874582	p21.1	CN Loss	124582	70.7317	26.6667	44.065	6.64598e-07	100	N	TMEM215
chr9	32874582	32938000	p21.1	CN Loss	63418	70.7317	25.9259	44.8058	5.3308e-07	100	N
chr9	32938000	32973502	p21.1	CN Loss	35502	68.2927	25.9259	42.3668	1.60684e-06	100	N	APTX
chr9	32973502	33000000	p21.1	CN Loss	26498	70.7317	25.9259	44.8058	5.3308e-07	100	N	APTX
chr9	33000000	33050000	p21.1	CN Loss	50000	63.4146	25.1852	38.2294	1.16538e-05	100	N	APTX, Mir_207, DNAJA1, SMU1
chr9	33050000	33290706	p21.1 - p13.3	CN Loss	240706	63.4146	24.4444	38.9702	8.30829e-06	73.2886	N	SMU1, B4GALT1, B4GALT1-AS1, U4atac, SPINK4, BAG1, CHMP5, NFX1
chr9	33290706	33294433	p13.3	CN Loss	3727	63.4146	23.7037	39.7109	6.43998e-06	0	N	NFX1
chr9	33294433	33347184	p13.3	CN Loss	52751	63.4146	24.4444	38.9702	8.30829e-06	0	N	NFX1
chr9	33347184	33351484	p13.3	CN Loss	4300	63.4146	23.7037	39.7109	6.43998e-06	0	N	NFX1
chr9	33351484	33474837	p13.3	CN Loss	123353	63.4146	24.4444	38.9702	8.30829e-06	14.8484	N	NFX1, AQP7, AQP3, NOL6, MIR6851
chr9	33474837	33550000	p13.3	CN Loss	75163	60.9756	24.4444	36.5312	4.24842e-05	77.2095	N	SUGT1P1, ANKRD18B
chr9	33550000	33590001	p13.3	CN Loss	40001	60.9756	23.7037	37.2719	1.78644e-05	100	N	ANKRD18B, DQ587539, DQ590589
chr9	33590001	33675000	p13.3	CN Loss	84999	63.4146	23.7037	39.7109	6.43998e-06	96.06	N	DQ590442, DQ596206, DJ439583, DJ439557, ANXA2P2, DJ439530, DJ439561, DQ571524, PTENP1
chr9	33675000	33750769	p13.3	CN Loss	75769	60.9756	23.7037	37.2719	1.78644e-05	100	N	PTENP1, PTENP1-AS, LINC01251, PRSS3
chr9	33750769	33812129	p13.3	CN Loss	61360	63.4146	23.7037	39.7109	6.43998e-06	97.9025	N	PRSS3
chr9	33812129	33830001	p13.3	CN Loss	17872	63.4146	24.4444	38.9702	8.30829e-06	11.9461	N	UBE2R2
chr9	33830001	33900000	p13.3	CN Loss	69999	63.4146	25.1852	38.2294	1.16538e-05	0	N	UBE2R2
chr9	33900000	33948666	p13.3	CN Loss	48666	60.9756	25.1852	35.7904	4.85763e-05	1.49797	N	UBE2R2, SNORD121B, UBAP2, UBAP2
chr9	33948666	33952703	p13.3	CN Loss	4037	60.9756	24.4444	36.5312	4.24842e-05	0	N	UBAP2, UBAP2
chr9	33952703	33971000	p13.3	CN Loss	18297	60.9756	25.1852	35.7904	4.85763e-05	17.7843	N	SNORD121A, UBAP2
chr9	33971000	34001001	p13.3	CN Loss	30001	58.5366	25.1852	33.3514	0.000124026	1.67994	N	UBAP2
chr9	34001001	34050000	p13.3	CN Loss	48999	60.9756	25.1852	35.7904	4.85763e-05	1.55922	N	UBAP2
chr9	34050000	34176406	p13.3	CN Loss	126406	60.9756	24.4444	36.5312	4.24842e-05	13.7612	N	DCAF12, DQ587955, DQ597117, DQ594696, DQ585850, DQ574810
chr9	34176406	34320000	p13.3	CN Loss	143594	58.5366	24.4444	34.0921	9.8097e-05	2.50916	N	UBAP1, KIF24
chr9	34320000	34339149	p13.3	CN Loss	19149	58.5366	23.7037	34.8329	8.53573e-05	0	N	KIF24, NUDT2
chr9	34339149	34343039	p13.3	CN Loss	3890	58.5366	22.963	35.5736	3.71346e-05	0	N	NUDT2
chr9	34343039	34402000	p13.3	CN Loss	58961	58.5366	23.7037	34.8329	8.53573e-05	0	N	NUDT2, KIAA1161, C9orf24, FAM219A
chr9	34402000	34484259	p13.3	CN Loss	82259	56.0976	23.7037	32.3939	0.0001923	0	N	FAM219A, DNAI1
chr9	34484259	34550000	p13.3	CN Loss	65741	56.0976	22.963	33.1346	0.000167	0	N	DNAI1, ENHO
chr9	34550000	34750000	p13.3	CN Loss	200000	56.0976	22.2222	33.8753	7.48047e-05	16.681	N	CNTFR, LOC415056, CNTFR-AS1, RPP25L, DCTN3, ARID3C, SIGMAR1, GALT, IL11RA, CCL27, CCL19, CCL21, FAM205A
chr9	34750000	35108499	p13.3	CN Loss	358499	56.0976	21.4815	34.6161	5.81913e-05	23.9674	N	FAM205B, FAM205BP, FAM205C, PHF24, KIAA1045, DNAJB5-AS1, DNAJB5, C9orf131, VCP, FANCG, PIGO, STOML2, FAM214B		FANCG
chr9	35108499	35159001	p13.3	CN Loss	50502	53.6585	21.4815	32.1771	0.000146354	66.6884	N	FAM214B
chr9	35159001	35350000	p13.3	CN Loss	190999	56.0976	21.4815	34.6161	5.81913e-05	4.62516	N	UNC13B
chr9	35350000	35500000	p13.3	CN Loss	150000	53.6585	20.7407	32.9178	0.000114526	2.854	N	UNC13B, ATP8B5P, DQ580826, RUSC2
chr9	35500000	35546303	p13.3	CN Loss	46303	56.0976	20.7407	35.3568	2.84258e-05	9.20675	N	RUSC2
chr9	35546303	35600000	p13.3	CN Loss	53697	58.5366	20.7407	37.7958	9.45047e-06	0	N	RUSC2, FAM166B
chr9	35600000	35606312	p13.3	CN Loss	6312	60.9756	20.7407	40.2349	3.24872e-06	0	N	TESK1
chr9	35606312	35606721	p13.3	CN Loss	409	60.9756	20	40.9756	1.43862e-06	0	N	TESK1
chr9	35606721	35677929	p13.3	CN Loss	71208	60.9756	20.7407	40.2349	3.24872e-06	2.29047	N	TESK1, MIR4667, CD72, AX748309, SIT1, RMRP, CCDC107, ARHGEF39, HV781757, CA9
chr9	35677929	35679016	p13.3	CN Loss	1087	60.9756	20	40.9756	1.43862e-06	0	N	CA9
chr9	35679016	35711547	p13.3	CN Loss	32531	60.9756	20.7407	40.2349	3.24872e-06	0	N	CA9, TPM2, MIR6852, TLN1
chr9	35711547	35750000	p13.3	CN Loss	38453	58.5366	20.7407	37.7958	9.45047e-06	0	N	TLN1, MIR6853, CREB3, GBA2, GBA2, RGP1
chr9	35750000	35850000	p13.3	CN Loss	100000	58.5366	20	38.5366	6.96855e-06	0.324	N	RGP1, MSMP, DQ589555, NPR2, SPAG8, HINT2, FAM221B, TMEM8B
chr9	35850000	35950000	p13.3	CN Loss	100000	58.5366	20.7407	37.7958	9.45047e-06	3.153	N	TMEM8B, LINC00950, OR13J1, HRCT1, LINC00961, LOC158376
chr9	35950000	36050000	p13.3	CN Loss	100000	63.4146	22.963	40.4517	2.94313e-06	36.409	N	OR2S2, RECK
chr9	36050000	36095328	p13.3	CN Loss	45328	65.8537	22.963	42.8907	8.66055e-07	0	N	RECK
chr9	36095328	36232001	p13.3	CN Loss	136673	65.8537	23.7037	42.15	1.28395e-06	0	N	RECK, GLIPR2, CCIN, CLTA, GNE
chr9	36232001	36250000	p13.3	CN Loss	17999	65.8537	24.4444	41.4092	2.90462e-06	0	N	GNE
chr9	36250000	36300000	p13.3 - p13.2	CN Loss	50000	68.2927	25.1852	43.1075	1.26636e-06	12.096	N	GNE
chr9	36300000	36336069	p13.2	CN Loss	36069	68.2927	26.6667	41.626	2.26178e-06	39.9346	N
chr9	36336069	36350000	p13.2	CN Loss	13931	68.2927	27.4074	40.8853	4.84693e-06	4.44333	N	RNF38
chr9	36350000	36490942	p13.2	CN Loss	140942	68.2927	28.1481	40.1445	6.08046e-06	3.34606	N	RNF38
chr9	36490942	36600000	p13.2	CN Loss	109058	68.2927	28.8889	39.4038	1.43017e-05	0.296173	N	MELK
chr9	36600000	36604411	p13.2	CN Loss	4411	68.2927	28.1481	40.1445	6.08046e-06	0	N	MELK
chr9	36604411	36700000	p13.2	CN Loss	95589	68.2927	27.4074	40.8853	4.84693e-06	0	N	MELK
chr9	36700000	36750000	p13.2	CN Loss	50000	68.2927	28.1481	40.1445	6.08046e-06	0	N
chr9	36750000	36800000	p13.2	CN Loss	50000	70.7317	28.1481	42.5836	2.09407e-06	0	N
chr9	36800000	37000000	p13.2	CN Loss	200000	70.7317	28.8889	41.8428	2.59126e-06	0	N	MIR4475, MIR4540, MIR4476, PAX5		PAX5
chr9	37000000	37050000	p13.2	CN Loss	50000	70.7317	28.1481	42.5836	2.09407e-06	5.786	N	PAX5		PAX5
chr9	37050000	37064001	p13.2	CN Loss	14001	70.7317	28.8889	41.8428	2.59126e-06	72.0234	N
chr9	37064001	37300000	p13.2	CN Loss	235999	73.1707	28.8889	44.2818	8.71546e-07	19.1501	N	EBLN3, LOC100506710, ZCCHC7
chr9	37300000	37600000	p13.2	CN Loss	300000	73.1707	28.1481	45.0226	3.65435e-07	5.96833	N	ZCCHC7, GRHPR, ZBTB5, POLR1E, BC014180, FBXO10, TOMM5
chr9	37600000	37641912	p13.2	CN Loss	41912	73.1707	28.8889	44.2818	8.71546e-07	0	N
chr9	37641912	38000000	p13.2	CN Loss	358088	73.1707	29.6296	43.5411	1.05547e-06	8.67943	N	FRMPD1, TRMT10B, EXOSC3, AK098263, DCAF10, BC062753, DQ590189, SLC25A51, BC021061, SHB
chr9	38000000	38100000	p13.2	CN Loss	100000	70.7317	29.6296	41.1021	3.54558e-06	100	N	SHB
chr9	38100000	38545957	p13.2 - p13.1	CN Loss	445957	70.7317	30.3704	40.3613	7.1383e-06	70.9837	N	ALDH1B1, IGFBPL1, FAM95C, ANKRD18A
chr9	38545957	38775000	p13.1	CN Loss	229043	70.7317	31.1111	39.6206	8.91185e-06	65.4082	N	DQ596352, FAM95C, DQ573539, ANKRD18A, FAM201A, U6
chr9	43133453	43133603	p12	CN Loss	150	26.8293	7.40741	19.4219	0.00189848	100	Y	ANKRD20A3, ANKRD20A2
chr9	43149001	43213000	p12	CN Loss	63999	26.8293	7.40741	19.4219	0.00189848	100	Y
chr9	43336001	43609202	p12 - p11.2	CN Loss	273201	26.8293	7.40741	19.4219	0.00189848	100	Y	FAM74A7
chr9	43609202	43609352	p11.2	CN Loss	150	29.2683	7.40741	21.8609	0.000657888	100	Y	FAM74A7
chr9	43849843	43875905	p11.2	CN Loss	26062	29.2683	8.14815	21.1201	0.00114124	100	Y	CNTNAP3P2, CNTNAP3B
chr9	43894397	43905667	p11.2	CN Loss	11270	29.2683	8.14815	21.1201	0.00114124	100	Y	CNTNAP3P2, CNTNAP3B
chr9	44869614	45054970	p11.2	CN Loss	185356	26.8293	7.40741	19.4219	0.00189848	100	Y	FAM27C, FAM27E3, LOC102723709
chr9	70490078	70856936	q21.11	CN Loss	366858	24.3902	5.92593	18.4643	0.00179054	100	N	CBWD5, CBWD3, AK056618, CBWD3
chr9	70866644	70873245	q21.11	CN Loss	6601	24.3902	5.92593	18.4643	0.00179054	100	N	CBWD3
chr9	70914722	70917684	q21.11	CN Loss	2962	24.3902	5.92593	18.4643	0.00179054	100	N	CBWD3
chr9	71025000	71650000	q21.11	CN Loss	625000	56.0976	20	36.0976	1.96153e-05	0.59824	Y	PGM5, AK130904, TMEM252, LINC01506, FAM122A, PIP5K1B, LOC101927069, AK057188, PRKACG
chr9	71650000	71950000	q21.11	CN Loss	300000	51.2195	20	31.2195	0.000219724	20.3117	Y	FXN, AK096834, TJP2, BANCR, FAM189A2
chr9	71950000	72000000	q21.11	CN Loss	50000	53.6585	20	33.6585	5.67815e-05	0	N	FAM189A2
chr9	72000000	72050000	q21.11	CN Loss	50000	56.0976	20	36.0976	1.96153e-05	81.456	N	FAM189A2, APBA1
chr9	72050000	72100000	q21.11	CN Loss	50000	56.0976	20.7407	35.3568	2.84258e-05	31.072	N	APBA1
chr9	72100000	73200000	q21.11 - q21.12	CN Loss	1100000	56.0976	20	36.0976	1.96153e-05	5.81827	N	APBA1, PTAR1, BC039385, C9orf135-AS1, LOC494558, C9orf135, MAMDC2, MAMDC2-AS1, LOC100507244, LOC100507299, SMC5-AS1, SMC5, AX748336, KLF9, TRPM3
chr9	73200000	73400000	q21.12	CN Loss	200000	56.0976	20.7407	35.3568	2.84258e-05	29.47	N	TRPM3
chr9	73400000	73950000	q21.12	CN Loss	550000	56.0976	21.4815	34.6161	5.81913e-05	5.88291	N	MIR204, TRPM3	hsa-mir-204
chr9	73950000	74061520	q21.12 - q21.13	CN Loss	111520	56.0976	20.7407	35.3568	2.84258e-05	4.9175	N	TRPM3
chr9	74061520	74313151	q21.13	CN Loss	251631	58.5366	20.7407	37.7958	9.45047e-06	4.32379	N	TRPM3, TMEM2
chr9	74313151	74315564	q21.13	CN Loss	2413	58.5366	20	38.5366	6.96855e-06	0	N	TMEM2
chr9	74315564	74345174	q21.13	CN Loss	29610	58.5366	20.7407	37.7958	9.45047e-06	0	N	TMEM2
chr9	74345174	74345438	q21.13	CN Loss	264	58.5366	20	38.5366	6.96855e-06	0	N	TMEM2
chr9	74345438	74350000	q21.13	CN Loss	4562	58.5366	20.7407	37.7958	9.45047e-06	0	N	TMEM2
chr9	74350000	74750000	q21.13	CN Loss	400000	58.5366	21.4815	37.0551	1.38064e-05	8.563	N	TMEM2, ABHD17B, C9orf85, C9orf57, GDA
chr9	74750000	74800000	q21.13	CN Loss	50000	58.5366	20.7407	37.7958	9.45047e-06	0	N	GDA
chr9	74800000	75300000	q21.13	CN Loss	500000	58.5366	21.4815	37.0551	1.38064e-05	3.9782	N	GDA, 5S_rRNA, AK095210, LINC01504, ZFAND5, TMC1
chr9	75300000	75400000	q21.13	CN Loss	100000	58.5366	22.2222	36.3144	2.87748e-05	1.523	N	TMC1
chr9	75400000	75800000	q21.13	CN Loss	400000	58.5366	21.4815	37.0551	1.38064e-05	0.06775	N	TMC1, LINC01474, ALDH1A1, ANXA1
chr9	75800000	75850000	q21.13	CN Loss	50000	60.9756	21.4815	39.4941	4.41216e-06	12.31	N
chr9	75850000	75900000	q21.13	CN Loss	50000	60.9756	20.7407	40.2349	3.24872e-06	0	N
chr9	75900000	76000000	q21.13	CN Loss	100000	63.4146	20.7407	42.6739	6.3503e-07	0	N
chr9	76000000	76300000	q21.13	CN Loss	300000	63.4146	20	43.4146	3.935e-07	15.089	N
chr9	76300000	76433242	q21.13	CN Loss	133242	63.4146	20.7407	42.6739	6.3503e-07	0	N	MIR6130
chr9	76433242	76484595	q21.13	CN Loss	51353	63.4146	21.4815	41.9332	1.46865e-06	0	N	MIR6130
chr9	76484595	76750000	q21.13	CN Loss	265405	63.4146	20.7407	42.6739	6.3503e-07	2.23809	N	MIR6130
chr9	76750000	76800000	q21.13	CN Loss	50000	65.8537	20.7407	45.1129	1.66194e-07	2.418	N	MIR6130
chr9	76800000	76850000	q21.13	CN Loss	50000	65.8537	20	45.8537	1.09343e-07	1.028	N	MIR6130
chr9	76850000	76900000	q21.13	CN Loss	50000	65.8537	20.7407	45.1129	1.66194e-07	0.014	N	MIR6130
chr9	76900000	77400000	q21.13	CN Loss	500000	68.2927	20.7407	47.5519	4.4556e-08	1.3456	N	MIR6130, LOC101927358, RORB-AS1, RORB, TRPM6
chr9	77400000	77600000	q21.13	CN Loss	200000	68.2927	20	48.2927	3.45323e-08	2.307	N	TRPM6, TRNA_Asp, C9orf40, C9orf41-AS1, BC043649, C9orf41, CARNMT1
chr9	77600000	78200000	q21.13	CN Loss	600000	65.8537	20	45.8537	1.09343e-07	4.93267	N	C9orf41-AS1, BC043649, C9orf41, CARNMT1, NMRK1, OSTF1, MIR548H3
chr9	78200000	78250000	q21.13	CN Loss	50000	63.4146	20	43.4146	3.935e-07	0	N	MIR548H3
chr9	78250000	78350000	q21.13	CN Loss	100000	63.4146	20.7407	42.6739	6.3503e-07	0.545	N	MIR548H3
chr9	78350000	78500000	q21.13	CN Loss	150000	60.9756	20.7407	40.2349	3.24872e-06	0	N
chr9	78500000	78850000	q21.13	CN Loss	350000	58.5366	20.7407	37.7958	9.45047e-06	0.266857	N	PCSK5
chr9	78850000	78950000	q21.13	CN Loss	100000	58.5366	21.4815	37.0551	1.38064e-05	3.958	N	PCSK5
chr9	78950000	79100000	q21.13	CN Loss	150000	58.5366	22.2222	36.3144	2.87748e-05	1.97467	N	PCSK5, RFK, RPSAP9, GCNT1
chr9	79100000	79121632	q21.13	CN Loss	21632	58.5366	22.963	35.5736	3.71346e-05	0	N	GCNT1
chr9	79121632	79125648	q21.13	CN Loss	4016	58.5366	23.7037	34.8329	8.53573e-05	74.5518	N	GCNT1
chr9	79125648	79153973	q21.13	CN Loss	28325	58.5366	22.963	35.5736	3.71346e-05	19.7599	N
chr9	79153973	79286216	q21.13 - q21.2	CN Loss	132243	56.0976	22.963	33.1346	0.000167	8.07075	N	PRUNE2
chr9	79286216	79300000	q21.2	CN Loss	13784	58.5366	22.963	35.5736	3.71346e-05	0	N	PRUNE2
chr9	79300000	79312413	q21.2	CN Loss	12413	60.9756	22.963	38.0126	1.38233e-05	0	N	PRUNE2
chr9	79312413	79322836	q21.2	CN Loss	10423	60.9756	23.7037	37.2719	1.78644e-05	0	N	PRUNE2
chr9	79322836	79325611	q21.2	CN Loss	2775	60.9756	24.4444	36.5312	4.24842e-05	0	N	PRUNE2
chr9	79325611	79350000	q21.2	CN Loss	24389	60.9756	23.7037	37.2719	1.78644e-05	0.0943048	N	PRUNE2
chr9	79350000	79463488	q21.2	CN Loss	113488	63.4146	23.7037	39.7109	6.43998e-06	29.7512	N	PRUNE2, PCA3, PCA3_1
chr9	79463488	79600000	q21.2	CN Loss	136512	63.4146	24.4444	38.9702	8.30829e-06	18.3969	N	PRUNE2
chr9	79600000	79765017	q21.2	CN Loss	165017	65.8537	24.4444	41.4092	2.90462e-06	3.23603	N	FOXB2
chr9	79765017	79814842	q21.2	CN Loss	49825	65.8537	23.7037	42.15	1.28395e-06	61.5354	N	VPS13A-AS1, VPS13A
chr9	79814842	79829465	q21.2	CN Loss	14623	65.8537	22.963	42.8907	8.66055e-07	0	N	VPS13A
chr9	79829465	79834671	q21.2	CN Loss	5206	63.4146	22.963	40.4517	2.94313e-06	0	N	VPS13A
chr9	79834671	79841560	q21.2	CN Loss	6889	65.8537	22.963	42.8907	8.66055e-07	0	N	VPS13A
chr9	79841560	79842300	q21.2	CN Loss	740	65.8537	22.2222	43.6314	6.4262e-07	0	N	VPS13A
chr9	79842300	79875195	q21.2	CN Loss	32895	65.8537	22.963	42.8907	8.66055e-07	0	N	VPS13A
chr9	79875195	79888134	q21.2	CN Loss	12939	65.8537	22.2222	43.6314	6.4262e-07	0	N	VPS13A
chr9	79888134	79898704	q21.2	CN Loss	10570	65.8537	22.963	42.8907	8.66055e-07	0	N	VPS13A
chr9	79898704	79908086	q21.2	CN Loss	9382	63.4146	22.963	40.4517	2.94313e-06	0	N	VPS13A
chr9	79908086	79929233	q21.2	CN Loss	21147	65.8537	22.963	42.8907	8.66055e-07	0	N	VPS13A
chr9	79929233	79929237	q21.2	CN Loss	4	63.4146	22.963	40.4517	2.94313e-06	0	N	VPS13A
chr9	79929237	79959385	q21.2	CN Loss	30148	65.8537	22.963	42.8907	8.66055e-07	0	N	VPS13A
chr9	79959385	79959772	q21.2	CN Loss	387	63.4146	22.963	40.4517	2.94313e-06	0	N	VPS13A
chr9	79959772	80000000	q21.2	CN Loss	40228	65.8537	22.963	42.8907	8.66055e-07	0	N	VPS13A
chr9	80000000	80050000	q21.2	CN Loss	50000	65.8537	22.2222	43.6314	6.4262e-07	0	N	VPS13A, GNA14
chr9	80050000	80100000	q21.2	CN Loss	50000	60.9756	21.4815	39.4941	4.41216e-06	6.852	N	GNA14-AS1, GNA14
chr9	80100000	80200000	q21.2	CN Loss	100000	60.9756	20.7407	40.2349	3.24872e-06	1.84	N	GNA14-AS1, GNA14
chr9	80200000	80250000	q21.2	CN Loss	50000	56.0976	20	36.0976	1.96153e-05	3.82	N	GNA14
chr9	80250000	80400000	q21.2	CN Loss	150000	56.0976	19.2593	36.8383	1.45227e-05	2.69333	N	GNA14, GNAQ		GNAQ
chr9	80400000	80700000	q21.2	CN Loss	300000	53.6585	19.2593	34.3993	3.95464e-05	0.718	N	GNAQ		GNAQ
chr9	80700000	81050000	q21.2	CN Loss	350000	53.6585	18.5185	35.14	2.94614e-05	3.86457	N	CEP78, PSAT1
chr9	81050000	81250000	q21.2 - q21.31	CN Loss	200000	53.6585	19.2593	34.3993	3.95464e-05	0	N
chr9	81250000	81300000	q21.31	CN Loss	50000	53.6585	18.5185	35.14	2.94614e-05	0	N
chr9	81300000	81600000	q21.31	CN Loss	300000	53.6585	17.7778	35.8808	1.36044e-05	17.319	N
chr9	81600000	81650000	q21.31	CN Loss	50000	53.6585	18.5185	35.14	2.94614e-05	0	N
chr9	81650000	82200000	q21.31	CN Loss	550000	56.0976	18.5185	37.579	6.63962e-06	2.64382	N	LOC101927450, TLE4
chr9	82200000	82300000	q21.31	CN Loss	100000	58.5366	18.5185	40.0181	1.97158e-06	0	N	TLE4
chr9	82300000	82450000	q21.31	CN Loss	150000	56.0976	18.5185	37.579	6.63962e-06	0	N	TLE4, LINC01507
chr9	82450000	82550000	q21.31	CN Loss	100000	56.0976	19.2593	36.8383	1.45227e-05	0.344	N	DQ575560, DQ583878, DQ589820, DQ580124, DQ595182, DQ596925, DQ597713, DQ586158, DQ588659, DQ599976, DQ574305, DQ600106, DQ574306, DQ599155, DQ574330, DQ579956, DQ594965, DQ596802, DQ574826, DQ592136, DQ577348, DQ593172, DQ592375, DQ570523, DQ573195, LINC01507
chr9	82550000	82600000	q21.31	CN Loss	50000	53.6585	19.2593	34.3993	3.95464e-05	0	N	LINC01507
chr9	82600000	82650000	q21.31	CN Loss	50000	53.6585	20	33.6585	5.67815e-05	0	N	LINC01507
chr9	82650000	82800000	q21.31	CN Loss	150000	53.6585	20.7407	32.9178	0.000114526	0	N
chr9	82800000	82900000	q21.31	CN Loss	100000	53.6585	20	33.6585	5.67815e-05	0.427	N
chr9	82900000	83345781	q21.31	CN Loss	445781	53.6585	20.7407	32.9178	0.000114526	14.5464	N	DQ591664
chr9	83345781	83384516	q21.31	CN Loss	38735	53.6585	21.4815	32.1771	0.000146354	2.87853	N
chr9	83384516	83900000	q21.31	CN Loss	515484	53.6585	20.7407	32.9178	0.000114526	2.26835	N
chr9	83900000	84262802	q21.31 - q21.32	CN Loss	362802	53.6585	20	33.6585	5.67815e-05	0.997238	N	TLE1
chr9	84262802	84459314	q21.32	CN Loss	196512	53.6585	20.7407	32.9178	0.000114526	2.77439	N	TLE1, LOC101927502, BC036431
chr9	84459314	84500000	q21.32	CN Loss	40686	53.6585	20	33.6585	5.67815e-05	2.07197	N
chr9	84500000	84600000	q21.32	CN Loss	100000	56.0976	20	36.0976	1.96153e-05	39.038	N	SPATA31D5P, DQ592725, DQ577940, DQ578305, DQ582032, DQ584769, SPATA31D4, SPATA31D3, AK097447
chr9	84600000	84650000	q21.32	CN Loss	50000	58.5366	20	38.5366	6.96855e-06	5.684	N	SPATA31D1
chr9	84650000	84700000	q21.32	CN Loss	50000	58.5366	20.7407	37.7958	9.45047e-06	28.91	N
chr9	84700000	85200000	q21.32	CN Loss	500000	58.5366	21.4815	37.0551	1.38064e-05	3.1804	N	DQ588544
chr9	85200000	85620497	q21.32	CN Loss	420497	58.5366	20.7407	37.7958	9.45047e-06	3.93154	N	Mir_1302, RASEF
chr9	85620497	85750000	q21.32	CN Loss	129503	56.0976	20.7407	35.3568	2.84258e-05	4.88946	N	RASEF
chr9	85750000	86100000	q21.32	CN Loss	350000	56.0976	21.4815	34.6161	5.81913e-05	0.190857	N	FRMD3
chr9	86100000	86300000	q21.32	CN Loss	200000	58.5366	21.4815	37.0551	1.38064e-05	0.31	N	FRMD3, IDNK, UBQLN1
chr9	86300000	87050000	q21.32 - q21.33	CN Loss	750000	60.9756	21.4815	39.4941	4.41216e-06	54.4148	N	UBQLN1, AK300656, GKAP1, KIF27, C9orf64, MIR7-1, HNRNPK, RMI1, LOC101927575, BX537783, SLC28A3	hsa-mir-7-1
chr9	87050000	87100000	q21.33	CN Loss	50000	60.9756	22.2222	38.7534	6.48924e-06	49.82	N
chr9	87100000	87200000	q21.33	CN Loss	100000	60.9756	22.963	38.0126	1.38233e-05	0	N
chr9	87200000	87550000	q21.33	CN Loss	350000	60.9756	22.2222	38.7534	6.48924e-06	0.210286	N	NTRK2
chr9	87550000	87600000	q21.33	CN Loss	50000	60.9756	21.4815	39.4941	4.41216e-06	0	N	NTRK2
chr9	87600000	87900000	q21.33	CN Loss	300000	56.0976	21.4815	34.6161	5.81913e-05	3.76767	N	NTRK2
chr9	87900000	88050000	q21.33	CN Loss	150000	56.0976	20.7407	35.3568	2.84258e-05	2.13667	N
chr9	88050000	88550000	q21.33	CN Loss	500000	56.0976	20	36.0976	1.96153e-05	20.7796	N	AGTPBP1, LOC389765, AK124523
chr9	88550000	88900000	q21.33	CN Loss	350000	58.5366	20	38.5366	6.96855e-06	5.04971	N	NAA35, LOC101927623, GOLM1, C9orf153, ISCA1
chr9	88900000	89000000	q21.33	CN Loss	100000	60.9756	20	40.9756	1.43862e-06	10.264	N	ZCCHC6
chr9	89000000	89300000	q21.33	CN Loss	300000	56.0976	20	36.0976	1.96153e-05	1.677	N
chr9	89300000	89550000	q21.33	CN Loss	250000	53.6585	20.7407	32.9178	0.000114526	6.2084	N
chr9	89550000	90250000	q21.33	CN Loss	700000	51.2195	20.7407	30.4788	0.000278666	2.81543	N	GAS1, LOC100506834, GAS1RR, LOC440173, LOC494127, C9orf170, BC093087, DAPK1
chr9	90250000	90350000	q21.33	CN Loss	100000	53.6585	20.7407	32.9178	0.000114526	3.596	N	DAPK1, CTSL, CTSL1
chr9	90350000	90550000	q21.33 - q22.1	CN Loss	200000	53.6585	21.4815	32.1771	0.000146354	32.014	N	CTSL3P, L25629, CTSL1P8, CTSLP8, LOC392364, SPATA31E1, SPATA31C1, DQ578031
chr9	90550000	90600000	q22.1	CN Loss	50000	53.6585	22.2222	31.4363	0.000318525	19.424	N	CDK20
chr9	90600000	90750000	q22.1	CN Loss	150000	56.0976	22.2222	33.8753	7.48047e-05	44.676	N	DQ587746, SPATA31C2
chr9	90750000	90988010	q22.1	CN Loss	238010	56.0976	22.963	33.1346	0.000167	32.5869	N
chr9	90988010	91040504	q22.1	CN Loss	52494	56.0976	23.7037	32.3939	0.0001923	40.4675	N	SPIN1
chr9	91040504	91200000	q22.1	CN Loss	159496	56.0976	22.963	33.1346	0.000167	5.0879	N	SPIN1, NXNL2
chr9	91200000	91250000	q22.1	CN Loss	50000	58.5366	22.963	35.5736	3.71346e-05	0	N
chr9	91250000	92000000	q22.1 - q22.2	CN Loss	750000	60.9756	22.963	38.0126	1.38233e-05	19.2564	N	LOC286238, MIR4289, C9orf47, S1PR3, SHC3, MIR3153, CKS2, SECISBP2, SEMA4D	hsa-mir-4289, hsa-mir-3153
chr9	92000000	92300000	q22.2	CN Loss	300000	60.9756	23.7037	37.2719	1.78644e-05	100	N	SEMA4D, GADD45G, UNQ6494
chr9	92300000	92800000	q22.2	CN Loss	500000	60.9756	24.4444	36.5312	4.24842e-05	8.8908	N	UNQ6494, LOC101927847, MIR4290, MIR4290HG, LOC286370	hsa-mir-4290
chr9	92800000	93550000	q22.2	CN Loss	750000	60.9756	25.9259	35.0497	6.1597e-05	10.3671	N	MIR4290HG, LOC286370, LINC01508, LINC01501, LOC340515, DQ584857, DQ597036, DQ601751, DQ579694, DQ585001, DQ593488, DIRAS2
chr9	93550000	93600000	q22.2	CN Loss	50000	60.9756	25.1852	35.7904	4.85763e-05	8.79	N	SYK		SYK
chr9	93600000	93950000	q22.2 - q22.31	CN Loss	350000	58.5366	25.1852	33.3514	0.000124026	3.44257	N	SYK, LOC100129316, AK095132		SYK
chr9	93950000	94350000	q22.31	CN Loss	400000	58.5366	24.4444	34.0921	9.8097e-05	1.47875	N	AUH, NFIL3, ROR2
chr9	94350000	94450000	q22.31	CN Loss	100000	60.9756	24.4444	36.5312	4.24842e-05	9.93	N	MIR3910-1, MIR3910-2, ROR2
chr9	94450000	94700000	q22.31	CN Loss	250000	60.9756	23.7037	37.2719	1.78644e-05	8.3924	N	ROR2
chr9	94700000	95150000	q22.31	CN Loss	450000	60.9756	22.963	38.0126	1.38233e-05	5.66822	N	ROR2, SPTLC1, LOC100128076, LINC00475, AK127087, IARS, MIR3651, SNORA84, NOL8, OGN, CENPP
chr9	95150000	95450000	q22.31	CN Loss	300000	58.5366	22.963	35.5736	3.71346e-05	0.788	N	OGN, OMD, ASPN, CENPP, ECM2, MIR4670, LOC100128361, AX746834, IPPK		OMD
chr9	95450000	95738428	q22.31	CN Loss	288428	58.5366	23.7037	34.8329	8.53573e-05	19.6857	N	BICD2, BC016143, ANKRD19P, ZNF484, LOC642943, DQ573684, FGD3
chr9	95738428	95750000	q22.31	CN Loss	11572	60.9756	23.7037	37.2719	1.78644e-05	0	N	FGD3
chr9	95750000	95900000	q22.31	CN Loss	150000	63.4146	23.7037	39.7109	6.43998e-06	1.23733	N	FGD3, LOC101927954, SUSD3, C9orf89, CARD19, NINJ1
chr9	95900000	96080712	q22.31	CN Loss	180712	63.4146	24.4444	38.9702	8.30829e-06	0.294944	N	WNK2, C9orf129
chr9	96080712	96394076	q22.31	CN Loss	313364	60.9756	24.4444	36.5312	4.24842e-05	5.19173	N	WNK2, C9orf129, BC039686, DQ594798, FAM120AOS, FAM120A, DNAPTP1, MIR548AU, PHF2
chr9	96394076	96650000	q22.31 - q22.32	CN Loss	255924	60.9756	25.1852	35.7904	4.85763e-05	14.9705	N	PHF2, MIR4291	hsa-mir-4291
chr9	96650000	96700000	q22.32	CN Loss	50000	58.5366	25.1852	33.3514	0.000124026	78.654	N
chr9	96700000	96750000	q22.32	CN Loss	50000	58.5366	24.4444	34.0921	9.8097e-05	0.504	N	BARX1, JB148981
chr9	96750000	96800000	q22.32	CN Loss	50000	58.5366	23.7037	34.8329	8.53573e-05	0	N	PTPDC1
chr9	96800000	96850000	q22.32	CN Loss	50000	58.5366	22.963	35.5736	3.71346e-05	2.79	N	PTPDC1
chr9	96850000	97000000	q22.32	CN Loss	150000	56.0976	22.963	33.1346	0.000167	0	N	PTPDC1, DM119500, MIRLET7A1, JB153432, DM119504, MIRLET7F1, MIRLET7D, MIRLET7DHG	hsa-let-7a-1, hsa-let-7f-1, hsa-let-7d
chr9	97000000	97067644	q22.32	CN Loss	67644	56.0976	22.2222	33.8753	7.48047e-05	37.5244	N	ZNF169
chr9	97067644	97250000	q22.32	CN Loss	182356	56.0976	21.4815	34.6161	5.81913e-05	100	N	NUTM2F, LOC100132077, MFSD14B, HIATL1
chr9	97250000	97300000	q22.32	CN Loss	50000	56.0976	20.7407	35.3568	2.84258e-05	11.618	N
chr9	97300000	97600000	q22.32	CN Loss	300000	53.6585	20.7407	32.9178	0.000114526	6.45867	N	PCAT7, BC042913, BC080653, FBP2, FBP1, MIR2278, C9orf3	hsa-mir-2278
chr9	97600000	97700000	q22.32	CN Loss	100000	51.2195	20	31.2195	0.000219724	5.648	N	C9orf3
chr9	97700000	97921243	q22.32	CN Loss	221243	48.7805	20	28.7805	0.000517337	0.963646	N	C9orf3, AL137535, MIR6081, MIR27B, MIR23B, MIR3074, MIR24-1, BC041030, FANCC	hsa-mir-23b, hsa-mir-27b, hsa-mir-3074, hsa-mir-24-1	FANCC
chr9	97921243	98150000	q22.32	CN Loss	228757	51.2195	20	31.2195	0.000219724	0.995817	N	FANCC		FANCC
chr9	98150000	98950000	q22.32	CN Loss	800000	48.7805	20	28.7805	0.000517337	4.09513	N	LOC100507346, PTCH1, PTCH1, LINC00476, DQ588075, ERCC6L2, C9orf102, LINC00092, LOC158435, LOC158434
chr9	98950000	99000000	q22.32	CN Loss	50000	51.2195	20	31.2195	0.000219724	0	N	HSD17B3
chr9	99000000	99017144	q22.32	CN Loss	17144	53.6585	20	33.6585	5.67815e-05	0	N	HSD17B3
chr9	99017144	99250000	q22.32	CN Loss	232856	56.0976	20	36.0976	1.96153e-05	1.50265	N	HSD17B3, SLC35D2, ZNF367, HABP4
chr9	99250000	99350000	q22.32 - q22.33	CN Loss	100000	56.0976	20.7407	35.3568	2.84258e-05	4.848	N	HABP4, CDC14B
chr9	99350000	99400000	q22.33	CN Loss	50000	58.5366	20.7407	37.7958	9.45047e-06	1.972	N	CDC14B
chr9	99400000	99450000	q22.33	CN Loss	50000	60.9756	20.7407	40.2349	3.24872e-06	0	N	AAED1
chr9	99450000	99500000	q22.33	CN Loss	50000	63.4146	21.4815	41.9332	1.46865e-06	11.226	N	LOC441455
chr9	99500000	99550000	q22.33	CN Loss	50000	63.4146	22.963	40.4517	2.94313e-06	33.132	N	ZNF510
chr9	99550000	99659793	q22.33	CN Loss	109793	65.8537	22.963	42.8907	8.66055e-07	100	N	ZNF782, LOC100132781
chr9	99659793	99784345	q22.33	CN Loss	124552	65.8537	23.7037	42.15	1.28395e-06	100	N	LOC441454, NUTM2G, MFSD14C, HIATL2
chr9	99784345	100000000	q22.33	CN Loss	215655	65.8537	22.963	42.8907	8.66055e-07	55.4664	N	CTSV, CTSL2, GAS2L1P2, LOC340508, AX747261, DQ578098, BC070371, DQ786258, ZNF322, AK309476
chr9	100000000	100052948	q22.33	CN Loss	52948	68.2927	23.7037	44.589	3.62086e-07	58.1155	N	AK309476, LOC100499484, LOC100499484-C9ORF174
chr9	100052948	100400000	q22.33	CN Loss	347052	65.8537	23.7037	42.15	1.28395e-06	0.820338	N	LOC100499484, LOC100499484-C9ORF174, CCDC180, MIR1302-8, LOC286359, TDRD7, TMOD1, TSTD2, NCBP1	hsa-mir-1302-8
chr9	100400000	100819054	q22.33	CN Loss	419054	65.8537	22.963	42.8907	8.66055e-07	4.2059	N	NCBP1, AX746764, XPA, FOXE1, TRMO, C9orf156, HEMGN, ANP32B, NANS		XPA
chr9	100819054	100839293	q22.33	CN Loss	20239	68.2927	22.963	45.3297	2.71705e-07	0	N	NANS, TRIM14
chr9	100839293	100840417	q22.33	CN Loss	1124	65.8537	22.963	42.8907	8.66055e-07	0	N	NANS, TRIM14
chr9	100840417	100933705	q22.33	CN Loss	93288	68.2927	22.963	45.3297	2.71705e-07	3.51385	N	NANS, TRIM14, CORO2A
chr9	100933705	101183869	q22.33	CN Loss	250164	68.2927	23.7037	44.589	3.62086e-07	3.17552	N	CORO2A, TBC1D2, MIR6854, GABBR2
chr9	101183869	101200733	q22.33	CN Loss	16864	68.2927	22.963	45.3297	2.71705e-07	6.14326	N	GABBR2
chr9	101200733	101546176	q22.33	CN Loss	345443	68.2927	23.7037	44.589	3.62086e-07	1.73227	N	GABBR2, ANKS6
chr9	101546176	101600000	q22.33	CN Loss	53824	68.2927	22.963	45.3297	2.71705e-07	0	N	ANKS6, GALNT12
chr9	101600000	101750000	q22.33	CN Loss	150000	65.8537	22.963	42.8907	8.66055e-07	0.014	N	GALNT12, COL15A1
chr9	101750000	101829602	q22.33	CN Loss	79602	65.8537	22.2222	43.6314	6.4262e-07	0	N	COL15A1
chr9	101829602	101904680	q22.33	CN Loss	75078	65.8537	21.4815	44.3722	2.69382e-07	18.9603	N	COL15A1, TGFBR1
chr9	101904680	102000000	q22.33	CN Loss	95320	65.8537	22.2222	43.6314	6.4262e-07	0	N	TGFBR1, ALG2, SEC61B
chr9	102000000	102050000	q22.33	CN Loss	50000	65.8537	21.4815	44.3722	2.69382e-07	1.978	N
chr9	102050000	102100000	q22.33	CN Loss	50000	65.8537	20.7407	45.1129	1.66194e-07	7.84	N
chr9	102100000	102150000	q22.33	CN Loss	50000	63.4146	20.7407	42.6739	6.3503e-07	0.052	N	NAMA_1, DQ673941, NAMA, NAMA_2
chr9	102150000	102626298	q22.33 - q31.1	CN Loss	476298	63.4146	20	43.4146	3.935e-07	0	N	LOC101928438, AK057451, NR4A3		NR4A3
chr9	102626298	102677457	q31.1	CN Loss	51159	60.9756	20	40.9756	1.43862e-06	0	N	NR4A3, STX17-AS1, LOC441461, STX17		NR4A3
chr9	102677457	102950000	q31.1	CN Loss	272543	63.4146	20	43.4146	3.935e-07	4.5358	N	STX17, ERP44, INVS
chr9	102950000	103550000	q31.1	CN Loss	600000	63.4146	20.7407	42.6739	6.3503e-07	5.2245	N	INVS, TEX10, BC042955, AK056351, MSANTD3, MSANTD3-TMEFF1, TMEFF1, MURC
chr9	103550000	103800000	q31.1	CN Loss	250000	63.4146	22.2222	41.1924	1.99103e-06	13.1204	N	PLPPR1, LPPR1
chr9	103800000	103900000	q31.1	CN Loss	100000	63.4146	21.4815	41.9332	1.46865e-06	5.491	N	PLPPR1, LPPR1
chr9	103900000	104150000	q31.1	CN Loss	250000	63.4146	20.7407	42.6739	6.3503e-07	0	N	PLPPR1, LPPR1, BAAT
chr9	104150000	104300000	q31.1	CN Loss	150000	63.4146	20	43.4146	3.935e-07	1.16533	N	MRPL50, ZNF189, ALDOB, AK094413, TMEM246-AS1, TMEM246, RNF20
chr9	104300000	104700000	q31.1	CN Loss	400000	63.4146	21.4815	41.9332	1.46865e-06	16.7535	N	RNF20, PPP3R2, AK310471, GRIN3A
chr9	104700000	104900000	q31.1	CN Loss	200000	60.9756	20.7407	40.2349	3.24872e-06	100	N
chr9	104900000	105150000	q31.1	CN Loss	250000	60.9756	21.4815	39.4941	4.41216e-06	38.9968	N
chr9	105150000	105550000	q31.1	CN Loss	400000	60.9756	22.2222	38.7534	6.48924e-06	1.357	N	LINC00587
chr9	105550000	105600000	q31.1	CN Loss	50000	60.9756	22.963	38.0126	1.38233e-05	89.416	N
chr9	105600000	106400000	q31.1	CN Loss	800000	60.9756	22.2222	38.7534	6.48924e-06	36.2971	N	CYLC2, BC035187, LINC01492
chr9	106400000	106450000	q31.1	CN Loss	50000	60.9756	21.4815	39.4941	4.41216e-06	61.228	N
chr9	106450000	106600000	q31.1	CN Loss	150000	58.5366	20	38.5366	6.96855e-06	3.73933	N
chr9	106600000	106700000	q31.1	CN Loss	100000	60.9756	20	40.9756	1.43862e-06	2.029	N
chr9	106700000	106750000	q31.1	CN Loss	50000	60.9756	21.4815	39.4941	4.41216e-06	6.624	N
chr9	106750000	107150000	q31.1	CN Loss	400000	58.5366	20.7407	37.7958	9.45047e-06	13.3517	N	LOC101928523, SMC2-AS1, SMC2
chr9	107150000	107300000	q31.1	CN Loss	150000	56.0976	20	36.0976	1.96153e-05	0	N	OR13F1, OR13C4, OR13C3
chr9	107300000	107350000	q31.1	CN Loss	50000	53.6585	20	33.6585	5.67815e-05	0.72	N	OR13C8
chr9	107350000	107400000	q31.1	CN Loss	50000	53.6585	19.2593	34.3993	3.95464e-05	68.788	N	OR13C5, OR13C2, OR13C9
chr9	107400000	107450000	q31.1	CN Loss	50000	53.6585	20	33.6585	5.67815e-05	0.676	N
chr9	107450000	107651037	q31.1	CN Loss	201037	53.6585	20.7407	32.9178	0.000114526	8.1771	N	OR13D1, NIPSNAP3A, LOC286367, NIPSNAP3B, ABCA1
chr9	107651037	107993717	q31.1	CN Loss	342680	53.6585	21.4815	32.1771	0.000146354	2.86098	N	ABCA1, AK311445
chr9	107993717	108350000	q31.1 - q31.2	CN Loss	356283	53.6585	20.7407	32.9178	0.000114526	1.88109	N	SLC44A1, FSD1L, FKTN
chr9	108350000	108396448	q31.2	CN Loss	46448	56.0976	20.7407	35.3568	2.84258e-05	2.4156	N	FKTN
chr9	108396448	108450000	q31.2	CN Loss	53552	56.0976	21.4815	34.6161	5.81913e-05	0	N	FKTN, TAL2		TAL2
chr9	108450000	109200000	q31.2	CN Loss	750000	56.0976	20.7407	35.3568	2.84258e-05	8.50987	N	TMEM38B, BC039487
chr9	109200000	109350000	q31.2	CN Loss	150000	56.0976	20	36.0976	1.96153e-05	2.308	N	BC017988
chr9	109350000	109548101	q31.2	CN Loss	198101	53.6585	20	33.6585	5.67815e-05	0.830385	N	BC017988, MIR8081, AK093363, LINC01505
chr9	109548101	110275000	q31.2	CN Loss	726899	51.2195	19.2593	31.9603	0.000190996	2.17733	N	ZNF462, MIR548Q, AK097706, LOC340512, RAD23B, LINC01509, KLF4
chr9	110275000	110800000	q31.2	CN Loss	525000	51.2195	18.5185	32.701	7.76136e-05	3.9379	N
chr9	110800000	110900000	q31.2	CN Loss	100000	53.6585	18.5185	35.14	2.94614e-05	0	N
chr9	110900000	110950000	q31.2	CN Loss	50000	53.6585	19.2593	34.3993	3.95464e-05	0	N
chr9	110950000	111050000	q31.2	CN Loss	100000	56.0976	19.2593	36.8383	1.45227e-05	0	N
chr9	111050000	111150000	q31.2	CN Loss	100000	53.6585	19.2593	34.3993	3.95464e-05	0	N
chr9	111150000	111200000	q31.2	CN Loss	50000	53.6585	20	33.6585	5.67815e-05	0	N
chr9	111200000	111450000	q31.2 - q31.3	CN Loss	250000	56.0976	20.7407	35.3568	2.84258e-05	1.4928	N
chr9	111450000	112150000	q31.3	CN Loss	700000	58.5366	20.7407	37.7958	9.45047e-06	1.27914	N	ACTL7B, ACTL7A, IKBKAP, FAM206A, CTNNAL1, 5_8S_rRNA, MIR32, TMEM245, AL390170, FRRS1L, AX747119, EPB41L4B, PTPN3	hsa-mir-32
chr9	112150000	112500000	q31.3	CN Loss	350000	60.9756	20.7407	40.2349	3.24872e-06	4.204	N	PTPN3, MIR3927, Mir_548, PALM2
chr9	112500000	113000000	q31.3	CN Loss	500000	60.9756	21.4815	39.4941	4.41216e-06	56.7738	N	PALM2, PALM2-AKAP2, AKAP2, TRNA_Arg, C9orf152
chr9	113000000	113100000	q31.3	CN Loss	100000	60.9756	22.963	38.0126	1.38233e-05	100	N	TXN, TXNDC8
chr9	113100000	113140759	q31.3	CN Loss	40759	63.4146	23.7037	39.7109	6.43998e-06	100	N	TXNDC8, SVEP1
chr9	113140759	113157258	q31.3	CN Loss	16499	63.4146	24.4444	38.9702	8.30829e-06	100	N	SVEP1
chr9	113157258	113326581	q31.3	CN Loss	169323	65.8537	24.4444	41.4092	2.90462e-06	27.3962	N	SVEP1
chr9	113326581	113450000	q31.3	CN Loss	123419	65.8537	23.7037	42.15	1.28395e-06	1.28181	N	SVEP1, MUSK
chr9	113450000	113568050	q31.3	CN Loss	118050	65.8537	22.2222	43.6314	6.4262e-07	2.83863	N	MUSK
chr9	113568050	113950000	q31.3	CN Loss	381950	63.4146	22.2222	41.1924	1.99103e-06	3.67483	N	LPAR1
chr9	113950000	114100000	q31.3	CN Loss	150000	63.4146	21.4815	41.9332	1.46865e-06	12.5253	N	MIR7702, OR2K2
chr9	114100000	114150000	q31.3	CN Loss	50000	63.4146	22.2222	41.1924	1.99103e-06	0	N	KIAA0368
chr9	114150000	114200000	q31.3	CN Loss	50000	63.4146	22.963	40.4517	2.94313e-06	9.122	N	KIAA0368
chr9	114200000	115000000	q31.3 - q32	CN Loss	800000	63.4146	23.7037	39.7109	6.43998e-06	2.40912	N	KIAA0368, ZNF483, PTGR1, LRRC37A5P, DNAJC25, DNAJC25-GNG10, GNG10, C9orf84, UGCG, MIR4668, SUSD1, MIR3134, PTBP3
chr9	115000000	115100000	q32	CN Loss	100000	63.4146	22.963	40.4517	2.94313e-06	3.397	N	MIR3134, PTBP3
chr9	115100000	115150000	q32	CN Loss	50000	60.9756	22.2222	38.7534	6.48924e-06	0	N	MIR3134, HSDL2
chr9	115150000	115400000	q32	CN Loss	250000	58.5366	22.2222	36.3144	2.87748e-05	65.0264	N	BC047074, HSDL2, AK131020, KIAA1958
chr9	115400000	116112039	q32	CN Loss	712039	58.5366	21.4815	37.0551	1.38064e-05	84.6795	N	KIAA1958, INIP, SNX30, TRNA_Trp, SLC46A2, ZNF883, ZFP37, FAM225B, FAM225A, SLC31A2, FKBP15, SLC31A1, CDC26, PRPF4, RNF183, WDR31, WDR31, BSPRY
chr9	116112039	116116518	q32	CN Loss	4479	56.0976	21.4815	34.6161	5.81913e-05	0	N	BSPRY
chr9	116116518	116150000	q32	CN Loss	33482	58.5366	21.4815	37.0551	1.38064e-05	0.857177	N	BSPRY, HDHD3, ALAD
chr9	116150000	117000000	q32	CN Loss	850000	58.5366	20.7407	37.7958	9.45047e-06	14.8402	N	ALAD, POLE3, C9orf43, RGS3, ZNF618, AMBP, KIF12, MIR455, COL27A1	hsa-mir-455
chr9	117000000	117050000	q32	CN Loss	50000	58.5366	21.4815	37.0551	1.38064e-05	100	N	COL27A1
chr9	117050000	117630530	q32	CN Loss	580530	60.9756	21.4815	39.4941	4.41216e-06	70.9247	N	COL27A1, ORM1, ORM2, AX746484, AKNA, DFNB31, ATP6V1G1, C9orf91, LOC100505478, TNFSF15, Mir_633
chr9	117630530	118050000	q32 - q33.1	CN Loss	419470	63.4146	21.4815	41.9332	1.46865e-06	1.12213	N	TNFSF8, TNC, LOC101928748, DEC1
chr9	118050000	118100000	q33.1	CN Loss	50000	63.4146	22.2222	41.1924	1.99103e-06	0	N	2001-12-01
chr9	118100000	118300000	q33.1	CN Loss	200000	63.4146	22.963	40.4517	2.94313e-06	4.652	N	2001-12-01
chr9	118300000	119286734	q33.1	CN Loss	986734	63.4146	23.7037	39.7109	6.43998e-06	2.62898	N	U2, LOC101928775, LINC00474, PAPPA, PAPPA-AS1, ASTN2-AS1, LOC100128505, ASTN2
chr9	119286734	119486966	q33.1	CN Loss	200232	63.4146	24.4444	38.9702	8.30829e-06	1.05428	N	ASTN2-AS1, LOC100128505, TRIM32, ASTN2
chr9	119486966	120000000	q33.1	CN Loss	513034	63.4146	25.1852	38.2294	1.16538e-05	7.78447	N	ASTN2, SNORA70C
chr9	120000000	120250000	q33.1	CN Loss	250000	63.4146	25.9259	37.4887	2.33078e-05	0.1308	N	ASTN2
chr9	120250000	120650000	q33.1	CN Loss	400000	63.4146	25.1852	38.2294	1.16538e-05	1.678	N	LOC101928797, TLR4
chr9	120650000	120800000	q33.1	CN Loss	150000	60.9756	25.1852	35.7904	4.85763e-05	0	N
chr9	120800000	120900000	q33.1	CN Loss	100000	60.9756	25.9259	35.0497	6.1597e-05	1.718	N
chr9	120900000	121100000	q33.1	CN Loss	200000	60.9756	25.1852	35.7904	4.85763e-05	0.614	N
chr9	121100000	122500000	q33.1 - q33.2	CN Loss	1400000	60.9756	25.9259	35.0497	6.1597e-05	2.35743	N	DBC1, BRINP1
chr9	122500000	122850000	q33.2	CN Loss	350000	60.9756	25.1852	35.7904	4.85763e-05	3.91857	N	LINC01613
chr9	122850000	123050000	q33.2	CN Loss	200000	60.9756	24.4444	36.5312	4.24842e-05	20.0815	N	MIR147A	hsa-mir-147
chr9	123050000	123191252	q33.2	CN Loss	141252	60.9756	22.963	38.0126	1.38233e-05	1.61201	N	CDK5RAP2
chr9	123191252	123241310	q33.2	CN Loss	50058	58.5366	22.2222	36.3144	2.87748e-05	0	N	CDK5RAP2
chr9	123241310	123250000	q33.2	CN Loss	8690	58.5366	21.4815	37.0551	1.38064e-05	0	N	CDK5RAP2
chr9	123250000	123280275	q33.2	CN Loss	30275	60.9756	21.4815	39.4941	4.41216e-06	9.08671	N	CDK5RAP2
chr9	123280275	123550000	q33.2	CN Loss	269725	58.5366	21.4815	37.0551	1.38064e-05	0.185374	N	CDK5RAP2, MEGF9, FBXW2
chr9	123550000	123768191	q33.2	CN Loss	218191	56.0976	21.4815	34.6161	5.81913e-05	4.50752	N	FBXW2, LOC100288842, PSMD5, DQ573668, LOC253039, PSMD5-AS1, PHF19, TRAF1, C5
chr9	123768191	123850498	q33.2	CN Loss	82307	58.5366	21.4815	37.0551	1.38064e-05	0.901503	N	C5, CNTRL
chr9	123850498	123861006	q33.2	CN Loss	10508	58.5366	22.2222	36.3144	2.87748e-05	1.61781	N	CNTRL
chr9	123861006	124192410	q33.2	CN Loss	331404	58.5366	21.4815	37.0551	1.38064e-05	0.00512969	N	CNTRL, RAB14, GSN, GSN-AS1, STOM
chr9	124192410	124329210	q33.2	CN Loss	136800	60.9756	21.4815	39.4941	4.41216e-06	41.5022	N	GGTA1P
chr9	124329210	124461707	q33.2	CN Loss	132497	60.9756	22.2222	38.7534	6.48924e-06	26.7055	N	DAB2IP
chr9	124461707	124550000	q33.2	CN Loss	88293	60.9756	21.4815	39.4941	4.41216e-06	0.669362	N	DAB2IP
chr9	124550000	124750000	q33.2	CN Loss	200000	60.9756	22.2222	38.7534	6.48924e-06	0.717	N	BC039180, TTLL11
chr9	124750000	124850000	q33.2	CN Loss	100000	63.4146	22.2222	41.1924	1.99103e-06	0.912	N	TTLL11
chr9	124850000	124900000	q33.2	CN Loss	50000	63.4146	22.963	40.4517	2.94313e-06	0	N	TTLL11, MIR4478
chr9	124900000	125000000	q33.2	CN Loss	100000	63.4146	24.4444	38.9702	8.30829e-06	0	N	NDUFA8, MORN5, LHX6
chr9	125000000	125200000	q33.2	CN Loss	200000	63.4146	25.1852	38.2294	1.16538e-05	0	N	RBM18, MRRF, PTGS1
chr9	125200000	125500000	q33.2	CN Loss	300000	63.4146	25.9259	37.4887	2.33078e-05	24.0667	N	OR1J1, OR1J2, OR1J4, OR1N1, OR1N2, OR1L8, OR1Q1, OR1B1, OR1L1, OR1L3, OR1L4
chr9	125500000	125524449	q33.2	CN Loss	24449	63.4146	26.6667	36.748	2.95625e-05	54.1249	N	OR1L6
chr9	125524449	125550000	q33.2	CN Loss	25551	63.4146	25.9259	37.4887	2.33078e-05	0	N
chr9	125550000	125551030	q33.2	CN Loss	1030	63.4146	26.6667	36.748	2.95625e-05	0	N
chr9	125551030	125600000	q33.2	CN Loss	48970	63.4146	27.4074	36.0072	6.35079e-05	0.0102103	N	OR5C1, OR1K1, BC010186, PDCL
chr9	125600000	125650000	q33.2	CN Loss	50000	63.4146	26.6667	36.748	2.95625e-05	1.99	N	AL833455, RC3H2, SNORD90
chr9	125650000	125655311	q33.2	CN Loss	5311	63.4146	25.9259	37.4887	2.33078e-05	0	N	RC3H2
chr9	125655311	125659456	q33.2	CN Loss	4145	63.4146	25.1852	38.2294	1.16538e-05	0	N	RC3H2
chr9	125659456	125750000	q33.2	CN Loss	90544	63.4146	25.9259	37.4887	2.33078e-05	0	N	RC3H2, ZBTB6, ZBTB26, RABGAP1
chr9	125750000	127216745	q33.2 - q33.3	CN Loss	1466745	63.4146	25.1852	38.2294	1.16538e-05	10.5511	N	RABGAP1, GPR21, MIR600, MIR600HG, DQ582309, STRBP, CRB2, MIR601, MIR7150, DENND1A, AK131516, LHX2, NEK6, LOC100129034, PSMB7, GPR144	hsa-mir-600, hsa-mir-601
chr9	127216745	127219580	q33.3	CN Loss	2835	63.4146	25.9259	37.4887	2.33078e-05	0	N	GPR144
chr9	127219580	127232008	q33.3	CN Loss	12428	63.4146	26.6667	36.748	2.95625e-05	15.2076	N	GPR144
chr9	127232008	127285245	q33.3	CN Loss	53237	63.4146	25.9259	37.4887	2.33078e-05	80.476	N	GPR144, NR5A1, NR6A1
chr9	127285245	127350000	q33.3	CN Loss	64755	63.4146	25.1852	38.2294	1.16538e-05	1.07019	N	NR6A1
chr9	127350000	127454734	q33.3	CN Loss	104734	63.4146	24.4444	38.9702	8.30829e-06	0	N	NR6A1, AB074162, MIR181A2HG, MIR181A2	hsa-mir-181a-2
chr9	127454734	127454737	q33.3	CN Loss	3	63.4146	23.7037	39.7109	6.43998e-06	0	N	NR6A1, MIR181A2HG, MIR181A2	hsa-mir-181a-2
chr9	127454737	127533426	q33.3	CN Loss	78689	63.4146	24.4444	38.9702	8.30829e-06	0	N	NR6A1, MIR181A2HG, MIR181A2, MIR181B2	hsa-mir-181a-2, hsa-mir-181b-2
chr9	127533426	127563642	q33.3	CN Loss	30216	63.4146	25.1852	38.2294	1.16538e-05	0	N	NR6A1, OLFML2A
chr9	127563642	127624268	q33.3	CN Loss	60626	63.4146	25.9259	37.4887	2.33078e-05	10.5978	N	OLFML2A, WDR38, RPL35
chr9	127624268	127700000	q33.3	CN Loss	75732	63.4146	25.1852	38.2294	1.16538e-05	9.23784	N	ARPC5L, GOLGA1
chr9	127700000	127757547	q33.3	CN Loss	57547	63.4146	24.4444	38.9702	8.30829e-06	0	N	GOLGA1, SCAI
chr9	127757547	127762001	q33.3	CN Loss	4454	60.9756	24.4444	36.5312	4.24842e-05	0	N	SCAI
chr9	127762001	127792190	q33.3	CN Loss	30189	63.4146	24.4444	38.9702	8.30829e-06	0	N	SCAI
chr9	127792190	127806749	q33.3	CN Loss	14559	60.9756	24.4444	36.5312	4.24842e-05	0	N	SCAI, AX748313
chr9	127806749	127975538	q33.3	CN Loss	168789	63.4146	24.4444	38.9702	8.30829e-06	8.74939	N	SCAI, AX748313, PPP6C, RABEPK
chr9	127975538	128001572	q33.3	CN Loss	26034	63.4146	25.1852	38.2294	1.16538e-05	11.2276	N	RABEPK, HSPA5
chr9	128001572	128065085	q33.3	CN Loss	63513	63.4146	25.9259	37.4887	2.33078e-05	2.51287	N	HSPA5, GAPVD1
chr9	128065085	128092407	q33.3	CN Loss	27322	63.4146	25.1852	38.2294	1.16538e-05	0	N	GAPVD1
chr9	128092407	128099946	q33.3	CN Loss	7539	63.4146	24.4444	38.9702	8.30829e-06	0	N	GAPVD1
chr9	128099946	128103419	q33.3	CN Loss	3473	63.4146	23.7037	39.7109	6.43998e-06	0	N	GAPVD1
chr9	128103419	128139114	q33.3	CN Loss	35695	63.4146	24.4444	38.9702	8.30829e-06	0	N	GAPVD1
chr9	128139114	128700000	q33.3	CN Loss	560886	63.4146	23.7037	39.7109	6.43998e-06	5.68993	N	MAPKAP1, LOC51145, PBX3
chr9	128700000	129465000	q33.3	CN Loss	765000	63.4146	24.4444	38.9702	8.30829e-06	12.2648	N	PBX3, LOC101929116, BC031239, NRON, MVB12B, SNORD116, LMX1B
chr9	129465000	129548607	q33.3	CN Loss	83607	60.9756	24.4444	36.5312	4.24842e-05	9.49562	N
chr9	129548607	129600000	q33.3	CN Loss	51393	58.5366	24.4444	34.0921	9.8097e-05	0.108964	N	AX747444, ZBTB43
chr9	129600000	129850000	q33.3	CN Loss	250000	56.0976	24.4444	31.6531	0.000241896	0.218	N	ZBTB43, ZBTB34, RALGPS1, ANGPTL2
chr9	129850000	130146918	q33.3	CN Loss	296918	56.0976	23.7037	32.3939	0.0001923	23.0427	N	RALGPS1, ANGPTL2, GARNL3
chr9	130146918	130151019	q33.3	CN Loss	4101	56.0976	24.4444	31.6531	0.000241896	0	N	GARNL3
chr9	130151019	130151169	q33.3	CN Loss	150	58.5366	25.1852	33.3514	0.000124026	0	N	GARNL3
chr9	130151169	130160692	q33.3	CN Loss	9523	58.5366	25.9259	32.6107	0.000249646	0	N	GARNL3, SLC2A8
chr9	130160692	130200000	q33.3	CN Loss	39308	58.5366	25.1852	33.3514	0.000124026	30.551	N	SLC2A8, ZNF79
chr9	130200000	130206916	q33.3	CN Loss	6916	56.0976	25.1852	30.9124	0.000474224	0	N	ZNF79
chr9	130206916	130206974	q33.3	CN Loss	58	56.0976	24.4444	31.6531	0.000241896	0	N	ZNF79
chr9	130206974	130229837	q33.3	CN Loss	22863	56.0976	25.1852	30.9124	0.000474224	15.8247	N	ZNF79, SNORA65, RPL12, LRSAM1
chr9	130229837	130242315	q33.3	CN Loss	12478	56.0976	25.9259	30.1716	0.000551049	14.8341	N	LRSAM1
chr9	130242315	130270140	q33.3	CN Loss	27825	56.0976	25.1852	30.9124	0.000474224	0	N	LRSAM1, AX747547, FAM129B
chr9	130270140	130287286	q33.3	CN Loss	17146	56.0976	25.9259	30.1716	0.000551049	0	N	FAM129B
chr9	130287286	130374810	q33.3 - q34.11	CN Loss	87524	56.0976	26.6667	29.4309	0.00110454	3.96691	N	FAM129B, STXBP1
chr9	130374810	130457045	q34.11	CN Loss	82235	56.0976	25.1852	30.9124	0.000474224	2.52326	N	STXBP1, MIR3911, BC032117
chr9	130457045	130457195	q34.11	CN Loss	150	56.0976	25.9259	30.1716	0.000551049	0	N	BC032117
chr9	130457195	130469249	q34.11	CN Loss	12054	56.0976	26.6667	29.4309	0.00110454	0	N	BC032117
chr9	130469249	130472745	q34.11	CN Loss	3496	56.0976	27.4074	28.6902	0.00120477	0	N	BC032117, C9orf117, CFAP157
chr9	130472745	130474217	q34.11	CN Loss	1472	56.0976	28.1481	27.9494	0.00141227	0	N	BC032117, C9orf117, CFAP157
chr9	130474217	130476973	q34.11	CN Loss	2756	56.0976	27.4074	28.6902	0.00120477	0	N	BC032117, C9orf117, CFAP157, PTRH1
chr9	130478049	130478346	q34.11	CN Loss	297	56.0976	28.1481	27.9494	0.00141227	0	N	PTRH1, TTC16
chr9	130485667	130486423	q34.11	CN Loss	756	56.0976	28.1481	27.9494	0.00141227	0	N	PTRH1, TTC16
chr9	130488776	130489365	q34.11	CN Loss	589	56.0976	28.1481	27.9494	0.00141227	0	N	TTC16
chr9	130489365	130495164	q34.11	CN Loss	5799	56.0976	27.4074	28.6902	0.00120477	0	N	TTC16, TOR2A
chr9	130495164	130540597	q34.11	CN Loss	45433	56.0976	26.6667	29.4309	0.00110454	0	N	TOR2A, SH2D3C
chr9	130540597	130592337	q34.11	CN Loss	51740	56.0976	27.4074	28.6902	0.00120477	0	N	SH2D3C, MIR3960, MIR2861, CDK9, FPGS, AK057719, ENG	hsa-mir-2861
chr9	130592337	130635187	q34.11	CN Loss	42850	56.0976	26.6667	29.4309	0.00110454	4.93582	N	ENG, MIR4672, AK1
chr9	130635187	130635257	q34.11	CN Loss	70	56.0976	25.9259	30.1716	0.000551049	100	N	AK1
chr9	130635257	130660115	q34.11	CN Loss	24858	56.0976	26.6667	29.4309	0.00110454	100	N	AK1, ST6GALNAC6
chr9	130660115	130677246	q34.11	CN Loss	17131	56.0976	28.1481	27.9494	0.00141227	4.05697	N	ST6GALNAC6, ST6GALNAC4
chr9	130677246	130688355	q34.11	CN Loss	11109	56.0976	27.4074	28.6902	0.00120477	0	N	ST6GALNAC4, PIP5KL1
chr9	130688355	130692107	q34.11	CN Loss	3752	56.0976	26.6667	29.4309	0.00110454	0	N	PIP5KL1
chr9	130692107	130864259	q34.11	CN Loss	172152	56.0976	25.9259	30.1716	0.000551049	0.699963	N	PIP5KL1, DPM2, FAM102A, BC047160, NAIF1, SLC25A25
chr9	130864259	130866231	q34.11	CN Loss	1972	56.0976	26.6667	29.4309	0.00110454	0	N	SLC25A25
chr9	130866231	130885376	q34.11	CN Loss	19145	56.0976	25.9259	30.1716	0.000551049	5.19718	N	SLC25A25, SLC25A25-AS1, LOC100289019, PTGES2
chr9	130885376	130913826	q34.11	CN Loss	28450	56.0976	25.1852	30.9124	0.000474224	14.1757	N	PTGES2, PTGES2-AS1, LOC389791, LCN2
chr9	130913826	130913845	q34.11	CN Loss	19	56.0976	24.4444	31.6531	0.000241896	0	N	LCN2
chr9	130913845	130928797	q34.11	CN Loss	14952	56.0976	25.1852	30.9124	0.000474224	0	N	LCN2, C9orf16, CIZ1
chr9	130928797	130929020	q34.11	CN Loss	223	56.0976	24.4444	31.6531	0.000241896	0	N	CIZ1
chr9	130929020	130940185	q34.11	CN Loss	11165	56.0976	25.9259	30.1716	0.000551049	0	N	CIZ1
chr9	130940185	130940614	q34.11	CN Loss	429	56.0976	25.1852	30.9124	0.000474224	0	N	CIZ1
chr9	130940614	130952861	q34.11	CN Loss	12247	56.0976	25.9259	30.1716	0.000551049	0	N	CIZ1
chr9	130952861	130954108	q34.11	CN Loss	1247	56.0976	26.6667	29.4309	0.00110454	0	N	CIZ1
chr9	130954108	130996504	q34.11	CN Loss	42396	56.0976	27.4074	28.6902	0.00120477	6.17747	N	CIZ1, DNM1
chr9	130996504	131000000	q34.11	CN Loss	3496	56.0976	26.6667	29.4309	0.00110454	0	N	DNM1
chr9	131000000	131001664	q34.11	CN Loss	1664	58.5366	26.6667	31.8699	0.000290305	0	N	DNM1
chr9	131001664	131007266	q34.11	CN Loss	5602	58.5366	27.4074	31.1292	0.000363592	0	N	DNM1, MIR199B, MIR3154	hsa-mir-199b, hsa-mir-3154
chr9	131007266	131008773	q34.11	CN Loss	1507	58.5366	26.6667	31.8699	0.000290305	0	N	DNM1, MIR3154	hsa-mir-3154
chr9	131008773	131009642	q34.11	CN Loss	869	58.5366	25.9259	32.6107	0.000249646	0	N	DNM1
chr9	131009642	131009811	q34.11	CN Loss	169	58.5366	26.6667	31.8699	0.000290305	0	N	DNM1
chr9	131009811	131020517	q34.11	CN Loss	10706	58.5366	25.9259	32.6107	0.000249646	66.2993	N	DNM1, DQ575742, DQ571464, JB175342, DQ583972, GOLGA2
chr9	131020517	131040872	q34.11	CN Loss	20355	58.5366	26.6667	31.8699	0.000290305	68.111	N	Metazoa_SRP, DQ583692, DQ594309, GOLGA2, GOLGA2, SWI5
chr9	131040872	131048124	q34.11	CN Loss	7252	58.5366	27.4074	31.1292	0.000363592	0	N	SWI5
chr9	131048124	131084062	q34.11	CN Loss	35938	58.5366	28.1481	30.3884	0.000653874	0	N	SWI5, TRUB2
chr9	131084062	131084474	q34.11	CN Loss	412	58.5366	27.4074	31.1292	0.000363592	0	N	TRUB2
chr9	131084474	131094539	q34.11	CN Loss	10065	58.5366	28.1481	30.3884	0.000653874	0	N	TRUB2, COQ4
chr9	131094539	131095027	q34.11	CN Loss	488	58.5366	27.4074	31.1292	0.000363592	0	N	COQ4
chr9	131095027	131103158	q34.11	CN Loss	8131	58.5366	28.1481	30.3884	0.000653874	0	N	COQ4, TRNA_Arg, SLC27A4
chr9	131103158	131104415	q34.11	CN Loss	1257	58.5366	27.4074	31.1292	0.000363592	38.9021	N	SLC27A4
chr9	131104415	131122773	q34.11	CN Loss	18358	58.5366	28.1481	30.3884	0.000653874	7.77863	N	SLC27A4, MIR1268A
chr9	131122773	131133619	q34.11	CN Loss	10846	58.5366	27.4074	31.1292	0.000363592	0	N	SLC27A4, URM1, MIR1268A
chr9	131133619	131190961	q34.11	CN Loss	57342	58.5366	28.1481	30.3884	0.000653874	0	N	URM1, MIR2964A, MIR219B, MIR219-2, MIR219A2, CERCAM, MIR1268A	hsa-mir-219-2
chr9	131190961	131190965	q34.11	CN Loss	4	58.5366	27.4074	31.1292	0.000363592	0	N	CERCAM, MIR1268A
chr9	131190965	131193467	q34.11	CN Loss	2502	58.5366	28.1481	30.3884	0.000653874	0	N	CERCAM, MIR1268A
chr9	131193467	131218513	q34.11	CN Loss	25046	58.5366	28.8889	29.6477	0.00076944	1.18582	N	CERCAM, ODF2, MIR1268A
chr9	131218513	131219611	q34.11	CN Loss	1098	58.5366	28.1481	30.3884	0.000653874	0	N	ODF2, MIR1268A
chr9	131219611	131219738	q34.11	CN Loss	127	58.5366	27.4074	31.1292	0.000363592	0	N	ODF2, MIR1268A
chr9	131219738	131219740	q34.11	CN Loss	2	58.5366	26.6667	31.8699	0.000290305	0	N	ODF2, MIR1268A
chr9	131219740	131235308	q34.11	CN Loss	15568	58.5366	27.4074	31.1292	0.000363592	2.20966	N	ODF2, MIR1268A
chr9	131235308	131244116	q34.11	CN Loss	8808	58.5366	25.9259	32.6107	0.000249646	0	N	ODF2, MIR1268A
chr9	131244116	131250096	q34.11	CN Loss	5980	58.5366	25.1852	33.3514	0.000124026	0	N	ODF2, BC094874, MIR1268A
chr9	131250096	131260650	q34.11	CN Loss	10554	58.5366	25.9259	32.6107	0.000249646	0	N	ODF2, MIR1268A
chr9	131260650	131277952	q34.11	CN Loss	17302	58.5366	26.6667	31.8699	0.000290305	0	N	ODF2, MIR1268A, GLE1
chr9	131277952	131300000	q34.11	CN Loss	22048	58.5366	25.1852	33.3514	0.000124026	0	N	MIR1268A, GLE1
chr9	131300000	131365714	q34.11	CN Loss	65714	56.0976	25.1852	30.9124	0.000474224	0	N	MIR1268A, GLE1, U7, SPTAN1
chr9	131365714	131370622	q34.11	CN Loss	4908	56.0976	25.9259	30.1716	0.000551049	0	N	MIR1268A, SPTAN1
chr9	131370622	131379706	q34.11	CN Loss	9084	56.0976	25.1852	30.9124	0.000474224	0	N	MIR1268A, SPTAN1
chr9	131379706	131388710	q34.11	CN Loss	9004	56.0976	25.9259	30.1716	0.000551049	21.5016	N	MIR1268A, SPTAN1
chr9	131388710	131389108	q34.11	CN Loss	398	56.0976	26.6667	29.4309	0.00110454	0	N	MIR1268A, SPTAN1
chr9	131389108	131392432	q34.11	CN Loss	3324	56.0976	25.9259	30.1716	0.000551049	0	N	MIR1268A, SPTAN1
chr9	131392432	131394607	q34.11	CN Loss	2175	56.0976	26.6667	29.4309	0.00110454	0	N	MIR1268A, SPTAN1
chr9	131394607	131396879	q34.11	CN Loss	2272	56.0976	27.4074	28.6902	0.00120477	0	N	MIR1268A, SPTAN1, WDR34
chr9	131396879	131403181	q34.11	CN Loss	6302	56.0976	28.1481	27.9494	0.00141227	0	N	MIR1268A, WDR34
chr9	131403181	131446397	q34.11	CN Loss	43216	56.0976	27.4074	28.6902	0.00120477	14.0342	N	MIR1268A, WDR34, SET		SET
chr9	131446397	131465048	q34.11	CN Loss	18651	56.0976	25.9259	30.1716	0.000551049	28.9582	N	SET, Y16709, PKN3		SET
chr9	131465048	131468782	q34.11	CN Loss	3734	56.0976	26.6667	29.4309	0.00110454	0	N	PKN3
chr9	131468782	131482966	q34.11	CN Loss	14184	56.0976	27.4074	28.6902	0.00120477	0	N	PKN3
chr9	131482966	131503973	q34.11	CN Loss	21007	56.0976	26.6667	29.4309	0.00110454	0	N	PKN3, ZDHHC12, LOC100506100, ZER1
chr9	131503973	131503988	q34.11	CN Loss	15	56.0976	25.9259	30.1716	0.000551049	0	N	ZER1
chr9	131503988	131553751	q34.11	CN Loss	49763	56.0976	27.4074	28.6902	0.00120477	0	N	ZER1, TBC1D13
chr9	131553751	131553838	q34.11	CN Loss	87	56.0976	26.6667	29.4309	0.00110454	0	N	TBC1D13
chr9	131553838	131566418	q34.11	CN Loss	12580	56.0976	27.4074	28.6902	0.00120477	10.4849	N	TBC1D13
chr9	131566418	131568137	q34.11	CN Loss	1719	56.0976	26.6667	29.4309	0.00110454	0	N	TBC1D13
chr9	131568137	131582956	q34.11	CN Loss	14819	56.0976	27.4074	28.6902	0.00120477	0	N	TBC1D13, ENDOG, C9orf114
chr9	131582956	131586190	q34.11	CN Loss	3234	56.0976	28.1481	27.9494	0.00141227	0	N	ENDOG, C9orf114
chr9	131586190	131586336	q34.11	CN Loss	146	56.0976	27.4074	28.6902	0.00120477	0	N	C9orf114
chr9	131586336	131589434	q34.11	CN Loss	3098	56.0976	28.1481	27.9494	0.00141227	0	N	C9orf114
chr9	131589434	131650000	q34.11	CN Loss	60566	56.0976	27.4074	28.6902	0.00120477	0	N	C9orf114, CCBL1, BC022468, LRRC8A
chr9	131719393	131735501	q34.11	CN Loss	16108	53.6585	25.9259	27.7326	0.00197671	0	N	NUP188
chr9	131735501	131771298	q34.11	CN Loss	35797	53.6585	25.1852	28.4734	0.00101614	0	N	NUP188, SH3GLB2
chr9	131771298	131771316	q34.11	CN Loss	18	53.6585	24.4444	29.2141	0.000876968	0	N	SH3GLB2
chr9	131771316	131772028	q34.11	CN Loss	712	53.6585	25.1852	28.4734	0.00101614	0	N	SH3GLB2
chr9	131772028	131772320	q34.11	CN Loss	292	53.6585	25.9259	27.7326	0.00197671	0	N	SH3GLB2
chr9	131774754	131775222	q34.11	CN Loss	468	53.6585	25.9259	27.7326	0.00197671	0	N	SH3GLB2
chr9	131776430	131778255	q34.11	CN Loss	1825	53.6585	25.9259	27.7326	0.00197671	0	N	SH3GLB2
chr9	131778255	131811619	q34.11	CN Loss	33364	53.6585	25.1852	28.4734	0.00101614	4.91848	N	SH3GLB2, FAM73B
chr9	131847068	131847648	q34.11	CN Loss	580	53.6585	25.9259	27.7326	0.00197671	0	N	DOLPP1
chr9	131847648	131864681	q34.11	CN Loss	17033	53.6585	25.1852	28.4734	0.00101614	0	N	DOLPP1, CRAT
chr9	131864681	131873252	q34.11	CN Loss	8571	53.6585	25.9259	27.7326	0.00197671	0	N	CRAT, PPP2R4
chr9	132650000	132690596	q34.11	CN Loss	40596	56.0976	25.9259	30.1716	0.000551049	87.7131	N	AL049935, FNBP1		FNBP1
chr9	132690596	132731449	q34.11	CN Loss	40853	56.0976	26.6667	29.4309	0.00110454	100	N	FNBP1		FNBP1
chr9	132731449	132752314	q34.11	CN Loss	20865	56.0976	25.9259	30.1716	0.000551049	100	N	FNBP1		FNBP1
chr9	132752314	132856680	q34.11	CN Loss	104366	58.5366	25.9259	32.6107	0.000249646	44.6371	N	FNBP1, Mir_562, GPR107		FNBP1
chr9	132856680	132934888	q34.11	CN Loss	78208	58.5366	25.1852	33.3514	0.000124026	36.316	N	GPR107, AK026244, AJ420422, AK128673, NCS1
chr9	132934888	132963164	q34.11	CN Loss	28276	58.5366	25.9259	32.6107	0.000249646	100	N	NCS1
chr9	132963164	133028431	q34.11	CN Loss	65267	58.5366	26.6667	31.8699	0.000290305	39.1392	N	NCS1, HMCN2
chr9	133028431	133047102	q34.11	CN Loss	18671	58.5366	25.9259	32.6107	0.000249646	27.0687	N	HMCN2
chr9	133047102	133047255	q34.11	CN Loss	153	58.5366	25.1852	33.3514	0.000124026	0	N	HMCN2
chr9	133047255	133047624	q34.11	CN Loss	369	58.5366	25.9259	32.6107	0.000249646	0	N	HMCN2
chr9	133047624	133125000	q34.11	CN Loss	77376	58.5366	25.1852	33.3514	0.000124026	0	N	HMCN2
chr9	133125000	133224339	q34.11	CN Loss	99339	60.9756	25.1852	35.7904	4.85763e-05	0	N	HMCN2
chr9	133224339	133230430	q34.11	CN Loss	6091	60.9756	25.9259	35.0497	6.1597e-05	0	N	HMCN2
chr9	133230430	133237400	q34.11	CN Loss	6970	60.9756	25.1852	35.7904	4.85763e-05	0	N	HMCN2
chr9	133237400	133261917	q34.11	CN Loss	24517	60.9756	25.9259	35.0497	6.1597e-05	0	N	HMCN2, DKFZp434P0216
chr9	133261917	133272772	q34.11	CN Loss	10855	60.9756	25.1852	35.7904	4.85763e-05	0	N	HMCN2, DKFZp434P0216
chr9	133272772	133283165	q34.11	CN Loss	10393	60.9756	27.4074	33.5682	0.000148307	0	N	HMCN2, DKFZp434P0216
chr9	133283165	133303011	q34.11	CN Loss	19846	60.9756	26.6667	34.3089	0.000127778	0	N	HMCN2, DKFZp434P0216
chr9	133303011	133307465	q34.11	CN Loss	4454	60.9756	25.9259	35.0497	6.1597e-05	10.8442	N	HMCN2, AK074396
chr9	133307465	133355762	q34.11	CN Loss	48297	63.4146	25.9259	37.4887	2.33078e-05	7.40005	N	HMCN2, AK074396, ASS1
chr9	133355762	133540034	q34.11 - q34.12	CN Loss	184272	63.4146	25.1852	38.2294	1.16538e-05	38.5848	N	ASS1, LOC100272217, FUBP3, MIR6856, PRDM12
chr9	133540034	133573651	q34.12	CN Loss	33617	63.4146	25.9259	37.4887	2.33078e-05	0	N	PRDM12, EXOSC2
chr9	133573651	133760600	q34.12	CN Loss	186949	63.4146	25.1852	38.2294	1.16538e-05	10.0878	N	EXOSC2, ABL1, AX748265		ABL1
chr9	133760600	133799660	q34.12	CN Loss	39060	63.4146	25.9259	37.4887	2.33078e-05	0.499232	N	ABL1, QRFP, FIBCD1		ABL1
chr9	133799660	133813890	q34.12	CN Loss	14230	63.4146	26.6667	36.748	2.95625e-05	0	N	FIBCD1
chr9	133813890	133907569	q34.12	CN Loss	93679	63.4146	27.4074	36.0072	6.35079e-05	0.843305	N	FIBCD1, LAMC3
chr9	133907569	133911346	q34.12	CN Loss	3777	63.4146	26.6667	36.748	2.95625e-05	0	N	LAMC3
chr9	133911346	133914275	q34.12	CN Loss	2929	63.4146	27.4074	36.0072	6.35079e-05	0	N	LAMC3
chr9	133914275	133944428	q34.12	CN Loss	30153	63.4146	28.1481	35.2665	7.33276e-05	17.6798	N	LAMC3
chr9	133944428	133947009	q34.12	CN Loss	2581	63.4146	27.4074	36.0072	6.35079e-05	0	N	LAMC3
chr9	133947009	133948075	q34.12	CN Loss	1066	63.4146	26.6667	36.748	2.95625e-05	0	N	LAMC3
chr9	133948075	133961092	q34.12	CN Loss	13017	63.4146	27.4074	36.0072	6.35079e-05	0	N	LAMC3
chr9	133961092	133962788	q34.12	CN Loss	1696	63.4146	26.6667	36.748	2.95625e-05	0	N	LAMC3
chr9	133962788	133978404	q34.12	CN Loss	15616	63.4146	27.4074	36.0072	6.35079e-05	0	N	LAMC3, AIF1L
chr9	133978404	133987082	q34.12	CN Loss	8678	63.4146	26.6667	36.748	2.95625e-05	0	N	AIF1L
chr9	133987082	134000000	q34.12 - q34.13	CN Loss	12918	63.4146	25.1852	38.2294	1.16538e-05	0	N	AIF1L
chr9	134000000	134021763	q34.13	CN Loss	21763	63.4146	24.4444	38.9702	8.30829e-06	0	N	NUP214		NUP214
chr9	134021763	134022825	q34.13	CN Loss	1062	63.4146	23.7037	39.7109	6.43998e-06	0	N	NUP214		NUP214
chr9	134022825	134027442	q34.13	CN Loss	4617	63.4146	24.4444	38.9702	8.30829e-06	0	N	NUP214		NUP214
chr9	134027442	134136106	q34.13	CN Loss	108664	60.9756	24.4444	36.5312	4.24842e-05	0	N	NUP214, FAM78A		NUP214
chr9	134136106	134145569	q34.13	CN Loss	9463	63.4146	24.4444	38.9702	8.30829e-06	11.1804	N	FAM78A
chr9	134145569	134183666	q34.13	CN Loss	38097	63.4146	25.1852	38.2294	1.16538e-05	0	N	FAM78A, PLPP7, PPAPDC3
chr9	134183666	134393637	q34.13	CN Loss	209971	63.4146	24.4444	38.9702	8.30829e-06	53.9127	N	PLPP7, PPAPDC3, PRRC2B, PRRC2B, SNORD62A, SNORD62A, SNORD62B, LQFBS-1, POMT1
chr9	134393637	134400369	q34.13	CN Loss	6732	63.4146	25.1852	38.2294	1.16538e-05	100	N	POMT1, UCK1
chr9	134400369	134405007	q34.13	CN Loss	4638	63.4146	27.4074	36.0072	6.35079e-05	100	N	UCK1
chr9	134405007	134455020	q34.13	CN Loss	50013	63.4146	26.6667	36.748	2.95625e-05	95.8731	N	UCK1, RAPGEF1
chr9	134455020	134458103	q34.13	CN Loss	3083	63.4146	25.9259	37.4887	2.33078e-05	0	N	RAPGEF1
chr9	134458103	134465595	q34.13	CN Loss	7492	63.4146	25.1852	38.2294	1.16538e-05	4.36466	N	RAPGEF1
chr9	134465595	134480421	q34.13	CN Loss	14826	63.4146	24.4444	38.9702	8.30829e-06	0	N	RAPGEF1
chr9	134480421	134700000	q34.13	CN Loss	219579	63.4146	23.7037	39.7109	6.43998e-06	0.703164	N	RAPGEF1, DD413682
chr9	134700000	135105927	q34.13	CN Loss	405927	63.4146	24.4444	38.9702	8.30829e-06	1.26033	N	MED27, NTNG2
chr9	135105927	135117421	q34.13	CN Loss	11494	63.4146	25.1852	38.2294	1.16538e-05	0	N	NTNG2
chr9	135117421	135139998	q34.13	CN Loss	22577	63.4146	24.4444	38.9702	8.30829e-06	34.8186	N	NTNG2, SETX
chr9	135139998	135145274	q34.13	CN Loss	5276	63.4146	25.1852	38.2294	1.16538e-05	0	N	SETX
chr9	135145274	135302607	q34.13	CN Loss	157333	60.9756	25.1852	35.7904	4.85763e-05	4.41675	N	SETX, TTF1, C9orf171, CFAP77
chr9	135302607	135350000	q34.13	CN Loss	47393	60.9756	24.4444	36.5312	4.24842e-05	0	N	C9orf171, CFAP77
chr9	135350000	135929789	q34.13 - q34.2	CN Loss	579789	60.9756	23.7037	37.2719	1.78644e-05	57.4782	N	C9orf171, CFAP77, BARHL1, DDX31, GTF3C4, AK8, AX748058, C9orf9, TSC1, MIR548AW, AJ011378, GFI1B, SNORD141A, SNORD141B, GTF3C5, MIR6877		TSC1
chr9	135929789	135931927	q34.2	CN Loss	2138	60.9756	24.4444	36.5312	4.24842e-05	100	N	GTF3C5
chr9	135931927	136037989	q34.2	CN Loss	106062	60.9756	25.1852	35.7904	4.85763e-05	100	N	GTF3C5, CEL, CELP, KIAA1308, RALGDS, GBGT1		RALGDS
chr9	136037989	136203004	q34.2	CN Loss	165015	60.9756	24.4444	36.5312	4.24842e-05	100	N	RALGDS, GBGT1, OBP2B, ABO, SURF6		RALGDS
chr9	136203004	136231679	q34.2	CN Loss	28675	60.9756	23.7037	37.2719	1.78644e-05	100	N	SURF6, MED22, SNORD24, RPL7A, SNORD36B, SNORD36A, DQ601906, SNORD36C, SURF1, SURF2, SURF4
chr9	136231679	136246000	q34.2	CN Loss	14321	60.9756	24.4444	36.5312	4.24842e-05	100	N	SURF4, STKLD1, C9orf96
chr9	136246000	136256622	q34.2	CN Loss	10622	60.9756	23.7037	37.2719	1.78644e-05	100	N	STKLD1, C9orf96
chr9	136256622	136259370	q34.2	CN Loss	2748	60.9756	22.963	38.0126	1.38233e-05	100	N	STKLD1, C9orf96
chr9	136259370	136268122	q34.2	CN Loss	8752	60.9756	23.7037	37.2719	1.78644e-05	100	N	STKLD1, C9orf96
chr9	136268122	136268577	q34.2	CN Loss	455	60.9756	22.963	38.0126	1.38233e-05	100	N	STKLD1, C9orf96
chr9	136268577	136294871	q34.2	CN Loss	26294	60.9756	23.7037	37.2719	1.78644e-05	100	N	STKLD1, C9orf96, REXO4, ADAMTS13
chr9	136294871	136302830	q34.2	CN Loss	7959	60.9756	24.4444	36.5312	4.24842e-05	100	N	ADAMTS13
chr9	136302830	136310919	q34.2	CN Loss	8089	60.9756	25.1852	35.7904	4.85763e-05	100	N	ADAMTS13
chr9	136310919	136361565	q34.2	CN Loss	50646	60.9756	24.4444	36.5312	4.24842e-05	100	N	ADAMTS13, CACFD1, SLC2A6
chr9	136361565	136400000	q34.2	CN Loss	38435	60.9756	25.1852	35.7904	4.85763e-05	100	N	TMEM8C, ADAMTSL2
chr9	136400000	136402286	q34.2	CN Loss	2286	58.5366	25.1852	33.3514	0.000124026	100	N	ADAMTSL2
chr9	136402286	136406261	q34.2	CN Loss	3975	58.5366	25.9259	32.6107	0.000249646	100	N	ADAMTSL2
chr9	136406261	136412449	q34.2	CN Loss	6188	58.5366	25.1852	33.3514	0.000124026	100	N	ADAMTSL2
chr9	136412449	136531809	q34.2	CN Loss	119360	58.5366	24.4444	34.0921	9.8097e-05	100	N	ADAMTSL2, FAM163B, DBH, DBH-AS1, SARDH
chr9	136531809	136559363	q34.2	CN Loss	27554	58.5366	25.1852	33.3514	0.000124026	100	N	SARDH
chr9	136559363	136559560	q34.2	CN Loss	197	58.5366	25.9259	32.6107	0.000249646	100	N	SARDH
chr9	136559560	136561321	q34.2	CN Loss	1761	58.5366	25.1852	33.3514	0.000124026	100	N	SARDH
chr9	136561321	136577847	q34.2	CN Loss	16526	58.5366	25.9259	32.6107	0.000249646	100	N	SARDH
chr9	136577847	136578145	q34.2	CN Loss	298	58.5366	25.1852	33.3514	0.000124026	100	N	SARDH
chr9	136578145	136584171	q34.2	CN Loss	6026	58.5366	25.9259	32.6107	0.000249646	100	N	SARDH
chr9	136584171	136595028	q34.2	CN Loss	10857	58.5366	25.1852	33.3514	0.000124026	100	N	SARDH
chr9	136595028	136857191	q34.2	CN Loss	262163	58.5366	24.4444	34.0921	9.8097e-05	100	N	SARDH, AK123314, VAV2
chr9	136857191	136910562	q34.2	CN Loss	53371	58.5366	25.1852	33.3514	0.000124026	100	N	VAV2, LINC00094, BRD3		BRD3
chr9	136910562	137209153	q34.2	CN Loss	298591	58.5366	24.4444	34.0921	9.8097e-05	100	N	BRD3, WDR5, RNU6ATAC, RXRA		BRD3
chr9	137209153	137300000	q34.2	CN Loss	90847	58.5366	25.1852	33.3514	0.000124026	100	N	RXRA, MIR4669
chr9	137300000	137326107	q34.2	CN Loss	26107	58.5366	25.9259	32.6107	0.000249646	100	N	RXRA
chr9	137326107	137600000	q34.2 - q34.3	CN Loss	273893	58.5366	25.1852	33.3514	0.000124026	100	N	RXRA, COL5A1
chr9	137600000	137623044	q34.3	CN Loss	23044	58.5366	25.9259	32.6107	0.000249646	100	N	COL5A1
chr9	137623044	137800000	q34.3	CN Loss	176956	60.9756	25.9259	35.0497	6.1597e-05	100	N	COL5A1, LOC101448202, MIR3689C, MIR3689D1, MIR3689A, MIR3689B, MIR3689D2, MIR3689E, MIR3689F, FCN2
chr9	137800000	137807977	q34.3	CN Loss	7977	60.9756	27.4074	33.5682	0.000148307	100	N	FCN1
chr9	137807977	137825464	q34.3	CN Loss	17487	63.4146	27.4074	36.0072	6.35079e-05	100	N	FCN1
chr9	137825464	138140001	q34.3	CN Loss	314537	63.4146	28.1481	35.2665	7.33276e-05	100	N	OLFM1, LOC401557
chr9	138140001	138150000	q34.3	CN Loss	9999	65.8537	28.1481	37.7055	3.06155e-05	100	N
chr9	138150000	138215000	q34.3	CN Loss	65000	68.2927	28.1481	40.1445	6.08046e-06	100	N
chr9	138215000	138288000	q34.3	CN Loss	73000	65.8537	28.1481	37.7055	3.06155e-05	100	N	C9orf62
chr9	138288000	138376451	q34.3	CN Loss	88451	63.4146	28.1481	35.2665	7.33276e-05	100	N	LOC100506599, PPP1R26-AS1, AK096249, PPP1R26
chr9	138376451	138395000	q34.3	CN Loss	18549	63.4146	28.8889	34.5257	9.26026e-05	100	N	PPP1R26, C9orf116, MRPS2
chr9	138395000	138418318	q34.3	CN Loss	23318	63.4146	28.1481	35.2665	7.33276e-05	100	N	MRPS2, LOC101928525, BC015688, LCN1
chr9	138418318	138555988	q34.3	CN Loss	137670	63.4146	27.4074	36.0072	6.35079e-05	8.18915	N	LCN1, OBP2A, PAEP, LINC01502, LOC100130954, GLT6D1, LCN9
chr9	138555988	138557067	q34.3	CN Loss	1079	63.4146	28.1481	35.2665	7.33276e-05	100	N	LCN9
chr9	138557067	138558070	q34.3	CN Loss	1003	63.4146	28.8889	34.5257	9.26026e-05	100	N	LCN9
chr9	138558070	138586952	q34.3	CN Loss	28882	63.4146	28.1481	35.2665	7.33276e-05	100	N	BC101937, SOHLH1
chr9	138586952	138588689	q34.3	CN Loss	1737	63.4146	28.8889	34.5257	9.26026e-05	100	N	SOHLH1
chr9	138588689	138662321	q34.3	CN Loss	73632	63.4146	28.1481	35.2665	7.33276e-05	100	N	SOHLH1, KCNT1
chr9	138662321	138662640	q34.3	CN Loss	319	63.4146	27.4074	36.0072	6.35079e-05	100	N	KCNT1
chr9	138662640	138670409	q34.3	CN Loss	7769	63.4146	28.1481	35.2665	7.33276e-05	100	N	KCNT1
chr9	138670409	138676082	q34.3	CN Loss	5673	63.4146	27.4074	36.0072	6.35079e-05	100	N	KCNT1
chr9	138676082	138676351	q34.3	CN Loss	269	63.4146	26.6667	36.748	2.95625e-05	100	N	KCNT1
chr9	138676351	138700000	q34.3	CN Loss	23649	63.4146	27.4074	36.0072	6.35079e-05	79.8512	N	KCNT1
chr9	138700000	138736354	q34.3	CN Loss	36354	63.4146	26.6667	36.748	2.95625e-05	0	N	CAMSAP1
chr9	138736354	138774656	q34.3	CN Loss	38302	63.4146	25.9259	37.4887	2.33078e-05	0	N	CAMSAP1
chr9	138774656	138816909	q34.3	CN Loss	42253	63.4146	26.6667	36.748	2.95625e-05	3.72281	N	CAMSAP1
chr9	138816909	138837564	q34.3	CN Loss	20655	63.4146	27.4074	36.0072	6.35079e-05	0	N	UBAC1
chr9	138837564	138837937	q34.3	CN Loss	373	60.9756	26.6667	34.3089	0.000127778	0	N	UBAC1
chr9	138837937	138850000	q34.3	CN Loss	12063	60.9756	25.9259	35.0497	6.1597e-05	0	N	UBAC1
chr9	138850000	139089140	q34.3	CN Loss	239140	60.9756	25.1852	35.7904	4.85763e-05	5.80664	N	UBAC1, NACC2, C9orf69, RBSG2, LHX3
chr9	139089140	139096861	q34.3	CN Loss	7721	60.9756	25.9259	35.0497	6.1597e-05	0	N	LHX3
chr9	139096861	139137314	q34.3	CN Loss	40453	60.9756	24.4444	36.5312	4.24842e-05	0	N	LHX3, QSOX2
chr9	139137314	139231189	q34.3	CN Loss	93875	60.9756	25.1852	35.7904	4.85763e-05	0.977896	N	QSOX2, DKFZP434A062, GPSM1
chr9	139231189	139275159	q34.3	CN Loss	43970	60.9756	25.9259	35.0497	6.1597e-05	58.715	N	GPSM1, DNLZ, CARD9, SNAPC4
chr9	139275159	139279275	q34.3	CN Loss	4116	60.9756	26.6667	34.3089	0.000127778	100	N	SNAPC4
chr9	139279275	139282368	q34.3	CN Loss	3093	60.9756	25.9259	35.0497	6.1597e-05	100	N	SNAPC4
chr9	139282368	139289417	q34.3	CN Loss	7049	60.9756	25.1852	35.7904	4.85763e-05	100	N	SNAPC4
chr9	139289417	139289761	q34.3	CN Loss	344	60.9756	24.4444	36.5312	4.24842e-05	100	N	SNAPC4
chr9	139289761	139297286	q34.3	CN Loss	7525	60.9756	25.1852	35.7904	4.85763e-05	100	N	SNAPC4, SDCCAG3
chr9	139297286	139298448	q34.3	CN Loss	1162	60.9756	25.9259	35.0497	6.1597e-05	100	N	SDCCAG3
chr9	139298448	139299091	q34.3	CN Loss	643	60.9756	26.6667	34.3089	0.000127778	100	N	SDCCAG3
chr9	139299091	139299096	q34.3	CN Loss	5	60.9756	25.9259	35.0497	6.1597e-05	100	N	SDCCAG3
chr9	139299096	139300000	q34.3	CN Loss	904	60.9756	26.6667	34.3089	0.000127778	100	N	SDCCAG3
chr9	139300000	139311430	q34.3	CN Loss	11430	60.9756	25.1852	35.7904	4.85763e-05	100	N	SDCCAG3, PMPCA
chr9	139311430	139326441	q34.3	CN Loss	15011	60.9756	25.9259	35.0497	6.1597e-05	100	N	PMPCA, INPP5E
chr9	139326441	139337366	q34.3	CN Loss	10925	60.9756	25.1852	35.7904	4.85763e-05	100	N	INPP5E, SEC16A
chr9	139337366	139339472	q34.3	CN Loss	2106	60.9756	25.9259	35.0497	6.1597e-05	100	N	SEC16A
chr9	139339472	139350642	q34.3	CN Loss	11170	60.9756	26.6667	34.3089	0.000127778	100	N	SEC16A
chr9	139350642	139369728	q34.3	CN Loss	19086	60.9756	25.9259	35.0497	6.1597e-05	100	N	SEC16A
chr9	139369728	139381034	q34.3	CN Loss	11306	58.5366	25.9259	32.6107	0.000249646	100	N	SEC16A, C9orf163
chr9	139381034	139402226	q34.3	CN Loss	21192	58.5366	25.1852	33.3514	0.000124026	100	N	NOTCH1		NOTCH1
chr9	139402226	139405620	q34.3	CN Loss	3394	58.5366	25.9259	32.6107	0.000249646	100	N	NOTCH1		NOTCH1
chr9	139405620	139409159	q34.3	CN Loss	3539	58.5366	26.6667	31.8699	0.000290305	100	N	NOTCH1		NOTCH1
chr9	139409159	139515248	q34.3	CN Loss	106089	58.5366	25.9259	32.6107	0.000249646	100	N	MIR4673, NOTCH1, MIR4674, AX747706, NALT1		NOTCH1
chr9	139515248	139571400	q34.3	CN Loss	56152	60.9756	25.9259	35.0497	6.1597e-05	100	N	AF161442, EGFL7, MIR126, AGPAT2	hsa-mir-126
chr9	139571400	139633777	q34.3	CN Loss	62377	60.9756	26.6667	34.3089	0.000127778	100	N	AGPAT2, FAM69B, SNHG7, SNORA43, SNORA17B, SNORA17, SNORA17A, BC064596, LCN10
chr9	139633777	139634281	q34.3	CN Loss	504	60.9756	27.4074	33.5682	0.000148307	100	N	BC064596, LCN10
chr9	139634281	139636564	q34.3	CN Loss	2283	60.9756	28.1481	32.8275	0.000186719	100	N	BC064596, LCN10
chr9	139636564	139637167	q34.3	CN Loss	603	60.9756	27.4074	33.5682	0.000148307	100	N	LCN10
chr9	139637167	139642025	q34.3	CN Loss	4858	60.9756	28.1481	32.8275	0.000186719	100	N	LCN10, LCN6, MIR6722, LOC100128593
chr9	139642025	139642834	q34.3	CN Loss	809	60.9756	26.6667	34.3089	0.000127778	100	N	LCN10, LCN6, LOC100128593
chr9	139642834	139650000	q34.3	CN Loss	7166	60.9756	27.4074	33.5682	0.000148307	100	N	LCN10, LCN6, LOC100128593, LCN8
chr9	139650000	139653001	q34.3	CN Loss	3001	60.9756	26.6667	34.3089	0.000127778	100	N	LCN8
chr9	139653001	139694027	q34.3	CN Loss	41026	60.9756	25.9259	35.0497	6.1597e-05	100	N	LCN15, TMEM141, KIAA1984, CCDC183
chr9	139694027	139726845	q34.3	CN Loss	32818	60.9756	26.6667	34.3089	0.000127778	100	N	KIAA1984, CCDC183, CCDC183-AS1, KIAA1984-AS1, RABL6, MIR4292	hsa-mir-4292
chr9	139726845	139728476	q34.3	CN Loss	1631	60.9756	25.9259	35.0497	6.1597e-05	100	N	RABL6
chr9	139728476	139754954	q34.3	CN Loss	26478	60.9756	25.1852	35.7904	4.85763e-05	100	N	RABL6, C9orf172, PHPT1, MAMDC4
chr9	139754954	139756693	q34.3	CN Loss	1739	60.9756	25.9259	35.0497	6.1597e-05	100	N	MAMDC4, EDF1
chr9	139756693	139815663	q34.3	CN Loss	58970	60.9756	26.6667	34.3089	0.000127778	100	N	EDF1, MIR4479, TRAF2
chr9	139815663	139848116	q34.3	CN Loss	32453	60.9756	25.9259	35.0497	6.1597e-05	100	N	TRAF2, BC034456, FBXW5, C8G, LCN12
chr9	139848116	139864132	q34.3	CN Loss	16016	60.9756	26.6667	34.3089	0.000127778	100	N	LCN12
chr9	139864132	139886925	q34.3	CN Loss	22793	60.9756	25.9259	35.0497	6.1597e-05	100	N	PTGDS, LCNL1, C9orf142
chr9	139886925	139888081	q34.3	CN Loss	1156	60.9756	26.6667	34.3089	0.000127778	100	N	C9orf142
chr9	139888081	139905822	q34.3	CN Loss	17741	60.9756	27.4074	33.5682	0.000148307	100	N	C9orf142, CLIC3, ABCA2
chr9	139905822	139915307	q34.3	CN Loss	9485	60.9756	26.6667	34.3089	0.000127778	100	N	ABCA2, ABCA2
chr9	139915307	139915784	q34.3	CN Loss	477	60.9756	25.9259	35.0497	6.1597e-05	100	N	ABCA2
chr9	139915784	139944714	q34.3	CN Loss	28930	60.9756	26.6667	34.3089	0.000127778	100	N	ABCA2, FUT7, C9orf139, NPDC1, ENTPD2
chr9	139944714	139946874	q34.3	CN Loss	2160	60.9756	27.4074	33.5682	0.000148307	100	N	ENTPD2
chr9	139946874	139959712	q34.3	CN Loss	12838	60.9756	26.6667	34.3089	0.000127778	100	N	ENTPD2, SAPCD2
chr9	139959712	139960226	q34.3	CN Loss	514	60.9756	25.9259	35.0497	6.1597e-05	100	N	SAPCD2
chr9	139960226	139982198	q34.3	CN Loss	21972	60.9756	25.1852	35.7904	4.85763e-05	100	N	SAPCD2, UAP1L1, LOC100289341, MAN1B1-AS1, MAN1B1
chr9	139982198	140001694	q34.3	CN Loss	19496	60.9756	24.4444	36.5312	4.24842e-05	100	N	MAN1B1
chr9	140001694	140007147	q34.3	CN Loss	5453	60.9756	25.1852	35.7904	4.85763e-05	100	N	MAN1B1, DPP7
chr9	140007147	140050928	q34.3	CN Loss	43781	60.9756	25.9259	35.0497	6.1597e-05	100	N	DPP7, GRIN1
chr9	140050928	140058677	q34.3	CN Loss	7749	60.9756	26.6667	34.3089	0.000127778	100	N	GRIN1
chr9	140058677	140066651	q34.3	CN Loss	7974	60.9756	25.9259	35.0497	6.1597e-05	100	N	GRIN1, MIR3621, LRRC26, TMEM210
chr9	140066651	140126128	q34.3	CN Loss	59477	60.9756	25.1852	35.7904	4.85763e-05	100	N	ANAPC2, SSNA1, TPRN, TMEM203, NDOR1, RNF208, CYSRT1, C9orf169, AK128153, RNF224, SLC34A3
chr9	140126128	140127443	q34.3	CN Loss	1315	60.9756	25.9259	35.0497	6.1597e-05	100	N	SLC34A3
chr9	140127443	140135883	q34.3	CN Loss	8440	60.9756	26.6667	34.3089	0.000127778	100	N	SLC34A3, TUBB4B
chr9	140135883	140150338	q34.3	CN Loss	14455	60.9756	25.9259	35.0497	6.1597e-05	100	N	TUBB4B, TUBB2C, FAM166A, C9orf173-AS1, LOC100129722, C9orf173, NELFB
chr9	140150338	140196342	q34.3	CN Loss	46004	60.9756	26.6667	34.3089	0.000127778	100	N	NELFB, TOR4A, NRARP
chr9	140196342	140204027	q34.3	CN Loss	7685	60.9756	25.9259	35.0497	6.1597e-05	100	N	NRARP, EXD3
chr9	140204027	140204207	q34.3	CN Loss	180	60.9756	26.6667	34.3089	0.000127778	100	N	EXD3
chr9	140204207	140218110	q34.3	CN Loss	13903	60.9756	25.9259	35.0497	6.1597e-05	100	N	EXD3
chr9	140218110	140242725	q34.3	CN Loss	24615	60.9756	27.4074	33.5682	0.000148307	100	N	EXD3
chr9	140242725	140243482	q34.3	CN Loss	757	60.9756	26.6667	34.3089	0.000127778	100	N	EXD3
chr9	140243482	140243943	q34.3	CN Loss	461	60.9756	27.4074	33.5682	0.000148307	100	N	EXD3
chr9	140243943	140246688	q34.3	CN Loss	2745	60.9756	26.6667	34.3089	0.000127778	100	N	EXD3
chr9	140246688	140246916	q34.3	CN Loss	228	60.9756	25.1852	35.7904	4.85763e-05	100	N	EXD3
chr9	140246916	140249178	q34.3	CN Loss	2262	60.9756	26.6667	34.3089	0.000127778	100	N	EXD3
chr9	140249178	140267321	q34.3	CN Loss	18143	60.9756	25.9259	35.0497	6.1597e-05	100	N	EXD3
chr9	140267321	140318150	q34.3	CN Loss	50829	60.9756	26.6667	34.3089	0.000127778	1.57784	N	EXD3, NOXA1
chr9	140318150	140331758	q34.3	CN Loss	13608	60.9756	25.9259	35.0497	6.1597e-05	33.642	N	NOXA1, ENTPD8
chr9	140331758	140349570	q34.3	CN Loss	17812	60.9756	25.1852	35.7904	4.85763e-05	32.5623	N	ENTPD8, MIR7114, NSMF
chr9	140349570	140349647	q34.3	CN Loss	77	60.9756	24.4444	36.5312	4.24842e-05	0	N	NSMF
chr9	140349647	140350307	q34.3	CN Loss	660	60.9756	25.1852	35.7904	4.85763e-05	0	N	NSMF
chr9	140350307	140353055	q34.3	CN Loss	2748	60.9756	24.4444	36.5312	4.24842e-05	0	N	NSMF
chr9	140353055	140353421	q34.3	CN Loss	366	60.9756	23.7037	37.2719	1.78644e-05	0	N	NSMF
chr9	140353421	140354949	q34.3	CN Loss	1528	60.9756	24.4444	36.5312	4.24842e-05	0	N	NSMF, PNPLA7
chr9	140354949	140355085	q34.3	CN Loss	136	60.9756	23.7037	37.2719	1.78644e-05	0	N	PNPLA7
chr9	140355085	140356961	q34.3	CN Loss	1876	60.9756	25.9259	35.0497	6.1597e-05	0	N	PNPLA7
chr9	140356961	140357991	q34.3	CN Loss	1030	60.9756	25.1852	35.7904	4.85763e-05	0	N	PNPLA7
chr9	140357991	140358600	q34.3	CN Loss	609	60.9756	23.7037	37.2719	1.78644e-05	0	N	PNPLA7
chr9	140358600	140391634	q34.3	CN Loss	33034	60.9756	24.4444	36.5312	4.24842e-05	4.10486	N	PNPLA7
chr9	140391634	140409775	q34.3	CN Loss	18141	60.9756	25.1852	35.7904	4.85763e-05	0	N	PNPLA7
chr9	140409775	140417319	q34.3	CN Loss	7544	60.9756	25.9259	35.0497	6.1597e-05	3.30064	N	PNPLA7
chr9	140417319	140438351	q34.3	CN Loss	21032	60.9756	25.1852	35.7904	4.85763e-05	15.6523	N	PNPLA7
chr9	140438351	140441868	q34.3	CN Loss	3517	60.9756	24.4444	36.5312	4.24842e-05	0	N	PNPLA7
chr9	140441868	140468938	q34.3	CN Loss	27070	60.9756	23.7037	37.2719	1.78644e-05	13.2434	N	PNPLA7, MRPL41, AK310226, DPH7, WDR85
chr9	140468938	140600000	q34.3	CN Loss	131062	60.9756	22.963	38.0126	1.38233e-05	8.99269	N	DPH7, WDR85, ZMYND19, ARRDC1, C9orf37, ARRDC1-AS1, EHMT1
chr9	140600000	140611760	q34.3	CN Loss	11760	60.9756	24.4444	36.5312	4.24842e-05	100	N	EHMT1
chr9	140611760	140675000	q34.3	CN Loss	63240	60.9756	23.7037	37.2719	1.78644e-05	46.1053	N	EHMT1, FLJ40292, EHMT1-IT1
chr9	140675000	140678549	q34.3	CN Loss	3549	60.9756	24.4444	36.5312	4.24842e-05	22.0062	N	EHMT1
chr9	140678549	140729066	q34.3	CN Loss	50517	60.9756	25.1852	35.7904	4.85763e-05	2.48431	N	EHMT1
chr9	140729066	140729362	q34.3	CN Loss	296	60.9756	26.6667	34.3089	0.000127778	0	N	EHMT1
chr9	140729362	140750000	q34.3	CN Loss	20638	60.9756	25.9259	35.0497	6.1597e-05	41.9517	N	EHMT1, MIR602	hsa-mir-602
chr9	140750000	140786824	q34.3	CN Loss	36824	60.9756	27.4074	33.5682	0.000148307	33.4537	N	AK128414, LOC100133077, CACNA1B
chr9	140786824	140811829	q34.3	CN Loss	25005	60.9756	26.6667	34.3089	0.000127778	0	N	AK128414, LOC100133077, CACNA1B
chr9	140811829	140967846	q34.3	CN Loss	156017	60.9756	25.9259	35.0497	6.1597e-05	52.7398	N	LOC105376331, CACNA1B, LOC101928786
chr9	140967846	141015453	q34.3	CN Loss	47607	60.9756	26.6667	34.3089	0.000127778	100	N	CACNA1B
chr9	141015453	141091395	q34.3	CN Loss	75942	60.9756	25.9259	35.0497	6.1597e-05	100	N	CACNA1B, TUBBP5
chr9	141091395	141107412	q34.3	CN Loss	16017	60.9756	25.1852	35.7904	4.85763e-05	100	N	FAM157B
chr9	141107412	141130497	q34.3	CN Loss	23085	60.9756	25.9259	35.0497	6.1597e-05	100	N	FAM157B
chr9	141130497	141130647	q34.3	CN Loss	150	56.0976	22.963	33.1346	0.000167	100	Y	FAM157B
chr9	141130647	141213431	q34.3	CN Loss	82784	48.7805	20	28.7805	0.000517337	27.5222	Y	FAM157B, DQ577244
chr10	48000000	48249469	q11.22	CN Gain	249469	21.9512	4.44444	17.5068	0.00153758	100	N	CTSL1P2, CTSLP2, AGAP9, FAM25C
chr10	48249469	48278038	q11.22	CN Gain	28569	24.3902	4.44444	19.9458	0.00047995	100	N	FAM25C, ANXA8
chr10	48278038	48304070	q11.22	CN Gain	26032	21.9512	4.44444	17.5068	0.00153758	100	N	ANXA8
chr11	1050000	1080865	p15.5	CN Loss	30865	26.8293	7.40741	19.4219	0.00189848	100	N	MUC2
chr11	1103334	1103656	p15.5	CN Loss	322	26.8293	7.40741	19.4219	0.00189848	100	N	MUC2
chr11	1103656	1103818	p15.5	CN Loss	162	26.8293	6.66667	20.1626	0.00109269	100	N	MUC2
chr11	1103818	1175000	p15.5	CN Loss	71182	26.8293	7.40741	19.4219	0.00189848	100	N	MUC2, MUC5AC, MUC5B
chr11	1467085	1563330	p15.5	CN Loss	96245	26.8293	7.40741	19.4219	0.00189848	77.1001	N	BRSK2, MOB2
chr11	1874531	2186409	p15.5	CN Loss	311878	26.8293	7.40741	19.4219	0.00189848	62.3407	N	MIR4298, LSP1, MIR7847, LINC01150, TNNT3, SNORD131, MRPL23, AK126380, MRPL23-AS1, LINC01219, HOTS, AK311497, MIR675, H19, MIR483, IGF2, IGF2-AS, INS-IGF2, INS, TH	hsa-mir-4298, hsa-mir-675, hsa-mir-483
chr11	2324773	2439348	p15.5	CN Loss	114575	26.8293	7.40741	19.4219	0.00189848	100	N	TSPAN32, CD81-AS1, BC019904, CD81, TSSC4, TRPM5
chr11	2443584	2868939	p15.5 - p15.4	CN Loss	425355	26.8293	7.40741	19.4219	0.00189848	43.8145	N	TRPM5, KCNQ1, KCNQ1OT1, KCNQ1-AS1
chr11	6750000	7050000	p15.4	CN Loss	300000	26.8293	7.40741	19.4219	0.00189848	47.9427	N	GVINP1, OR2AG2, OR2AG1, OR6A2, OR10A5, OR10A2, OR10A4, OR2D2, OR2D3, ZNF215, ZNF214, NLRP14
chr11	7050000	7092681	p15.4	CN Loss	42681	29.2683	7.40741	21.8609	0.000657888	0	N	NLRP14, JB175177
chr11	7092681	7400000	p15.4	CN Loss	307319	26.8293	7.40741	19.4219	0.00189848	1.75583	N	NLRP14, RBMXL2, MIR302E, SYT9	hsa-mir-302e
chr12	1850000	1925033	p13.33	CN Loss	75033	31.7073	9.62963	22.0777	0.00166366	5.34698	N	ADIPOR2, CACNA2D4
chr12	6400000	6550000	p13.31	CN Loss	150000	26.8293	7.40741	19.4219	0.00189848	10.1007	N	PLEKHG6, TNFRSF1A, SCNN1A, LTBR, CD27-AS1
chr12	9833361	9900046	p13.31	CN Loss	66685	31.7073	8.88889	22.8184	0.000676912	100	N	CLEC2D, CLECL1
chr12	10050000	10200000	p13.31 - p13.2	CN Loss	150000	31.7073	8.88889	22.8184	0.000676912	38.724	N	CLEC2A, LOC100506159, CLEC12A, CLEC1B, CLEC12B, LOC102724020, CLEC9A
chr12	10200000	10450000	p13.2	CN Loss	250000	31.7073	8.14815	23.5592	0.000390414	8.8424	N	CLEC9A, CLEC1A, CLEC7A, OLR1, BC055085, TMEM52B, GABARAPL1
chr12	10450000	10600000	p13.2	CN Loss	150000	31.7073	8.88889	22.8184	0.000676912	45.1333	N	KLRD1, LOC101928100, AK096314, KLRK1, KLRC4-KLRK1, KLRC4, KLRC3, KLRC2, KLRC1
chr12	10600000	10800000	p13.2	CN Loss	200000	31.7073	9.62963	22.0777	0.00166366	67.621	N	KLRC1, KLRAP1, MAGOHB, STYK1
chr12	10800000	10900000	p13.2	CN Loss	100000	31.7073	8.88889	22.8184	0.000676912	0.862	N	STYK1, YBX3
chr12	10900000	11145576	p13.2	CN Loss	245576	31.7073	9.62963	22.0777	0.00166366	72.071	N	LOC101928162, TAS2R7, TAS2R8, TAS2R9, TAS2R10, PRR4, TAS2R13, PRH2, TAS2R14, TAS2R50, PRH1-PRR4, PRH1, PRH1-TAS2R14, PRB4
chr12	11800000	11850000	p13.2	CN Loss	50000	24.3902	5.92593	18.4643	0.00179054	0	N	ETV6		ETV6
chr12	11850000	12300000	p13.2	CN Loss	450000	24.3902	5.18519	19.2051	0.000963438	7.60822	N	ETV6, RNU6-19P, BC038742, MIR1244-1, MIR1244-2, MIR1244-3, MIR1244-4, BCL2L14, LRP6		ETV6
chr12	12300000	12491351	p13.2	CN Loss	191351	24.3902	5.92593	18.4643	0.00179054	50.3102	N	BCL2L14, LRP6, MANSC1
chr12	12510577	12530385	p13.2	CN Loss	19808	24.3902	5.92593	18.4643	0.00179054	100	N	BORCS5, LOH12CR1
chr12	12542897	12750000	p13.2	CN Loss	207103	24.3902	5.92593	18.4643	0.00179054	100	N	BORCS5, LOH12CR1, DUSP16
chr12	15650000	15997420	p12.3	CN Loss	347420	24.3902	5.92593	18.4643	0.00179054	2.07357	N	PTPRO, EPS8
chr12	16097404	16197388	p12.3	CN Loss	99984	24.3902	5.92593	18.4643	0.00179054	0	N	DERA
chr16	3191510	3198676	p13.3	CN Loss	7166	41.4634	16.2963	25.1671	0.00123515	0	N	ZNF213, CASP16, CASP16P
chr16	3266548	3283451	p13.3	CN Loss	16903	41.4634	16.2963	25.1671	0.00123515	0	N	ZNF200
chr16	3334049	3334265	p13.3	CN Loss	216	41.4634	16.2963	25.1671	0.00123515	0	N	ZNF263
chr16	3334265	3340358	p13.3	CN Loss	6093	41.4634	15.5556	25.9079	0.000913946	0	N	ZNF263
chr16	3340358	3439048	p13.3	CN Loss	98690	41.4634	14.8148	26.6486	0.000718411	12.1248	N	ZNF263, TIGD7, ZNF75A, OR2C1, TRNA_Gln, MTRNR2L4, ZSCAN32
chr16	3439048	3500000	p13.3	CN Loss	60952	39.0244	14.8148	24.2096	0.00161112	0	N	ZSCAN32, ZNF174, ZNF597, NAA60
chr16	16339290	16387342	p13.11	CN Loss	48052	34.1463	11.8519	22.2945	0.00180917	100	N	NOMO3
chr16	16411060	16429674	p13.11	CN Loss	18614	34.1463	11.8519	22.2945	0.00180917	100	N	MIR6770-1, PKD1P1
chr16	16457936	16465263	p13.11	CN Loss	7327	34.1463	11.8519	22.2945	0.00180917	100	N	DQ596229, MIR6511A1, MIR6511A3, AK310228
chr16	16492442	16561366	p13.11	CN Loss	68924	34.1463	11.8519	22.2945	0.00180917	100	N
chr16	16575000	16611468	p13.11	CN Loss	36468	34.1463	11.8519	22.2945	0.00180917	100	N
chr16	17150000	17203099	p12.3	CN Loss	53099	34.1463	11.8519	22.2945	0.00180917	100	N	XYLT1
chr16	17203099	17221684	p12.3	CN Loss	18585	34.1463	11.1111	23.0352	0.00126888	100	N	XYLT1
chr16	17221684	17250000	p12.3	CN Loss	28316	34.1463	10.3704	23.776	0.000943592	100	N	XYLT1
chr16	17250000	17262796	p12.3	CN Loss	12796	34.1463	9.62963	24.5167	0.000395668	100	N	XYLT1
chr16	17262796	17451839	p12.3	CN Loss	189043	34.1463	8.88889	25.2575	0.000228119	100	N	XYLT1, AX747757
chr16	17451839	18411654	p12.3	CN Loss	959815	34.1463	10.3704	23.776	0.000943592	100	N	XYLT1
chr16	18411654	18412854	p12.3	CN Loss	1200	34.1463	11.1111	23.0352	0.00126888	100	N	NPIPA7, NPIPA8, NPIP
chr16	18412854	18425730	p12.3	CN Loss	12876	34.1463	11.8519	22.2945	0.00180917	100	N	NPIPA7, NPIPA8, NPIP
chr16	18426781	18451807	p12.3	CN Loss	25026	34.1463	11.8519	22.2945	0.00180917	100	N	MIR6511A4, NPIP, AK304826
chr16	18466754	18479956	p12.3	CN Loss	13202	34.1463	11.8519	22.2945	0.00180917	100	N	NPIP, LOC339047, MIR6770-2, MIR6770-3
chr16	18480453	18499712	p12.3	CN Loss	19259	34.1463	11.1111	23.0352	0.00126888	100	N	MIR3670-3, MIR3670-4	hsa-mir-3180-3
chr16	18499712	18524875	p12.3	CN Loss	25163	31.7073	9.62963	22.0777	0.00166366	100	N	MIR3179-2, MIR3179-4, NOMO2	hsa-mir-3179-3
chr16	18524875	18531890	p12.3	CN Loss	7015	31.7073	8.88889	22.8184	0.000676912	100	N	Mir_548, NOMO2
chr16	18531890	18544523	p12.3	CN Loss	12633	31.7073	9.62963	22.0777	0.00166366	100	N	NOMO2
chr16	18544523	18799609	p12.3	CN Loss	255086	31.7073	8.88889	22.8184	0.000676912	100	N	NOMO2, ABCC6P1, RPS15A
chr16	19600000	19950000	p12.3	CN Loss	350000	31.7073	9.62963	22.0777	0.00166366	2.92743	N	C16orf62, KNOP1, IQCK, GPRC5B
chr16	20000000	20150000	p12.3	CN Loss	150000	34.1463	11.8519	22.2945	0.00180917	0.014	N	GPR139
chr16	22142914	22176805	p12.2	CN Loss	33891	34.1463	11.1111	23.0352	0.00126888	0	N	VWA3A
chr16	22176805	22255916	p12.2	CN Loss	79111	34.1463	11.8519	22.2945	0.00180917	0	N	TRNA_Leu, EEF2K
chr16	22269093	22269964	p12.2	CN Loss	871	34.1463	11.8519	22.2945	0.00180917	0	N	EEF2K
chr16	22269964	22320203	p12.2	CN Loss	50239	34.1463	11.1111	23.0352	0.00126888	51.9099	N	EEF2K, TRNA_Leu, TRNA, POLR3E
chr16	22328093	22330294	p12.2	CN Loss	2201	34.1463	11.8519	22.2945	0.00180917	100	N	POLR3E
chr16	22330294	22337763	p12.2	CN Loss	7469	34.1463	11.1111	23.0352	0.00126888	100	N	POLR3E
chr16	25232883	25250000	p12.1	CN Loss	17117	34.1463	11.8519	22.2945	0.00180917	0	N	AQP8, ZKSCAN2
chr16	27150000	27200000	p12.1	CN Loss	50000	36.5854	12.5926	23.9928	0.0010485	1.13	N
chr16	27200000	27215236	p12.1	CN Loss	15236	34.1463	11.1111	23.0352	0.00126888	0	N	KDM8
chr16	27215236	27227330	p12.1	CN Loss	12094	34.1463	11.8519	22.2945	0.00180917	0	N	KDM8
chr16	27227330	27231532	p12.1	CN Loss	4202	34.1463	11.1111	23.0352	0.00126888	0	N	KDM8
chr16	27231532	27245793	p12.1	CN Loss	14261	34.1463	11.8519	22.2945	0.00180917	0	N	KDM8, NSMCE1
chr16	27245793	27331544	p12.1	CN Loss	85751	34.1463	11.1111	23.0352	0.00126888	1.70494	N	NSMCE1, AK025061, FLJ21408, IL4R
chr16	27331544	27351937	p12.1	CN Loss	20393	34.1463	11.8519	22.2945	0.00180917	76.7665	N	IL4R
chr16	27351937	27356165	p12.1	CN Loss	4228	34.1463	11.1111	23.0352	0.00126888	100	N	IL4R
chr16	27356165	27367389	p12.1	CN Loss	11224	34.1463	11.8519	22.2945	0.00180917	100	N	IL4R
chr16	27367389	27371904	p12.1	CN Loss	4515	34.1463	11.1111	23.0352	0.00126888	100	N	IL4R
chr16	27371904	27460719	p12.1	CN Loss	88815	34.1463	11.8519	22.2945	0.00180917	16.2416	N	IL4R, IL21R, IL21R-AS1		IL21R
chr16	27460719	27900000	p12.1	CN Loss	439281	34.1463	11.1111	23.0352	0.00126888	44.4743	N	IL21R, IL21R-AS1, GTF3C1, KIAA0556, GSG1L		IL21R
chr16	28674708	28725000	p11.2	CN Loss	50292	34.1463	11.8519	22.2945	0.00180917	100	N	EIF3C, EIF3CL, NPIPL1
chr16	50322048	50324341	q12.1	CN Loss	2293	36.5854	12.5926	23.9928	0.0010485	0	N	ADCY7
chr16	50343550	50348322	q12.1	CN Loss	4772	36.5854	12.5926	23.9928	0.0010485	0	N	ADCY7
chr16	55350000	55559265	q12.2	CN Loss	209265	39.0244	14.8148	24.2096	0.00161112	8.34779	N	IRX6, MMP2, LPCAT2
chr16	55559265	55608865	q12.2	CN Loss	49600	41.4634	14.8148	26.6486	0.000718411	61.1149	N	LPCAT2, CAPNS2
chr16	55608865	55806509	q12.2	CN Loss	197644	39.0244	14.8148	24.2096	0.00161112	69.3737	N	LPCAT2, SLC6A2, CES1P2, CES1P1
chr16	55862824	56211917	q12.2	CN Loss	349093	39.0244	14.8148	24.2096	0.00161112	34.5942	N	CES1, CES5A, LOC283856
chr16	56211917	56336236	q12.2	CN Loss	124319	39.0244	14.0741	24.9503	0.0012843	0	N	LOC283856, DKFZP434H168, MIR3935, GNAO1
chr16	56336236	56365561	q12.2	CN Loss	29325	39.0244	13.3333	25.6911	0.000598261	0	N	GNAO1
chr16	56365561	56461362	q12.2	CN Loss	95801	39.0244	14.0741	24.9503	0.0012843	10.7473	N	GNAO1, AMFR
chr16	56461362	56553651	q12.2	CN Loss	92289	39.0244	13.3333	25.6911	0.000598261	1.29159	N	NUDT21, OGFOD1, BBS2
chr16	56553651	56623448	q12.2	CN Loss	69797	39.0244	14.0741	24.9503	0.0012843	4.07897	N	BBS2, MT4, MT3
chr16	56623448	56624848	q12.2	CN Loss	1400	39.0244	14.8148	24.2096	0.00161112	0	N	MT3
chr16	56624848	56642738	q12.2	CN Loss	17890	39.0244	14.0741	24.9503	0.0012843	0	N	MT3, MT2A, MT1A
chr16	56642738	56875557	q12.2 - q13	CN Loss	232819	39.0244	13.3333	25.6911	0.000598261	28.2868	N	MT2A, MT1L, MT1A, MT1M, MT1E, MT1JP, MT1DP, MT1B, MT1F, MT1G, MT1H, MTE, MT1IP, MT1X, NUP93
chr16	56875557	56875725	q13	CN Loss	168	41.4634	13.3333	28.1301	0.000225548	0	N	NUP93
chr16	56875725	56878343	q13	CN Loss	2618	39.0244	13.3333	25.6911	0.000598261	0	N	NUP93
chr16	56878343	56899143	q13	CN Loss	20800	41.4634	13.3333	28.1301	0.000225548	0	N	NUP93, MIR138-2, SLC12A3	hsa-mir-138-2
chr16	56899143	56906727	q13	CN Loss	7584	41.4634	14.8148	26.6486	0.000718411	0	N	SLC12A3
chr16	56906727	56917931	q13	CN Loss	11204	41.4634	14.0741	27.3893	0.000335575	0	N	SLC12A3
chr16	56917931	56927040	q13	CN Loss	9109	41.4634	14.8148	26.6486	0.000718411	0	N	SLC12A3
chr16	56927040	56936420	q13	CN Loss	9380	41.4634	14.0741	27.3893	0.000335575	0	N	SLC12A3
chr16	56936420	56938118	q13	CN Loss	1698	39.0244	13.3333	25.6911	0.000598261	0	N	SLC12A3
chr16	56938118	56995827	q13	CN Loss	57709	41.4634	13.3333	28.1301	0.000225548	1.63926	N	SLC12A3, MIR6863, HERPUD1		HERPUD1
chr16	56995827	57003610	q13	CN Loss	7783	41.4634	14.0741	27.3893	0.000335575	0	N	CETP
chr16	57003610	57093336	q13	CN Loss	89726	41.4634	13.3333	28.1301	0.000225548	0	N	CETP, NLRC5
chr16	57093336	57100000	q13	CN Loss	6664	41.4634	14.0741	27.3893	0.000335575	0	N	NLRC5
chr16	57100000	57100413	q13	CN Loss	413	39.0244	14.0741	24.9503	0.0012843	0	N	NLRC5
chr16	57108671	57111301	q13	CN Loss	2630	39.0244	14.8148	24.2096	0.00161112	0	N	NLRC5
chr16	57111301	57153567	q13	CN Loss	42266	39.0244	14.0741	24.9503	0.0012843	2.47244	N	NLRC5, CPNE2
chr16	57153567	57157192	q13	CN Loss	3625	39.0244	13.3333	25.6911	0.000598261	0	N	CPNE2
chr16	57157192	57180117	q13	CN Loss	22925	39.0244	14.0741	24.9503	0.0012843	0	N	CPNE2
chr16	57180117	57295889	q13	CN Loss	115772	39.0244	13.3333	25.6911	0.000598261	0.310092	N	CPNE2, FAM192A, RSPRY1, ARL2BP, PLLP
chr16	57295889	57417024	q13 - q21	CN Loss	121135	39.0244	14.0741	24.9503	0.0012843	18.5826	N	PLLP, CCL22, CX3CL1
chr16	57417024	57637681	q21	CN Loss	220657	39.0244	13.3333	25.6911	0.000598261	1.3632	N	CX3CL1, CCL17, CIAPIN1, COQ9, POLR2C, DOK4, CCDC102A, ADGRG5, GPR114
chr16	57644369	57684123	q21	CN Loss	39754	36.5854	12.5926	23.9928	0.0010485	1.17724	N	ADGRG1, GPR56
chr16	57684123	57692546	q21	CN Loss	8423	39.0244	12.5926	26.4318	0.000407426	0	N	ADGRG1, GPR56
chr16	57692546	57693324	q21	CN Loss	778	39.0244	13.3333	25.6911	0.000598261	0	N	ADGRG1, GPR56
chr16	57693324	57694926	q21	CN Loss	1602	39.0244	14.0741	24.9503	0.0012843	0	N	ADGRG1, GPR56
chr16	57694926	57712309	q21	CN Loss	17383	39.0244	14.8148	24.2096	0.00161112	0	N	ADGRG1, GPR56, GPR97, ADGRG3
chr16	57712309	57717823	q21	CN Loss	5514	39.0244	14.0741	24.9503	0.0012843	0	N	GPR97, ADGRG3
chr16	57717823	57732102	q21	CN Loss	14279	39.0244	14.8148	24.2096	0.00161112	20.1275	N	GPR97, ADGRG3, DRC7, CCDC135
chr16	57732102	57792412	q21	CN Loss	60310	39.0244	14.0741	24.9503	0.0012843	3.10396	N	DRC7, CCDC135, KATNB1, KIFC3
chr16	57792412	57795064	q21	CN Loss	2652	39.0244	14.8148	24.2096	0.00161112	0	N	KIFC3
chr16	57795064	57849992	q21	CN Loss	54928	39.0244	14.0741	24.9503	0.0012843	0	N	MIR6772, KIFC3, LOC388282
chr16	57849992	57918049	q21	CN Loss	68057	39.0244	14.8148	24.2096	0.00161112	0	N	KIFC3, LOC388282, CNGB1
chr16	57931685	57945837	q21	CN Loss	14152	39.0244	14.8148	24.2096	0.00161112	0	N	CNGB1
chr16	57945837	57998005	q21	CN Loss	52168	39.0244	14.0741	24.9503	0.0012843	30.6011	N	CNGB1
chr16	57998005	58018100	q21	CN Loss	20095	39.0244	14.8148	24.2096	0.00161112	0	N	CNGB1, TEPP
chr16	58019932	58044027	q21	CN Loss	24095	39.0244	14.8148	24.2096	0.00161112	0	N	TEPP, ZNF319, USB1
chr16	58044027	58060291	q21	CN Loss	16264	39.0244	14.0741	24.9503	0.0012843	2.03517	N	USB1, MMP15
chr16	58060291	58072216	q21	CN Loss	11925	39.0244	14.8148	24.2096	0.00161112	0	N	MMP15
chr16	58072216	58074289	q21	CN Loss	2073	39.0244	14.0741	24.9503	0.0012843	0	N	MMP15
chr16	58074289	58149432	q21	CN Loss	75143	39.0244	14.8148	24.2096	0.00161112	0.710645	N	MMP15, C16orf80, CFAP20
chr16	58149432	58534801	q21	CN Loss	385369	39.0244	14.0741	24.9503	0.0012843	12.2916	N	C16orf80, CFAP20, BC053935, CSNK2A2, Metazoa_SRP, CCDC113, PRSS54, GINS3, NDRG4
chr16	58534801	58538614	q21	CN Loss	3813	39.0244	14.8148	24.2096	0.00161112	0	N	NDRG4
chr16	58538614	58544442	q21	CN Loss	5828	39.0244	14.0741	24.9503	0.0012843	0	N	NDRG4
chr16	58544442	58550009	q21	CN Loss	5567	39.0244	14.8148	24.2096	0.00161112	0	N	NDRG4, SETD6
chr16	58550009	58550923	q21	CN Loss	914	39.0244	14.0741	24.9503	0.0012843	0	N	SETD6
chr16	58561861	58586019	q21	CN Loss	24158	39.0244	14.0741	24.9503	0.0012843	29.0339	N	SNORA46, CNOT1
chr16	58749997	58750000	q21	CN Loss	3	39.0244	14.8148	24.2096	0.00161112	100	N	GOT2
chr16	59550000	59700000	q21	CN Loss	150000	36.5854	12.5926	23.9928	0.0010485	2.108	N
chr16	59700000	59771741	q21	CN Loss	71741	36.5854	11.8519	24.7335	0.000724234	0	N
chr16	59771741	59771891	q21	CN Loss	150	36.5854	12.5926	23.9928	0.0010485	0	N
chr16	59950000	60250000	q21	CN Loss	300000	36.5854	12.5926	23.9928	0.0010485	8.682	N	LOC101927580
chr16	60250000	60300000	q21	CN Loss	50000	36.5854	11.8519	24.7335	0.000724234	0	N
chr16	60300000	60750000	q21	CN Loss	450000	34.1463	11.8519	22.2945	0.00180917	7.46222	N	LOC729159
chr16	60750000	61300000	q21	CN Loss	550000	34.1463	11.1111	23.0352	0.00126888	1.58018	N	MIR4426
chr16	61300000	61681493	q21	CN Loss	381493	36.5854	11.1111	25.4743	0.000528966	0.622554	N
chr16	61681493	61935570	q21	CN Loss	254077	39.0244	11.1111	27.9133	0.000128717	7.79252	N	CDH8
chr16	61935570	62055373	q21	CN Loss	119803	36.5854	11.1111	25.4743	0.000528966	16.0013	N	CDH8
chr16	62055373	62055523	q21	CN Loss	150	36.5854	10.3704	26.215	0.000227626	0	N	CDH8
chr16	62055523	62850000	q21	CN Loss	794477	36.5854	9.62963	26.9557	0.000131091	1.27304	N	CDH8
chr16	62850000	62900000	q21	CN Loss	50000	34.1463	9.62963	24.5167	0.000395668	0	N
chr16	62900000	62910793	q21	CN Loss	10793	34.1463	10.3704	23.776	0.000943592	0	N
chr16	62910793	63150000	q21	CN Loss	239207	34.1463	9.62963	24.5167	0.000395668	28.2274	N
chr16	63150000	63200000	q21	CN Loss	50000	34.1463	10.3704	23.776	0.000943592	0	N
chr16	63400000	63650000	q21	CN Loss	250000	34.1463	10.3704	23.776	0.000943592	0.6548	N
chr16	63650000	64294652	q21	CN Loss	644652	34.1463	9.62963	24.5167	0.000395668	7.08956	N
chr16	64294652	64294802	q21	CN Loss	150	34.1463	10.3704	23.776	0.000943592	0	N
chr16	64294802	64900000	q21	CN Loss	605198	34.1463	11.1111	23.0352	0.00126888	0.979349	N
chr16	64900000	65131000	q21	CN Loss	231000	36.5854	11.1111	25.4743	0.000528966	0.127706	N	AK021537, CDH11		CDH11
chr16	65131000	65800000	q21	CN Loss	669000	36.5854	10.3704	26.215	0.000227626	1.78774	N	CDH11, LOC101927650, JB153694, LINC00922		CDH11
chr16	65800000	65900000	q21	CN Loss	100000	36.5854	11.1111	25.4743	0.000528966	0	N
chr16	65900000	66423199	q21	CN Loss	523199	36.5854	11.8519	24.7335	0.000724234	0.302753	N	CDH5
chr16	66423199	66551688	q21	CN Loss	128489	39.0244	11.8519	27.1725	0.000292646	4.50389	N	CDH5, LINC00920, BEAN1, BEAN1-AS1, TK2
chr16	66551688	66565195	q21	CN Loss	13507	39.0244	12.5926	26.4318	0.000407426	0	N	TK2
chr16	66565195	66584259	q21	CN Loss	19064	39.0244	13.3333	25.6911	0.000598261	0	N	TK2
chr16	66584259	66611001	q21	CN Loss	26742	39.0244	11.8519	27.1725	0.000292646	0	N	TK2, Y_RNA, CKLF, CKLF-CMTM1, CMTM1
chr16	66611001	66638758	q21	CN Loss	27757	39.0244	12.5926	26.4318	0.000407426	0	N	CKLF-CMTM1, CMTM1, CMTM2, CMTM3
chr16	66638758	66643719	q21	CN Loss	4961	39.0244	13.3333	25.6911	0.000598261	0	N	CMTM3
chr16	66643719	66644886	q21	CN Loss	1167	39.0244	12.5926	26.4318	0.000407426	0	N	CMTM3
chr16	66644886	66803739	q21 - q22.1	CN Loss	158853	39.0244	11.8519	27.1725	0.000292646	1.94142	N	CMTM3, DQ577440, CMTM4, DYNC1LI2, LOC106699570, CCDC79
chr16	66803739	66857741	q22.1	CN Loss	54002	41.4634	11.8519	29.6116	0.000125948	0.711085	N	CCDC79, NAE1
chr16	66857741	66861456	q22.1	CN Loss	3715	39.0244	11.8519	27.1725	0.000292646	0	N	NAE1
chr16	66861456	66861886	q22.1	CN Loss	430	39.0244	12.5926	26.4318	0.000407426	0	N	NAE1
chr16	66861886	66864683	q22.1	CN Loss	2797	39.0244	13.3333	25.6911	0.000598261	0	N	NAE1
chr16	66864683	66884641	q22.1	CN Loss	19958	39.0244	14.0741	24.9503	0.0012843	0	N	NAE1, AF086125, CA7
chr16	66884641	66920600	q22.1	CN Loss	35959	39.0244	13.3333	25.6911	0.000598261	0	N	AF086125, CA7, PDP2
chr16	66920600	66944080	q22.1	CN Loss	23480	39.0244	12.5926	26.4318	0.000407426	0	N	PDP2, CDH16
chr16	66944080	66944376	q22.1	CN Loss	296	39.0244	13.3333	25.6911	0.000598261	0	N	CDH16
chr16	66944376	66948262	q22.1	CN Loss	3886	39.0244	12.5926	26.4318	0.000407426	0	N	CDH16
chr16	66948262	66969334	q22.1	CN Loss	21072	39.0244	11.8519	27.1725	0.000292646	1.94571	N	CDH16, RRAD, FAM96B, CES2
chr16	66969334	66973086	q22.1	CN Loss	3752	39.0244	12.5926	26.4318	0.000407426	0	N	CES2
chr16	66973086	66997281	q22.1	CN Loss	24195	39.0244	13.3333	25.6911	0.000598261	0	N	CES2, CES3
chr16	66997281	67006925	q22.1	CN Loss	9644	39.0244	14.0741	24.9503	0.0012843	0	N	CES3
chr16	67006925	67034657	q22.1	CN Loss	27732	39.0244	13.3333	25.6911	0.000598261	0	N	CES3, CES4A
chr16	67034657	67063723	q22.1	CN Loss	29066	39.0244	14.0741	24.9503	0.0012843	0	N	CES4A, CBFB		CBFB
chr16	67063723	67116320	q22.1	CN Loss	52597	39.0244	13.3333	25.6911	0.000598261	81.3126	N	CBFB		CBFB
chr16	67116320	67166787	q22.1	CN Loss	50467	39.0244	12.5926	26.4318	0.000407426	17.3262	N	CBFB, C16orf70		CBFB
chr16	67166787	67179741	q22.1	CN Loss	12954	39.0244	11.8519	27.1725	0.000292646	0	N	C16orf70
chr16	67179741	67180054	q22.1	CN Loss	313	36.5854	11.8519	24.7335	0.000724234	0	N	C16orf70
chr16	67180054	67180845	q22.1	CN Loss	791	39.0244	11.8519	27.1725	0.000292646	0	N	C16orf70
chr16	67180845	67188508	q22.1	CN Loss	7663	39.0244	12.5926	26.4318	0.000407426	0	N	C16orf70, B3GNT9, BC007896, TRADD
chr16	67188508	67196921	q22.1	CN Loss	8413	39.0244	13.3333	25.6911	0.000598261	0	N	TRADD, FBXL8
chr16	67196921	67200344	q22.1	CN Loss	3423	39.0244	14.0741	24.9503	0.0012843	0	N	FBXL8, HSF4
chr16	67200344	67201918	q22.1	CN Loss	1574	39.0244	13.3333	25.6911	0.000598261	0	N	HSF4
chr16	67201918	67203522	q22.1	CN Loss	1604	39.0244	12.5926	26.4318	0.000407426	0	N	HSF4
chr16	67203522	67212627	q22.1	CN Loss	9105	39.0244	13.3333	25.6911	0.000598261	0	N	HSF4, NOL3, KIAA0895L
chr16	67212627	67213561	q22.1	CN Loss	934	39.0244	12.5926	26.4318	0.000407426	0	N	KIAA0895L, EXOC3L1
chr16	67213561	67226584	q22.1	CN Loss	13023	39.0244	11.8519	27.1725	0.000292646	0	N	KIAA0895L, EXOC3L1, E2F4
chr16	67226584	67242497	q22.1	CN Loss	15913	39.0244	12.5926	26.4318	0.000407426	0	N	E2F4, ELMO3, MIR328, LRRC29	hsa-mir-328
chr16	67242497	67242502	q22.1	CN Loss	5	36.5854	12.5926	23.9928	0.0010485	0	N	LRRC29
chr16	67242502	67424035	q22.1	CN Loss	181533	39.0244	12.5926	26.4318	0.000407426	0.402682	N	LRRC29, TMEM208, FHOD1, SLC9A5, AK021876, PLEKHG4, KCTD19, LRRC36, TPPP3
chr16	67424035	67440263	q22.1	CN Loss	16228	39.0244	13.3333	25.6911	0.000598261	0	N	U1, TPPP3, ZDHHC1
chr16	67440263	67671725	q22.1	CN Loss	231462	39.0244	12.5926	26.4318	0.000407426	0.40093	N	ZDHHC1, HSD11B2, ATP6V0D1, AGRP, LOC100505942, FAM65A, CTCF
chr16	67671725	67679073	q22.1	CN Loss	7348	36.5854	12.5926	23.9928	0.0010485	0	N	CTCF, RLTPR
chr16	67679073	67692406	q22.1	CN Loss	13333	39.0244	12.5926	26.4318	0.000407426	0	N	RLTPR, DL491203, ACD
chr16	67692406	67709044	q22.1	CN Loss	16638	39.0244	13.3333	25.6911	0.000598261	0	N	ACD, PARD6A, ENKD1, C16orf86, AX747090, GFOD2
chr16	67709044	67719697	q22.1	CN Loss	10653	39.0244	14.8148	24.2096	0.00161112	0	N	AX747090, GFOD2
chr16	67719697	67762456	q22.1	CN Loss	42759	39.0244	14.0741	24.9503	0.0012843	0	N	GFOD2, RANBP10
chr16	67762456	67771795	q22.1	CN Loss	9339	39.0244	13.3333	25.6911	0.000598261	0	N	RANBP10
chr16	67771795	67840143	q22.1	CN Loss	68348	39.0244	14.0741	24.9503	0.0012843	4.16106	N	RANBP10
chr16	67840143	67855158	q22.1	CN Loss	15015	39.0244	14.8148	24.2096	0.00161112	0	N	RANBP10, TSNAXIP1
chr16	67855158	67861158	q22.1	CN Loss	6000	39.0244	14.0741	24.9503	0.0012843	0	N	TSNAXIP1
chr16	67861158	67867604	q22.1	CN Loss	6446	39.0244	14.8148	24.2096	0.00161112	0	N	TSNAXIP1, CENPT
chr16	67907366	67910537	q22.1	CN Loss	3171	39.0244	14.8148	24.2096	0.00161112	0	N	EDC4
chr16	67910537	67918691	q22.1	CN Loss	8154	39.0244	14.0741	24.9503	0.0012843	0	N	EDC4
chr16	67918691	67961539	q22.1	CN Loss	42848	39.0244	14.8148	24.2096	0.00161112	17.1677	N	EDC4, NRN1L, PSKH1
chr16	67961539	67979653	q22.1	CN Loss	18114	39.0244	13.3333	25.6911	0.000598261	0	N	PSKH1, CTRL, PSMB10, LCAT, SLC12A4
chr16	67979653	67979913	q22.1	CN Loss	260	39.0244	14.0741	24.9503	0.0012843	0	N	SLC12A4
chr16	67979913	67982063	q22.1	CN Loss	2150	39.0244	14.8148	24.2096	0.00161112	0	N	SLC12A4
chr16	67982063	67983888	q22.1	CN Loss	1825	39.0244	13.3333	25.6911	0.000598261	0	N	SLC12A4
chr16	67983888	67984526	q22.1	CN Loss	638	39.0244	12.5926	26.4318	0.000407426	0	N	SLC12A4
chr16	67984526	67995500	q22.1	CN Loss	10974	39.0244	14.0741	24.9503	0.0012843	0	N	SLC12A4
chr16	67995500	67997312	q22.1	CN Loss	1812	39.0244	14.8148	24.2096	0.00161112	0	N	SLC12A4
chr16	68011339	68027124	q22.1	CN Loss	15785	39.0244	14.8148	24.2096	0.00161112	0	N	DPEP3, DPEP2
chr16	68027142	68057081	q22.1	CN Loss	29939	39.0244	14.8148	24.2096	0.00161112	4.02485	N	DPEP2, LOC100131303, DDX28, DUS2, DUS2L
chr16	68057081	68088641	q22.1	CN Loss	31560	39.0244	14.0741	24.9503	0.0012843	20.0349	N	DDX28, DUS2, DUS2L
chr16	68088641	68095115	q22.1	CN Loss	6474	39.0244	13.3333	25.6911	0.000598261	0	N	DUS2, DUS2L
chr16	68095115	68100000	q22.1	CN Loss	4885	39.0244	12.5926	26.4318	0.000407426	0	N	DUS2, DUS2L
chr16	68100000	68286422	q22.1	CN Loss	186422	36.5854	12.5926	23.9928	0.0010485	1.495	N	DUS2, DUS2L, NFATC3, ESRP2, MIR6773, PLA2G15
chr16	68309180	68371290	q22.1	CN Loss	62110	36.5854	12.5926	23.9928	0.0010485	0	N	SLC7A6, SLC7A6OS, U4, PRMT7
chr16	69146165	69303998	q22.1	CN Loss	157833	36.5854	12.5926	23.9928	0.0010485	26.9101	N	HAS3, CHTF8, UTP4, CIRH1A, SNTB2
chr16	69350000	69352694	q22.1	CN Loss	2694	36.5854	12.5926	23.9928	0.0010485	0	N	VPS4A
chr16	69352694	69364784	q22.1	CN Loss	12090	36.5854	11.8519	24.7335	0.000724234	0	N	VPS4A, PDF, COG8
chr16	69364784	69458757	q22.1	CN Loss	93973	36.5854	12.5926	23.9928	0.0010485	1.48234	N	COG8, NIP7, TMED6, TERF2, CYB5B
chr16	69458757	69500000	q22.1	CN Loss	41243	36.5854	11.8519	24.7335	0.000724234	0	N	CYB5B
chr16	69500000	69600000	q22.1	CN Loss	100000	36.5854	11.1111	25.4743	0.000528966	2.887	N	CYB5B, MIR1538, NFAT5	hsa-mir-1538
chr16	69600000	69700000	q22.1	CN Loss	100000	36.5854	10.3704	26.215	0.000227626	0	N	NFAT5
chr16	69700000	69760134	q22.1	CN Loss	60134	36.5854	9.62963	26.9557	0.000131091	24.926	N	NFAT5, NQO1
chr16	69760134	69876012	q22.1	CN Loss	115878	36.5854	10.3704	26.215	0.000227626	32.3306	N	NQO1, NOB1, WWP2
chr16	69876012	69950000	q22.1	CN Loss	73988	36.5854	9.62963	26.9557	0.000131091	100	N	WWP2
chr16	69950000	70010409	q22.1	CN Loss	60409	36.5854	10.3704	26.215	0.000227626	100	N	WWP2, MIR140, CLEC18A, PDXDC2P, CLEC18C	hsa-mir-140
chr16	70010409	70097001	q22.1	CN Loss	86592	36.5854	11.1111	25.4743	0.000528966	100	N	DQ601612, PDXDC2P, MIR1972-1, MIR1972-2, CLEC18C	hsa-mir-1972-2
chr16	70097001	70164417	q22.1	CN Loss	67416	36.5854	11.8519	24.7335	0.000724234	100	N	PDXDC2P, CLEC18C, PDPR
chr16	70183181	70191000	q22.1	CN Loss	7819	36.5854	12.5926	23.9928	0.0010485	100	N	CLEC18C, PDPR, LOC400541
chr16	70191000	70191100	q22.1	CN Loss	100	36.5854	11.8519	24.7335	0.000724234	100	N	CLEC18C, PDPR, LOC400541
chr16	70191100	70227913	q22.1	CN Loss	36813	36.5854	9.62963	26.9557	0.000131091	100	N	CLEC18C, PDPR, DKFZp686D16130, LOC400541, AK096066
chr16	70227913	70255792	q22.1	CN Loss	27879	36.5854	8.88889	27.6965	7.25367e-05	100	N	SMG1P7, LOC100506060
chr16	70255792	70263757	q22.1	CN Loss	7965	36.5854	9.62963	26.9557	0.000131091	100	N	SMG1P7, LOC100506060, AK308867
chr16	70263757	70284891	q22.1	CN Loss	21134	36.5854	10.3704	26.215	0.000227626	100	N	AK308867, EXOSC6
chr16	70284891	70333183	q22.1	CN Loss	48292	36.5854	11.1111	25.4743	0.000528966	72.4385	N	EXOSC6, AARS, DDX19B, DDX19A
chr16	70333183	70351402	q22.1	CN Loss	18219	36.5854	11.8519	24.7335	0.000724234	0	N	DDX19B, LOC100506083, DDX19A
chr16	70351402	70359392	q22.1	CN Loss	7990	36.5854	12.5926	23.9928	0.0010485	0	N	DDX19B, LOC100506083, DDX19A
chr16	70381175	70381862	q22.1	CN Loss	687	36.5854	12.5926	23.9928	0.0010485	0	N	DDX19A, AK125701
chr16	70530295	70557412	q22.1	CN Loss	27117	36.5854	12.5926	23.9928	0.0010485	2.44127	N	COG4
chr16	70557412	70680820	q22.1	CN Loss	123408	36.5854	11.8519	24.7335	0.000724234	11.6767	N	COG4, SNORD111B, SNORD111, SF3B3, IL34
chr16	70680820	70710983	q22.1	CN Loss	30163	36.5854	12.5926	23.9928	0.0010485	100	N	IL34, MTSS1L
chr16	70710983	70712349	q22.1	CN Loss	1366	36.5854	11.8519	24.7335	0.000724234	100	N	MTSS1L
chr16	70712349	70765752	q22.1	CN Loss	53403	36.5854	11.1111	25.4743	0.000528966	100	N	MTSS1L, AK128439, VAC14
chr16	70765752	70850000	q22.1 - q22.2	CN Loss	84248	36.5854	10.3704	26.215	0.000227626	93.3755	N	VAC14, VAC14-AS1, BC033164, TRNA_Gly, HYDIN
chr16	71900000	71973867	q22.2	CN Loss	73867	34.1463	11.8519	22.2945	0.00180917	1.35378	N	ZNF821, IST1, PKD1L3
chr16	71973867	71976587	q22.2	CN Loss	2720	34.1463	11.1111	23.0352	0.00126888	8.93382	N	PKD1L3
chr16	71976587	72350000	q22.2	CN Loss	373413	34.1463	11.8519	22.2945	0.00180917	80.1054	N	PKD1L3, DHODH, HP, TXNL4B, HPR, DHX38, PMFBP1, LINC01572
chr16	75034331	75140011	q23.1	CN Loss	105680	36.5854	12.5926	23.9928	0.0010485	0.74754	N	ZNRF1
chr16	75150000	75240015	q23.1	CN Loss	90015	36.5854	12.5926	23.9928	0.0010485	22.0752	N	LDHD, ZFP1, CTRB2
chr16	75270079	75270949	q23.1	CN Loss	870	36.5854	12.5926	23.9928	0.0010485	100	N	BCAR1
chr16	75270949	75498336	q23.1	CN Loss	227387	36.5854	11.8519	24.7335	0.000724234	19.7619	N	BCAR1, CFDP1, TMEM170A
chr16	75564300	75589764	q23.1	CN Loss	25464	36.5854	11.8519	24.7335	0.000724234	92.9391	N	CHST5, AK057689, TMEM231
chr16	75589764	75600925	q23.1	CN Loss	11161	36.5854	12.5926	23.9928	0.0010485	0	N	TMEM231, GABARAPL2
chr16	75600925	75623477	q23.1	CN Loss	22552	34.1463	11.8519	22.2945	0.00180917	0	N	GABARAPL2
chr16	76750000	76950000	q23.1	CN Loss	200000	34.1463	11.8519	22.2945	0.00180917	1.578	N	MIR4719
chr16	76950000	78160001	q23.1	CN Loss	1210001	34.1463	11.1111	23.0352	0.00126888	29.5264	N	MON1B, SYCE1L, ADAMTS18, Mir_544, NUDT7, VAT1L, CLEC3A, WWOX
chr16	78160001	78205750	q23.1	CN Loss	45749	34.1463	11.8519	22.2945	0.00180917	100	N	WWOX
chr16	78514000	79100000	q23.1	CN Loss	586000	34.1463	11.8519	22.2945	0.00180917	20.6075	N	WWOX
chr16	79450000	79600000	q23.2	CN Loss	150000	34.1463	11.8519	22.2945	0.00180917	6.25533	N
chr16	79900000	80650000	q23.2	CN Loss	750000	34.1463	11.8519	22.2945	0.00180917	11.518	N	LOC102724084, DYNLRB2, AK098656, LINC01227, CDYL2
chr16	81272599	81550000	q23.2	CN Loss	277401	34.1463	11.8519	22.2945	0.00180917	13.3965	N	BCO1, BCMO1, GAN, MIR4720, CMIP
chr16	83886494	83986815	q23.3	CN Loss	100321	39.0244	13.3333	25.6911	0.000598261	41.0313	N	MLYCD, OSGIN1
chr16	83986815	83998502	q23.3	CN Loss	11687	39.0244	14.0741	24.9503	0.0012843	100	N	OSGIN1
chr16	83998502	83999615	q23.3	CN Loss	1113	39.0244	14.8148	24.2096	0.00161112	100	N	OSGIN1
chr16	83999615	84014353	q23.3	CN Loss	14738	39.0244	14.0741	24.9503	0.0012843	100	N	OSGIN1, NECAB2
chr16	84014353	84028529	q23.3	CN Loss	14176	39.0244	14.8148	24.2096	0.00161112	100	N	NECAB2
chr16	84028529	84035525	q23.3	CN Loss	6996	39.0244	14.0741	24.9503	0.0012843	100	N	NECAB2
chr16	84211204	84212586	q24.1	CN Loss	1382	39.0244	14.8148	24.2096	0.00161112	0	N	DNAAF1, TAF1C
chr16	84216228	84221309	q24.1	CN Loss	5081	39.0244	14.8148	24.2096	0.00161112	0	N	TAF1C
chr16	84221309	84224925	q24.1	CN Loss	3616	39.0244	14.0741	24.9503	0.0012843	0	N	ADAD2
chr16	84224925	84228517	q24.1	CN Loss	3592	39.0244	14.8148	24.2096	0.00161112	0	N	ADAD2, AK123582
chr16	84270867	84320724	q24.1	CN Loss	49857	39.0244	14.8148	24.2096	0.00161112	72.0521	N	KCNG4
chr16	84320724	84328736	q24.1	CN Loss	8012	39.0244	14.0741	24.9503	0.0012843	100	N	WFDC1
chr16	84328736	84402142	q24.1	CN Loss	73406	39.0244	11.8519	27.1725	0.000292646	100	N	WFDC1, ATP2C2
chr16	84402142	84450000	q24.1	CN Loss	47858	39.0244	12.5926	26.4318	0.000407426	100	N	ATP2C2
chr16	84450000	84459416	q24.1	CN Loss	9416	39.0244	11.8519	27.1725	0.000292646	9.35641	N	ATP2C2
chr16	84459416	84600403	q24.1	CN Loss	140987	39.0244	11.1111	27.9133	0.000128717	20.2395	N	ATP2C2, TLDC1, COTL1
chr16	84600403	84623503	q24.1	CN Loss	23100	39.0244	11.8519	27.1725	0.000292646	0	N	COTL1
chr16	84623503	84651102	q24.1	CN Loss	27599	39.0244	12.5926	26.4318	0.000407426	0	N	COTL1
chr16	84651102	84695770	q24.1	CN Loss	44668	39.0244	13.3333	25.6911	0.000598261	37.4519	N	COTL1, KLHL36
chr16	84695770	84793863	q24.1	CN Loss	98093	39.0244	11.1111	27.9133	0.000128717	0.50972	N	KLHL36, AK057887, USP10
chr16	84793863	84806241	q24.1	CN Loss	12378	39.0244	11.8519	27.1725	0.000292646	0	N	USP10
chr16	84806241	84808919	q24.1	CN Loss	2678	39.0244	12.5926	26.4318	0.000407426	0	N	USP10
chr16	84808919	84879494	q24.1	CN Loss	70575	39.0244	11.8519	27.1725	0.000292646	72.6929	N	USP10, CRISPLD2
chr16	84879494	85025000	q24.1	CN Loss	145506	39.0244	11.1111	27.9133	0.000128717	38.7936	N	CRISPLD2, ZDHHC7
chr16	85025000	85121781	q24.1	CN Loss	96781	39.0244	11.8519	27.1725	0.000292646	14.5297	N	ZDHHC7, KIAA0513
chr16	85121781	85133704	q24.1	CN Loss	11923	39.0244	12.5926	26.4318	0.000407426	0	N	KIAA0513, FAM92B
chr16	85133704	85144152	q24.1	CN Loss	10448	39.0244	14.0741	24.9503	0.0012843	0	N	FAM92B
chr16	85144152	85400000	q24.1	CN Loss	255848	39.0244	13.3333	25.6911	0.000598261	10.996	N	FAM92B, LOC400548, LINC00311, MIR5093
chr16	85667668	85695380	q24.1	CN Loss	27712	36.5854	12.5926	23.9928	0.0010485	0	N	GSE1
chr16	85695380	85712238	q24.1	CN Loss	16858	36.5854	11.8519	24.7335	0.000724234	0	N	GSE1, GINS2
chr16	85712238	85721009	q24.1	CN Loss	8771	36.5854	12.5926	23.9928	0.0010485	0	N	GINS2
chr16	85724438	85832893	q24.1	CN Loss	108455	36.5854	12.5926	23.9928	0.0010485	0.531096	N	C16orf74, MIR1910, EMC8	hsa-mir-1910
chr16	85832893	86000000	q24.1	CN Loss	167107	36.5854	11.8519	24.7335	0.000724234	1.35303	N	EMC8, COX4I1, IRF8, MIR6774
chr16	86000000	86065729	q24.1	CN Loss	65729	36.5854	11.1111	25.4743	0.000528966	10.1082	N
chr16	86065729	86350000	q24.1	CN Loss	284271	36.5854	11.8519	24.7335	0.000724234	7.33948	N	LINC01082, LINC01081, LOC146513
chr16	86350000	86588553	q24.1	CN Loss	238553	34.1463	11.8519	22.2945	0.00180917	13.1971	N	LINC00917, FENDRR, FOXF1, MTHFSD
chr16	86602655	87050000	q24.1	CN Loss	447345	34.1463	11.8519	22.2945	0.00180917	6.8417	N	FOXL1, BC041439
chr17	21500000	21525609	p11.2	CN Gain	25609	17.0732	1.48148	15.5917	0.000597177	100	N
chr19	4000000	4702340	p13.3	CN Loss	702340	56.0976	28.1481	27.9494	0.00141227	50.1226	N	PIAS4, ZBTB7A, MAP2K2, CREB3L3, SIRT6, ANKRD24, EBI3, CCDC94, SHD, TMIGD2, FSD1, STAP2, MPND, SH3GL1, CHAF1A, MIR4746, UBXN6, HDGFRP2, PLIN4, PLIN5, LRG1, SEMA6B, TNFAIP8L1, C19orf10, MYDGF, DPP9-AS1, LOC100131094, DPP9		SH3GL1
chr19	40404295	40407132	q13.2	CN Gain	2837	31.7073	8.88889	22.8184	0.000676912	100	N	FCGBP
chr19	40407132	40412098	q13.2	CN Gain	4966	31.7073	9.62963	22.0777	0.00166366	100	N	FCGBP
chr19	40412098	40431933	q13.2	CN Gain	19835	31.7073	8.88889	22.8184	0.000676912	100	N	FCGBP
chr19	49101264	49139001	q13.33	CN Gain	37737	26.8293	7.40741	19.4219	0.00189848	100	N	SULT2B1, FAM83E, SPACA4, RPL18, SPHK2, DBP
chr19	49139001	49257837	q13.33	CN Gain	118836	29.2683	7.40741	21.8609	0.000657888	100	N	DBP, CA11, SEC1P, NTN5, FUT2, LOC105447645, MAMSTR, RASIP1, IZUMO1, FUT1
chr19	49850000	50270000	q13.33	CN Gain	420000	24.3902	5.18519	19.2051	0.000963438	100	N	TEAD2, DKKL1, LOC101928295, CCDC155, PTH2, GFY, LOC100507003, SLC17A7, BC128433, PIH1D1, ALDH16A1, FLT3LG, RPL13AP5, RPL13A, SNORD32A, SNORD33, SNORD34, SNORD35A, SNORD35B, RPS11, MIR150, FCGRT, TRNA_Lys, RCN3, NOSIP, PRRG2, PRR12, RRAS, SCAF1, IRF3, BCL2L12, MIR5088, PRMT1, ADM5, CPT1C, TSKS	hsa-mir-150
chr19	50400000	50540427	q13.33	CN Gain	140427	21.9512	4.44444	17.5068	0.00153758	100	N	IL4I1, NUP62, ATF5, MIR4751, SIGLEC11, SIGLEC16, VRK3, ZNF473
chr19	50540427	50550000	q13.33	CN Gain	9573	24.3902	4.44444	19.9458	0.00047995	100	N	ZNF473
chr19	50550000	50688418	q13.33	CN Gain	138418	21.9512	4.44444	17.5068	0.00153758	100	N	ZNF473, FLJ26850, SNAR-A11, SNAR-A4, SNAR-A3, SNAR-A7, SNAR-A14, SNAR-B1, SNAR-B2, SNAR-D, IZUMO2
chr19	50688418	50750000	q13.33	CN Gain	61582	26.8293	4.44444	22.3848	0.000141509	100	N	MYH14
chr19	50750000	50796812	q13.33	CN Gain	46812	26.8293	3.7037	23.1256	6.01781e-05	77.1063	N	MYH14
chr19	50796812	50859001	q13.33	CN Gain	62189	24.3902	3.7037	20.6865	0.000217593	11.1242	N	MYH14, KCNC3, NAPSB, NR1H2
chr19	50859001	50888826	q13.33	CN Gain	29825	26.8293	3.7037	23.1256	6.01781e-05	0	N	NR1H2, NAPSA, POLD1
chr19	50888826	51140370	q13.33	CN Gain	251544	21.9512	3.7037	18.2475	0.000745587	25.4055	N	POLD1, SPIB, MYBPC2, FAM71E1, EMC10, AX746478, JOSD2, ASPDH, LRRC4B, SNAR-F, SYT3
chr19	51140370	51140490	q13.33	CN Gain	120	21.9512	4.44444	17.5068	0.00153758	0	N	SYT3
chr19	51140490	51308000	q13.33	CN Gain	167510	21.9512	3.7037	18.2475	0.000745587	25.9429	N	SYT3, C19orf81, SHANK1, CLEC11A, GPR32, GQ868703, ACPT, SNORD88B, SNORD88A, C19orf48, SNORD88C

## Sheet: Source data_MOC DSS1 vs 0 stg1 
<Begin Header>
Comparison: DSS.Status - <1> vs. <0>
DSS.Status - <1> Samples (19) = [41206.markdups.tmp.realign.recal.bam.vs.NA12878.markdups.tmp.realign.recal.bam, c1821.markdups.tmp.realign.recal.bam.vs.NA12878.markdups.tmp.realign.recal.bam, 326.markdups.tmp.realign.recal.bam.vs.NA12878.markdups.tmp.realign.recal.bam, VOA1724cnv, HOV449cnv, c574.markdups.tmp.realign.recal.bam.vs.NA12878.markdups.tmp.realign.recal.bam, W683.8583_merged.bam.vs.NA…
<0> Samples (115) = [UB08.9846.1B_merged.bam.vs.NA12878_merged.bam, c1339.markdups.tmp.realign.recal.bam.vs.NA12878.markdups.tmp.realign.recal.bam, c1343.markdups.tmp.realign.recal.bam.vs.NA12878.markdups.tmp.realign.recal.bam, c464.markdups.tmp.realign.recal.bam.vs.NA12878.markdups.tmp.realign.recal.bam, c471.markdups.tmp.realign.recal.bam.vs.NA12878.markdups.tmp.realign.recal.bam, c1948, 685-07…
p-value Threshold = 0.002
Differential Threshold = 15.0%
<End Header>
Region	Cytoband Location	Event	Region Length	Freq. in <1> (%)	Freq. in <0>(%)	Difference	Probe-level p-value	p-value	q-bound	% of CNV Overlap	Gene Symbols	miRNAs	CancerGeneCensus-Sanger.txt
chr5:140,234-140,384	p15.33	CN Gain	150	36.8421	4.34783	32.4943	NaN	0.000196506	0.437565	100	PLEKHG4B
chr5:140,384-682,001	p15.33	CN Gain	541617	36.8421	5.21739	31.6247	NaN	0.000389582	0.437565	100	PLEKHG4B, LRRC14B, CCDC127, SDHA, HRAT5, PDCD6, AHRR, C5orf55, EXOC3-AS1, EXOC3, FLJ00157, AK023178, PP7080, LOC100288152, BC013821, SLC9A3, MIR4456, LOC100996325, CEP72, TPPP
chr5:682,001-692,059	p15.33	CN Gain	10058	36.8421	6.08696	30.7551	NaN	0.000712591	0.437565	100	TPPP
chr5:692,059-720,057	p15.33	CN Gain	27998	36.8421	6.95652	29.8856	NaN	0.00122133	0.437565	100	TPPP
chr5:720,057-788,019	p15.33	CN Gain	67962	36.8421	7.82609	29.016	NaN	0.00198373	0.437565	100
chr5:788,019-789,000	p15.33	CN Gain	981	36.8421	6.95652	29.8856	NaN	0.00122133	0.437565	100
chr5:789,000-823,918	p15.33	CN Gain	34918	36.8421	6.08696	30.7551	NaN	0.000712591	0.437565	100	ZDHHC11
chr5:823,918-1,950,000	p15.33	CN Gain	1126082	36.8421	5.21739	31.6247	NaN	0.000389582	0.437565	43.438	ZDHHC11, BRD9, TRIP13, LOC100506688, NKD2, MIR4635, SLC12A7, CTD-3080P12.3, BC032469, SLC6A19, SLC6A18, TERT, MIR4457, AK126225, CLPTM1L, DQ598099, BC034612, LINC01511, SLC6A3, LPCAT1, MIR6075, CR749689, SDHAP3, LOC728613, MIR4277, MRPL36, NDUFS6, LOC101929034, IRX4, CTD-2194D22.4	hsa-mir-4277
chr5:2,400,000-5,950,000	p15.33 - p15.32	CN Gain	3550000	31.5789	4.34783	27.2311	NaN	0.00110248	0.437565	14.9772	IRX2, C5orf38, LINC01377, LINC01019, LOC285577, LINC01017, IRX1, LOC101929153, BC034630, LINC01020, LOC340094, LOC105374631, AK094462, CTD-2297D10.2, ADAMTS16, KIAA0947, ICE1
chr5:15,650,000-15,950,000	p15.1	CN Gain	300000	31.5789	4.34783	27.2311	NaN	0.00110248	0.437565	75.4783	FBXL7, MIR887, Mir_887	hsa-mir-887
chr5:18,000,000-19,350,000	p15.1 - p14.3	CN Gain	1350000	31.5789	4.34783	27.2311	NaN	0.00110248	0.437565	50.7202
chr5:23,100,000-23,350,000	p14.3 - p14.2	CN Gain	250000	31.5789	4.34783	27.2311	NaN	0.00110248	0.437565	3.1816
chr8:95,556,504-95,570,193	q22.1	CN Gain	13689	42.1053	10.4348	31.6705	NaN	0.00167443	0.437565	50.7196	KIAA1429
chr9:36,001-37,747	p24.3	CN Loss	1746	78.9474	36.5217	42.4256	NaN	0.000791782	0.0737441	100
chr9:37,747-40,001	p24.3	CN Loss	2254	78.9474	37.3913	41.5561	NaN	0.000929139	0.0737441	100
chr9:40,001-52,288	p24.3	CN Loss	12287	78.9474	38.2609	40.6865	NaN	0.00111852	0.081055	100
chr9:52,288-118,323	p24.3	CN Loss	66035	84.2105	39.1304	45.0801	NaN	0.000314889	0.0578593	100	AY343892, PGM5P3-AS1, AY343902, FOXD4
chr9:118,323-121,770	p24.3	CN Loss	3447	84.2105	38.2609	45.9497	NaN	0.000274755	0.0569359	100	FOXD4, CBWD1
chr9:121,770-186,472	p24.3	CN Loss	64702	84.2105	39.1304	45.0801	NaN	0.000314889	0.0578593	100	CBWD1
chr9:186,472-214,305	p24.3	CN Loss	27833	84.2105	40	44.2105	NaN	0.000375234	0.0578593	100	C9orf66
chr9:214,305-373,921	p24.3	CN Loss	159616	84.2105	40.8696	43.341	NaN	0.0008199	0.0737441	100	C9orf66, DOCK8
chr9:373,921-550,000	p24.3	CN Loss	176079	84.2105	40	44.2105	NaN	0.000375234	0.0578593	100	DOCK8, KANK1
chr9:550,000-800,000	p24.3	CN Loss	250000	84.2105	40.8696	43.341	NaN	0.0008199	0.0737441	100	KANK1
chr9:800,000-1,225,000	p24.3	CN Loss	425000	84.2105	42.6087	41.6018	NaN	0.000933143	0.0737441	57.8249	DMRT1, DMRT3, U6, LINC01230, DMRT2
chr9:1,225,000-1,400,000	p24.3	CN Loss	175000	84.2105	43.4783	40.7323	NaN	0.00106412	0.0798092	100
chr9:1,400,000-1,446,723	p24.3	CN Loss	46723	84.2105	42.6087	41.6018	NaN	0.000933143	0.0737441	100
chr9:1,446,723-1,450,000	p24.3	CN Loss	3277	84.2105	43.4783	40.7323	NaN	0.00106412	0.0798092	100
chr9:1,453,198-1,750,000	p24.3	CN Loss	296802	84.2105	43.4783	40.7323	NaN	0.00106412	0.0798092	100
chr9:1,900,000-2,000,000	p24.3	CN Loss	100000	84.2105	43.4783	40.7323	NaN	0.00106412	0.0798092	0
chr9:5,300,000-5,650,000	p24.1	CN Loss	350000	84.2105	43.4783	40.7323	NaN	0.00106412	0.0798092	45.3843	RLN2, RLN1, CD274, PLGRKT, PDCD1LG2, KIAA1432, RIC1		CD274
chr9:8,393,317-9,050,000	p24.1 - p23	CN Loss	656683	84.2105	43.4783	40.7323	NaN	0.00106412	0.0798092	2.54933	PTPRD-AS1, AK094342, SNORD27, PTPRD
chr9:9,050,000-9,100,000	p23	CN Loss	50000	84.2105	42.6087	41.6018	NaN	0.000933143	0.0737441	2.02	PTPRD
chr9:9,100,000-9,350,000	p23	CN Loss	250000	84.2105	41.7391	42.4714	NaN	0.000852785	0.0737441	1.6628	PTPRD
chr9:9,350,000-9,600,000	p23	CN Loss	250000	84.2105	40.8696	43.341	NaN	0.0008199	0.0737441	33.4608	Metazoa_SRP, PTPRD
chr9:9,600,000-9,800,000	p23	CN Loss	200000	84.2105	41.7391	42.4714	NaN	0.000852785	0.0737441	12.3305	PTPRD
chr9:9,800,000-10,050,000	p23	CN Loss	250000	84.2105	42.6087	41.6018	NaN	0.000933143	0.0737441	61.22	PTPRD
chr9:10,050,000-10,800,000	p23	CN Loss	750000	84.2105	43.4783	40.7323	NaN	0.00106412	0.0798092	11.1879	PTPRD, PTPRD-AS2
chr9:24,100,000-24,250,000	p21.3	CN Loss	150000	84.2105	42.6087	41.6018	NaN	0.000933143	0.0737441	78.8
chr9:25,100,000-25,181,548	p21.3	CN Loss	81548	78.9474	38.2609	40.6865	NaN	0.00111852	0.081055	6.56546
chr9:25,181,548-25,250,000	p21.3	CN Loss	68452	78.9474	37.3913	41.5561	NaN	0.000929139	0.0737441	0
chr9:25,250,000-25,350,000	p21.3	CN Loss	100000	78.9474	38.2609	40.6865	NaN	0.00111852	0.081055	98.151	JA375049
chr9:25,350,000-25,800,000	p21.3 - p21.2	CN Loss	450000	78.9474	37.3913	41.5561	NaN	0.000929139	0.0737441	4.75644	JA374875, TUSC1, BC043546, LINC01241
chr9:25,800,000-25,850,000	p21.2	CN Loss	50000	78.9474	38.2609	40.6865	NaN	0.00111852	0.081055	0	BC043546, LINC01241
chr9:28,050,000-28,350,000	p21.1	CN Loss	300000	78.9474	37.3913	41.5561	NaN	0.000929139	0.0737441	66.7057	LINGO2
chr9:28,350,000-28,400,000	p21.1	CN Loss	50000	78.9474	36.5217	42.4256	NaN	0.000791782	0.0737441	60.334	LINGO2
chr9:28,400,000-28,831,000	p21.1	CN Loss	431000	78.9474	37.3913	41.5561	NaN	0.000929139	0.0737441	84.7868	LINGO2
chr9:28,831,000-28,850,000	p21.1	CN Loss	19000	78.9474	36.5217	42.4256	NaN	0.000791782	0.0737441	59.8789	LINGO2
chr9:28,850,000-29,250,000	p21.1	CN Loss	400000	78.9474	37.3913	41.5561	NaN	0.000929139	0.0737441	23.535	LINGO2, MIR876, MIR873	hsa-mir-876, hsa-mir-873
chr9:29,250,000-29,600,000	p21.1	CN Loss	350000	84.2105	36.5217	47.6888	NaN	0.00011787	0.0564531	100
chr9:29,600,000-29,700,000	p21.1	CN Loss	100000	78.9474	36.5217	42.4256	NaN	0.000791782	0.0737441	100
chr9:29,700,000-29,950,000	p21.1	CN Loss	250000	78.9474	35.6522	43.2952	NaN	0.000700576	0.0737441	100
chr9:29,950,000-30,150,000	p21.1	CN Loss	200000	78.9474	36.5217	42.4256	NaN	0.000791782	0.0737441	100
chr9:30,150,000-30,350,000	p21.1	CN Loss	200000	78.9474	35.6522	43.2952	NaN	0.000700576	0.0737441	100
chr9:30,350,000-30,750,000	p21.1	CN Loss	400000	78.9474	36.5217	42.4256	NaN	0.000791782	0.0737441	100	LINC01242, LOC401497
chr9:30,750,000-30,850,000	p21.1	CN Loss	100000	78.9474	35.6522	43.2952	NaN	0.000700576	0.0737441	100
chr9:30,850,000-30,950,000	p21.1	CN Loss	100000	78.9474	34.7826	44.1648	NaN	0.000651295	0.0737441	100
chr9:30,950,000-31,073,820	p21.1	CN Loss	123820	78.9474	33.913	45.0343	NaN	0.00029882	0.0578593	100
chr9:31,073,820-31,750,000	p21.1	CN Loss	676180	78.9474	33.0435	45.9039	NaN	0.000237279	0.0569359	30.1823
chr9:31,750,000-31,850,000	p21.1	CN Loss	100000	78.9474	32.1739	46.7735	NaN	0.000192887	0.0564531	0
chr9:31,850,000-32,000,000	p21.1	CN Loss	150000	73.6842	33.913	39.7712	NaN	0.00176915	0.118588	0
chr9:32,250,000-32,384,839	p21.1	CN Loss	134839	73.6842	33.913	39.7712	NaN	0.00176915	0.118588	3.86758	ACO1
chr9:32,384,839-32,384,989	p21.1	CN Loss	150	73.6842	33.0435	40.6407	NaN	0.00159792	0.109857	0	ACO1
chr9:32,384,989-32,400,000	p21.1	CN Loss	15011	73.6842	32.1739	41.5103	NaN	0.000833085	0.0737441	0	ACO1
chr9:32,400,000-32,526,000	p21.1	CN Loss	126000	73.6842	30.4348	43.2494	NaN	0.000534708	0.0674676	0.0015873	ACO1, AX747756, DDX58
chr9:32,750,000-32,874,582	p21.1	CN Loss	124582	68.4211	28.6957	39.7254	NaN	0.00133491	0.0948137	100	TMEM215
chr9:32,874,582-33,000,000	p21.1	CN Loss	125418	68.4211	27.8261	40.595	NaN	0.00109981	0.081055	100	APTX
chr9:33,000,000-33,050,000	p21.1	CN Loss	50000	68.4211	26.9565	41.4645	NaN	0.000935123	0.0737441	100	APTX, Mir_207, DNAJA1, SMU1
chr9:33,050,000-33,290,706	p21.1 - p13.3	CN Loss	240706	68.4211	26.087	42.3341	NaN	0.000832275	0.0737441	73.2886	SMU1, B4GALT1, B4GALT1-AS1, U4atac, SPINK4, BAG1, CHMP5, NFX1
chr9:33,290,706-33,294,433	p13.3	CN Loss	3727	68.4211	25.2174	43.2037	NaN	0.000376613	0.0578593	0	NFX1
chr9:33,294,433-33,347,184	p13.3	CN Loss	52751	68.4211	26.087	42.3341	NaN	0.000832275	0.0737441	0	NFX1
chr9:33,347,184-33,351,484	p13.3	CN Loss	4300	68.4211	25.2174	43.2037	NaN	0.000376613	0.0578593	0	NFX1
chr9:33,351,484-33,550,000	p13.3	CN Loss	198516	68.4211	26.087	42.3341	NaN	0.000832275	0.0737441	38.4599	NFX1, AQP7, AQP3, NOL6, MIR6851, SUGT1P1, ANKRD18B
chr9:33,550,000-33,675,000	p13.3	CN Loss	125000	68.4211	25.2174	43.2037	NaN	0.000376613	0.0578593	97.3208	ANKRD18B, DQ587539, DQ590589, DQ590442, DQ596206, DJ439583, DJ439557, ANXA2P2, DJ439530, DJ439561, DQ571524, PTENP1
chr9:33,675,000-33,812,129	p13.3	CN Loss	137129	68.4211	24.3478	44.0732	NaN	0.000276053	0.0569359	99.0615	PTENP1, PTENP1-AS, LINC01251, PRSS3
chr9:33,812,129-33,830,001	p13.3	CN Loss	17872	68.4211	25.2174	43.2037	NaN	0.000376613	0.0578593	11.9461	UBE2R2
chr9:33,830,001-33,900,000	p13.3	CN Loss	69999	68.4211	26.087	42.3341	NaN	0.000832275	0.0737441	0	UBE2R2
chr9:34,320,000-34,339,149	p13.3	CN Loss	19149	63.1579	24.3478	38.8101	NaN	0.00186433	0.120451	0	KIF24, NUDT2
chr9:34,339,149-34,343,039	p13.3	CN Loss	3890	63.1579	23.4783	39.6796	NaN	0.00091473	0.0737441	0	NUDT2
chr9:34,343,039-34,484,259	p13.3	CN Loss	141220	63.1579	24.3478	38.8101	NaN	0.00186433	0.120451	0	NUDT2, KIAA1161, C9orf24, FAM219A, DNAI1
chr9:34,484,259-34,550,000	p13.3	CN Loss	65741	63.1579	23.4783	39.6796	NaN	0.00091473	0.0737441	0	DNAI1, ENHO
chr9:34,550,000-34,750,000	p13.3	CN Loss	200000	63.1579	22.6087	40.5492	NaN	0.000677326	0.0737441	16.681	CNTFR, LOC415056, CNTFR-AS1, RPP25L, DCTN3, ARID3C, SIGMAR1, GALT, IL11RA, CCL27, CCL19, CCL21, FAM205A
chr9:34,750,000-35,600,000	p13.3	CN Loss	850000	63.1579	21.7391	41.4188	NaN	0.000495378	0.0655917	16.1153	FAM205B, FAM205BP, FAM205C, PHF24, KIAA1045, DNAJB5-AS1, DNAJB5, C9orf131, VCP, FANCG, PIGO, STOML2, FAM214B, UNC13B, ATP8B5P, DQ580826, RUSC2, FAM166B		FANCG
chr9:35,600,000-35,606,312	p13.3	CN Loss	6312	68.4211	21.7391	46.6819	NaN	0.000101156	0.0564531	0	TESK1
chr9:35,606,312-35,606,721	p13.3	CN Loss	409	68.4211	20.8696	47.5515	NaN	7.04941e-05	0.0564531	0	TESK1
chr9:35,606,721-35,677,929	p13.3	CN Loss	71208	68.4211	21.7391	46.6819	NaN	0.000101156	0.0564531	2.29047	TESK1, MIR4667, CD72, AX748309, SIT1, RMRP, CCDC107, ARHGEF39, HV781757, CA9
chr9:35,677,929-35,679,016	p13.3	CN Loss	1087	68.4211	20.8696	47.5515	NaN	7.04941e-05	0.0564531	0	CA9
chr9:35,679,016-35,750,000	p13.3	CN Loss	70984	68.4211	21.7391	46.6819	NaN	0.000101156	0.0564531	0	CA9, TPM2, MIR6852, TLN1, MIR6853, CREB3, GBA2, GBA2, RGP1
chr9:35,750,000-35,850,000	p13.3	CN Loss	100000	68.4211	20.8696	47.5515	NaN	7.04941e-05	0.0564531	0.324	RGP1, MSMP, DQ589555, NPR2, SPAG8, HINT2, FAM221B, TMEM8B
chr9:35,850,000-35,950,000	p13.3	CN Loss	100000	68.4211	21.7391	46.6819	NaN	0.000101156	0.0564531	3.153	TMEM8B, LINC00950, OR13J1, HRCT1, LINC00961, LOC158376
chr9:35,950,000-36,095,328	p13.3	CN Loss	145328	68.4211	24.3478	44.0732	NaN	0.000276053	0.0569359	25.053	OR2S2, RECK
chr9:36,095,328-36,232,001	p13.3	CN Loss	136673	68.4211	25.2174	43.2037	NaN	0.000376613	0.0578593	0	RECK, GLIPR2, CCIN, CLTA, GNE
chr9:36,232,001-36,250,000	p13.3	CN Loss	17999	68.4211	26.087	42.3341	NaN	0.000832275	0.0737441	0	GNE
chr9:36,250,000-36,300,000	p13.3 - p13.2	CN Loss	50000	73.6842	26.9565	46.7277	NaN	0.000140091	0.0564531	12.096	GNE
chr9:36,300,000-36,336,069	p13.2	CN Loss	36069	73.6842	28.6957	44.9886	NaN	0.000383031	0.0578593	39.9346
chr9:36,336,069-36,350,000	p13.2	CN Loss	13931	73.6842	29.5652	44.119	NaN	0.000443261	0.0625523	4.44333	RNF38
chr9:36,350,000-36,600,000	p13.2	CN Loss	250000	73.6842	30.4348	43.2494	NaN	0.000534708	0.0674676	2.0156	RNF38, MELK
chr9:36,600,000-36,604,411	p13.2	CN Loss	4411	73.6842	29.5652	44.119	NaN	0.000443261	0.0625523	0	MELK
chr9:36,604,411-36,700,000	p13.2	CN Loss	95589	73.6842	28.6957	44.9886	NaN	0.000383031	0.0578593	0	MELK
chr9:36,700,000-36,800,000	p13.2	CN Loss	100000	73.6842	29.5652	44.119	NaN	0.000443261	0.0625523	0
chr9:36,800,000-37,000,000	p13.2	CN Loss	200000	73.6842	30.4348	43.2494	NaN	0.000534708	0.0674676	0	MIR4475, MIR4540, MIR4476, PAX5		PAX5
chr9:37,000,000-37,050,000	p13.2	CN Loss	50000	73.6842	29.5652	44.119	NaN	0.000443261	0.0625523	5.786	PAX5		PAX5
chr9:37,050,000-37,064,001	p13.2	CN Loss	14001	73.6842	30.4348	43.2494	NaN	0.000534708	0.0674676	72.0234
chr9:37,064,001-37,300,000	p13.2	CN Loss	235999	78.9474	30.4348	48.5126	NaN	0.000145536	0.0564531	19.1501	EBLN3, LOC100506710, ZCCHC7
chr9:37,300,000-37,600,000	p13.2	CN Loss	300000	78.9474	29.5652	49.3822	NaN	6.3295e-05	0.0564531	5.96833	ZCCHC7, GRHPR, ZBTB5, POLR1E, BC014180, FBXO10, TOMM5
chr9:37,600,000-37,641,912	p13.2	CN Loss	41912	78.9474	30.4348	48.5126	NaN	0.000145536	0.0564531	0
chr9:37,641,912-38,100,000	p13.2	CN Loss	458088	78.9474	31.3043	47.643	NaN	0.000162966	0.0564531	28.6146	FRMPD1, TRMT10B, EXOSC3, AK098263, DCAF10, BC062753, DQ590189, SLC25A51, BC021061, SHB
chr9:38,100,000-38,545,957	p13.2 - p13.1	CN Loss	445957	78.9474	32.1739	46.7735	NaN	0.000192887	0.0564531	70.9837	ALDH1B1, IGFBPL1, FAM95C, ANKRD18A
chr9:38,545,957-38,775,000	p13.1	CN Loss	229043	78.9474	33.0435	45.9039	NaN	0.000237279	0.0569359	65.4082	DQ596352, FAM95C, DQ573539, ANKRD18A, FAM201A, U6
chr9:71,025,000-72,000,000	q21.11	CN Loss	975000	57.8947	19.1304	38.7643	NaN	0.000821493	0.0737441	6.63323	PGM5, AK130904, TMEM252, LINC01506, FAM122A, PIP5K1B, LOC101927069, AK057188, PRKACG, FXN, AK096834, TJP2, BANCR, FAM189A2
chr9:72,000,000-72,050,000	q21.11	CN Loss	50000	63.1579	19.1304	44.0275	NaN	0.000178478	0.0564531	81.456	FAM189A2, APBA1
chr9:72,050,000-73,400,000	q21.11 - q21.12	CN Loss	1350000	63.1579	20	43.1579	NaN	0.000254522	0.0569359	10.2576	APBA1, PTAR1, BC039385, C9orf135-AS1, LOC494558, C9orf135, MAMDC2, MAMDC2-AS1, LOC100507244, LOC100507299, SMC5-AS1, SMC5, AX748336, KLF9, TRPM3
chr9:73,400,000-73,950,000	q21.12	CN Loss	550000	63.1579	20.8696	42.2883	NaN	0.000357578	0.0578593	5.88291	MIR204, TRPM3	hsa-mir-204
chr9:73,950,000-74,313,151	q21.12 - q21.13	CN Loss	363151	63.1579	20	43.1579	NaN	0.000254522	0.0569359	4.50611	TRPM3, TMEM2
chr9:74,313,151-74,315,564	q21.13	CN Loss	2413	63.1579	19.1304	44.0275	NaN	0.000178478	0.0564531	0	TMEM2
chr9:74,315,564-74,345,174	q21.13	CN Loss	29610	63.1579	20	43.1579	NaN	0.000254522	0.0569359	0	TMEM2
chr9:74,345,174-74,345,438	q21.13	CN Loss	264	63.1579	19.1304	44.0275	NaN	0.000178478	0.0564531	0	TMEM2
chr9:74,345,438-74,750,000	q21.13	CN Loss	404562	63.1579	20	43.1579	NaN	0.000254522	0.0569359	8.46644	TMEM2, ABHD17B, C9orf85, C9orf57, GDA
chr9:74,750,000-74,800,000	q21.13	CN Loss	50000	63.1579	19.1304	44.0275	NaN	0.000178478	0.0564531	0	GDA
chr9:74,800,000-75,300,000	q21.13	CN Loss	500000	63.1579	20	43.1579	NaN	0.000254522	0.0569359	3.9782	GDA, 5S_rRNA, AK095210, LINC01504, ZFAND5, TMC1
chr9:75,300,000-75,400,000	q21.13	CN Loss	100000	63.1579	20.8696	42.2883	NaN	0.000357578	0.0578593	1.523	TMC1
chr9:75,400,000-75,800,000	q21.13	CN Loss	400000	63.1579	20	43.1579	NaN	0.000254522	0.0569359	0.06775	TMC1, LINC01474, ALDH1A1, ANXA1
chr9:75,800,000-76,000,000	q21.13	CN Loss	200000	68.4211	20	48.4211	NaN	4.84108e-05	0.0564531	3.0775
chr9:76,000,000-76,300,000	q21.13	CN Loss	300000	68.4211	19.1304	49.2906	NaN	3.27284e-05	0.0564531	15.089
chr9:76,300,000-76,433,242	q21.13	CN Loss	133242	68.4211	20	48.4211	NaN	4.84108e-05	0.0564531	0	MIR6130
chr9:76,433,242-76,484,595	q21.13	CN Loss	51353	68.4211	20.8696	47.5515	NaN	7.04941e-05	0.0564531	0	MIR6130
chr9:76,484,595-76,800,000	q21.13	CN Loss	315405	68.4211	20	48.4211	NaN	4.84108e-05	0.0564531	2.26661	MIR6130
chr9:76,800,000-76,850,000	q21.13	CN Loss	50000	68.4211	19.1304	49.2906	NaN	3.27284e-05	0.0564531	1.028	MIR6130
chr9:76,850,000-78,250,000	q21.13	CN Loss	1400000	68.4211	20	48.4211	NaN	4.84108e-05	0.0564531	2.92464	MIR6130, LOC101927358, RORB-AS1, RORB, TRPM6, TRNA_Asp, C9orf40, C9orf41-AS1, BC043649, C9orf41, CARNMT1, NMRK1, OSTF1, MIR548H3
chr9:78,250,000-78,500,000	q21.13	CN Loss	250000	68.4211	20.8696	47.5515	NaN	7.04941e-05	0.0564531	0.218	MIR548H3
chr9:78,500,000-78,850,000	q21.13	CN Loss	350000	63.1579	20.8696	42.2883	NaN	0.000357578	0.0578593	0.266857	PCSK5
chr9:78,850,000-78,950,000	q21.13	CN Loss	100000	63.1579	21.7391	41.4188	NaN	0.000495378	0.0655917	3.958	PCSK5
chr9:78,950,000-79,100,000	q21.13	CN Loss	150000	63.1579	22.6087	40.5492	NaN	0.000677326	0.0737441	1.97467	PCSK5, RFK, RPSAP9, GCNT1
chr9:79,100,000-79,121,632	q21.13	CN Loss	21632	63.1579	23.4783	39.6796	NaN	0.00091473	0.0737441	0	GCNT1
chr9:79,121,632-79,125,648	q21.13	CN Loss	4016	63.1579	24.3478	38.8101	NaN	0.00186433	0.120451	74.5518	GCNT1
chr9:79,125,648-79,300,000	q21.13 - q21.2	CN Loss	174352	63.1579	23.4783	39.6796	NaN	0.00091473	0.0737441	9.3317	PRUNE2
chr9:79,300,000-79,312,413	q21.2	CN Loss	12413	68.4211	23.4783	44.9428	NaN	0.00020002	0.0564531	0	PRUNE2
chr9:79,312,413-79,322,836	q21.2	CN Loss	10423	68.4211	24.3478	44.0732	NaN	0.000276053	0.0569359	0	PRUNE2
chr9:79,322,836-79,325,611	q21.2	CN Loss	2775	68.4211	25.2174	43.2037	NaN	0.000376613	0.0578593	0	PRUNE2
chr9:79,325,611-79,463,488	q21.2	CN Loss	137877	68.4211	24.3478	44.0732	NaN	0.000276053	0.0569359	24.5052	PRUNE2, PCA3, PCA3_1
chr9:79,463,488-79,765,017	q21.2	CN Loss	301529	68.4211	25.2174	43.2037	NaN	0.000376613	0.0578593	10.0999	PRUNE2, FOXB2
chr9:79,765,017-79,814,842	q21.2	CN Loss	49825	68.4211	24.3478	44.0732	NaN	0.000276053	0.0569359	61.5354	VPS13A-AS1, VPS13A
chr9:79,814,842-79,829,465	q21.2	CN Loss	14623	68.4211	23.4783	44.9428	NaN	0.00020002	0.0564531	0	VPS13A
chr9:79,829,465-79,834,671	q21.2	CN Loss	5206	63.1579	23.4783	39.6796	NaN	0.00091473	0.0737441	0	VPS13A
chr9:79,834,671-79,841,560	q21.2	CN Loss	6889	68.4211	23.4783	44.9428	NaN	0.00020002	0.0564531	0	VPS13A
chr9:79,841,560-79,842,300	q21.2	CN Loss	740	68.4211	22.6087	45.8124	NaN	0.000143168	0.0564531	0	VPS13A
chr9:79,842,300-79,875,195	q21.2	CN Loss	32895	68.4211	23.4783	44.9428	NaN	0.00020002	0.0564531	0	VPS13A
chr9:79,875,195-79,888,134	q21.2	CN Loss	12939	68.4211	22.6087	45.8124	NaN	0.000143168	0.0564531	0	VPS13A
chr9:79,888,134-79,898,704	q21.2	CN Loss	10570	68.4211	23.4783	44.9428	NaN	0.00020002	0.0564531	0	VPS13A
chr9:79,898,704-79,908,086	q21.2	CN Loss	9382	63.1579	23.4783	39.6796	NaN	0.00091473	0.0737441	0	VPS13A
chr9:79,908,086-79,929,233	q21.2	CN Loss	21147	68.4211	23.4783	44.9428	NaN	0.00020002	0.0564531	0	VPS13A
chr9:79,929,233-79,929,237	q21.2	CN Loss	4	63.1579	23.4783	39.6796	NaN	0.00091473	0.0737441	0	VPS13A
chr9:79,929,237-79,959,385	q21.2	CN Loss	30148	68.4211	23.4783	44.9428	NaN	0.00020002	0.0564531	0	VPS13A
chr9:79,959,385-79,959,772	q21.2	CN Loss	387	63.1579	23.4783	39.6796	NaN	0.00091473	0.0737441	0	VPS13A
chr9:79,959,772-80,000,000	q21.2	CN Loss	40228	68.4211	23.4783	44.9428	NaN	0.00020002	0.0564531	0	VPS13A
chr9:80,000,000-80,050,000	q21.2	CN Loss	50000	68.4211	22.6087	45.8124	NaN	0.000143168	0.0564531	0	VPS13A, GNA14
chr9:80,050,000-80,100,000	q21.2	CN Loss	50000	63.1579	21.7391	41.4188	NaN	0.000495378	0.0655917	6.852	GNA14-AS1, GNA14
chr9:80,100,000-80,200,000	q21.2	CN Loss	100000	63.1579	20.8696	42.2883	NaN	0.000357578	0.0578593	1.84	GNA14-AS1, GNA14
chr9:80,200,000-80,250,000	q21.2	CN Loss	50000	57.8947	20	37.8947	NaN	0.00112902	0.0812669	3.82	GNA14
chr9:80,250,000-80,400,000	q21.2	CN Loss	150000	57.8947	19.1304	38.7643	NaN	0.000821493	0.0737441	2.69333	GNA14, GNAQ		GNAQ
chr9:81,250,000-81,300,000	q21.31	CN Loss	50000	52.6316	17.3913	35.2403	NaN	0.00176134	0.118588	0
chr9:81,300,000-81,600,000	q21.31	CN Loss	300000	52.6316	16.5217	36.1098	NaN	0.00127007	0.09081	17.319
chr9:81,600,000-82,200,000	q21.31	CN Loss	600000	52.6316	17.3913	35.2403	NaN	0.00176134	0.118588	2.4235	LOC101927450, TLE4
chr9:82,200,000-82,450,000	q21.31	CN Loss	250000	57.8947	17.3913	40.5034	NaN	0.000415064	0.0618272	0	TLE4, LINC01507
chr9:82,450,000-82,550,000	q21.31	CN Loss	100000	57.8947	18.2609	39.6339	NaN	0.000588717	0.0734185	0.344	DQ575560, DQ583878, DQ589820, DQ580124, DQ595182, DQ596925, DQ597713, DQ586158, DQ588659, DQ599976, DQ574305, DQ600106, DQ574306, DQ599155, DQ574330, DQ579956, DQ594965, DQ596802, DQ574826, DQ592136, DQ577348, DQ593172, DQ592375, DQ570523, DQ573195, LINC01507
chr9:84,500,000-84,650,000	q21.32	CN Loss	150000	57.8947	20.8696	37.0252	NaN	0.00152983	0.105855	27.92	SPATA31D5P, DQ592725, DQ577940, DQ578305, DQ582032, DQ584769, SPATA31D4, SPATA31D3, AK097447, SPATA31D1
chr9:85,200,000-85,750,000	q21.32	CN Loss	550000	57.8947	20.8696	37.0252	NaN	0.00152983	0.105855	4.15709	Mir_1302, RASEF
chr9:86,300,000-87,050,000	q21.32 - q21.33	CN Loss	750000	63.1579	21.7391	41.4188	NaN	0.000495378	0.0655917	54.4148	UBQLN1, AK300656, GKAP1, KIF27, C9orf64, MIR7-1, HNRNPK, RMI1, LOC101927575, BX537783, SLC28A3	hsa-mir-7-1
chr9:87,050,000-87,100,000	q21.33	CN Loss	50000	63.1579	22.6087	40.5492	NaN	0.000677326	0.0737441	49.82
chr9:87,100,000-87,200,000	q21.33	CN Loss	100000	63.1579	23.4783	39.6796	NaN	0.00091473	0.0737441	0
chr9:87,200,000-87,550,000	q21.33	CN Loss	350000	63.1579	22.6087	40.5492	NaN	0.000677326	0.0737441	0.210286	NTRK2
chr9:87,550,000-87,600,000	q21.33	CN Loss	50000	63.1579	21.7391	41.4188	NaN	0.000495378	0.0655917	0	NTRK2
chr9:87,900,000-88,900,000	q21.33	CN Loss	1000000	57.8947	20.8696	37.0252	NaN	0.00152983	0.105855	12.4777	AGTPBP1, LOC389765, AK124523, NAA35, LOC101927623, GOLM1, C9orf153, ISCA1
chr9:88,900,000-89,000,000	q21.33	CN Loss	100000	63.1579	20.8696	42.2883	NaN	0.000357578	0.0578593	10.264	ZCCHC6
chr9:95,750,000-96,650,000	q22.31 - q22.32	CN Loss	900000	63.1579	24.3478	38.8101	NaN	0.00186433	0.120451	6.33011	FGD3, LOC101927954, SUSD3, C9orf89, CARD19, NINJ1, WNK2, C9orf129, BC039686, DQ594798, FAM120AOS, FAM120A, DNAPTP1, MIR548AU, PHF2, MIR4291	hsa-mir-4291
chr9:97,250,000-97,300,000	q22.32	CN Loss	50000	57.8947	20.8696	37.0252	NaN	0.00152983	0.105855	11.618
chr9:100,000,000-100,400,000	q22.33	CN Loss	400000	63.1579	24.3478	38.8101	NaN	0.00186433	0.120451	8.4045	AK309476, LOC100499484, LOC100499484-C9ORF174, CCDC180, MIR1302-8, LOC286359, TDRD7, TMOD1, TSTD2, NCBP1	hsa-mir-1302-8
chr9:100,400,000-101,200,733	q22.33	CN Loss	800733	63.1579	23.4783	39.6796	NaN	0.00091473	0.0737441	3.73196	NCBP1, AX746764, XPA, FOXE1, TRMO, C9orf156, HEMGN, ANP32B, NANS, TRIM14, CORO2A, TBC1D2, MIR6854, GABBR2		XPA
chr9:101,200,733-101,546,176	q22.33	CN Loss	345443	63.1579	24.3478	38.8101	NaN	0.00186433	0.120451	1.73227	GABBR2, ANKS6
chr9:101,546,176-101,600,000	q22.33	CN Loss	53824	63.1579	23.4783	39.6796	NaN	0.00091473	0.0737441	0	ANKS6, GALNT12
chr19:28,275,000-28,500,000	q11	CN Gain	225000	36.8421	6.08696	30.7551	NaN	0.000712591	0.437565	100	LINC00662, DQ586608, BC024732, LOC101927151
chr19:28,500,000-29,566,912	q11 - q12	CN Gain	1066912	36.8421	6.95652	29.8856	NaN	0.00122133	0.437565	88.8535	BC068609, LOC100420587, LINC00906, LOC102724958, 5S_rRNA, LINC01532, LOC100505835
chr19:29,566,912-29,950,000	q12	CN Gain	383088	36.8421	7.82609	29.016	NaN	0.00198373	0.437565	10.6819	UQCRFS1, LOC284395
chr19:31,250,000-31,300,000	q12	CN Gain	50000	36.8421	7.82609	29.016	NaN	0.00198373	0.437565	5.838
chr21:15,600,000-16,500,000	q11.2 - q21.1	CN Gain	900000	21.0526	0.869565	20.1831	NaN	0.00136994	0.437565	14.2982	RBM11, ABCC13, HSPA13, SAMSN1, TRNA_Sup, SAMSN1-AS1, LOC388813, NRIP1
chr21:26,965,598-27,100,000	q21.3	CN Gain	134402	21.0526	0.869565	20.1831	NaN	0.00136994	0.437565	0	MRPL39, JAM2, ATP5J

## Sheet: MOC DSS 1 vs 0 stg3_4
<Begin Header>
Comparison: DSS.Status - <1> vs. <0>
DSS.Status - <1> Samples (17) = [60007.markdups.tmp.realign.recal.bam.vs.none, c635.markdups.tmp.realign.recal.bam.vs.NA12878.markdups.tmp.realign.recal.bam, UB08.4836.markdups.tmp.realign.recal.bam.vs.NA12878.markdups.tmp.realign.recal.bam, 44802.markdups.tmp.realign.recal.bam.vs.NA1278.Low.markdups.tmp.realign.recal.bam, HOV159T_G3, UB06-3978, WM982Bcnv, G1000cnv, OV2602Acnv, 32016, c885.markdu…
<0> Samples (8) = [VOA2183cnv, 403T, WM1070cnv, 41053.markdups.tmp.realign.recal.bam.vs.none, 20104merge, 34143.markdups.tmp.realign.recal.bam.vs.NA12878.markdups.tmp.realign.recal.bam, VOA1720.bam.vs.NA12878.bam, OV0711cnv]
p-value Threshold = 0.05
Differential Threshold = 15.0%
<End Header>
Region	Cytoband Location	Event	Region Length	Freq. in <1> (%)	Freq. in <0>(%)	Difference	Probe-level p-value	p-value	q-bound	% of CNV Overlap	Gene Symbols	miRNAs	CancerGeneCensus-Sanger.txt
chr2:152,250,000-152,367,054	q23.3	CN Gain	117054	0	37.5	-37.5	NaN	0.0243478	1	100	RIF1, NEB
chr2:152,426,441-152,600,000	q23.3	CN Gain	173559	0	37.5	-37.5	NaN	0.0243478	1	100	NEB
chr2:166,914,156-167,350,000	q24.3	CN Gain	435844	0	37.5	-37.5	NaN	0.0243478	1	2.60323	SCN1A, LOC101929680, BC051759, SCN9A, SCN7A
chr4:10,500,000-13,050,000	p16.1 - p15.33	CN Loss	2550000	0	37.5	-37.5	NaN	0.0243478	1	4.38333	CLNK, MIR572, HS3ST1, LOC101929019, BC042433	hsa-mir-572
chr4:17,800,000-17,819,508	p15.31	CN Loss	19508	0	37.5	-37.5	NaN	0.0243478	1	0	DCAF16, NCAPG
chr4:70,146,398-70,152,677	q13.2	CN Loss	6279	5.88235	50	-44.1176	NaN	0.0234519	1	100	UGT2B28
chr4:95,197,860-95,210,441	q22.3	CN Loss	12581	0	37.5	-37.5	NaN	0.0243478	1	0	SMARCAD1
chr4:96,550,000-96,762,520	q22.3	CN Loss	212520	5.88235	50	-44.1176	NaN	0.0234519	1	0.00658762	PDHA2
chr4:98,108,838-98,550,000	q22.3	CN Loss	441162	5.88235	50	-44.1176	NaN	0.0234519	1	7.20733	STPG2-AS1, STPG2
chr4:125,590,478-126,428,645	q28.1	CN Loss	838167	5.88235	50	-44.1176	NaN	0.0234519	1	0.187791	ANKRD50, FAT4, MIR2054	hsa-mir-2054
chr4:146,950,000-147,600,000	q31.22	CN Loss	650000	5.88235	50	-44.1176	NaN	0.0234519	1	3.21862	LINC01095, LOC100505545, LSM6, SLC10A7, MIR7849, POU4F2
chr4:174,316,952-174,457,649	q34.1	CN Loss	140697	5.88235	50	-44.1176	NaN	0.0234519	1	4.88852	SCRG1, HAND2, HAND2-AS1, NBLA00301
chr7:117,550,000-123,500,000	q31.31 - q31.32	CN Gain	5950000	0	37.5	-37.5	NaN	0.0243478	1	22.1153	LSM8, NAA38, ANKRD7, LVCAT5, KCND2, TSPAN12, ING3, CPED1, WNT16, FAM3C, 7SK, PTPRZ1, U7, AASS, FEZF1, FEZF1-AS1, CADPS2, RNF133, RNF148, TAS2R16, SLC13A1, IQUB, NDUFA5, LOC102724555, ASB15, LMOD2, WASL, AL110181, RNU6-2, HYALP1, HYAL4
chr7:126,300,000-127,978,922	q31.33 - q32.1	CN Gain	1678922	0	37.5	-37.5	NaN	0.0243478	1	5.13073	GRM8, MIR592, LOC101928333, BC040328, ZNF800, LOC100506682, GCC1, ARF5, FSCN3, PAX4, Mir_544, SND1, SND1-IT1, LRRC4, BC150500, MIR593, MIR129-1, LEP, MGC27345, RBM28	hsa-mir-592, hsa-mir-593, hsa-mir-129-1
chr7:128,486,402-136,100,000	q32.1 - q33	CN Gain	7613598	0	37.5	-37.5	NaN	0.0243478	1	14.2952	FLNC, ATP6V1F, LOC100130705, KCP, IRF5, TNPO3, TPI1P2, LOC407835, TSPAN33, SMO, AHCYL2, STRIP2, SMKR1, NRF1, RNA5SP244, MIR182, MIR96, MIR183, AL832212, UBE2H, JA611275, ZC3HC1, KLHDC10, TMEM209, SSMEM1, CPA2, CPA4, CPA5, LOC105375504, AK097910, CPA1, CEP41, MESTIT1, MIR335, MEST, COPG2, TSGA13, KLF14, MIR29A, MIR29B1, LOC646329, LINC-PINT, LOC100506860, LINC-PINT, FLJ43663, MKLN1, AK054623, MKLN…	hsa-mir-182, hsa-mir-96, hsa-mir-183, hsa-mir-335, hsa-mir-29a, hsa-mir-29b-1	SMO
chr7:137,575,000-139,833,460	q33 - q34	CN Gain	2258460	0	37.5	-37.5	NaN	0.0243478	1	92.4946	CREB3L2, LOC100130880, JB074968, AKR1D1, MIR4468, JB175279, DQ573766, DQ587956, TRIM24, SVOPL, ATP6V0A4, TMEM213, KIAA1549, ZC3HAV1L, ZC3HAV1, TTC26, BC045656, UBN2, TRNA_Arg, C7orf55, LUC7L2, C7orf55-LUC7L2, LOC100129148, KLRG2, CLEC2L, HIPK2, TBXAS1, PARP12, JHDM1D, KDM7A		CREB3L2, KIAA1549
chr7:140,439,701-141,850,000	q34	CN Gain	1410299	0	37.5	-37.5	NaN	0.0243478	1	14.3394	BRAF, MRPS33, TMEM178B, AGK, KIAA1147, WEE2, WEE2-AS1, SSBP1, TAS2R3, TAS2R4, TAS2R5, TRNA_Pseudo, DQ571874, PRSS37, OR9A4, CLEC5A, TAS2R38, MGAM, LOC93432, MGAM2		BRAF
chr7:142,460,390-142,481,600	q34	CN Gain	21210	5.88235	50	-44.1176	NaN	0.0234519	1	100	TCRBV5S1A1T, TCRBV2S1, TCRVB, PRSS1, BV03S1J2.2, TCRB, BV6S4-BJ2S2, PRSS3P2
chr7:142,900,000-143,048,300	q34	CN Gain	148300	0	37.5	-37.5	NaN	0.0243478	1	4.04922	TAS2R40, GSTK1, LOC105375545, TMEM139, Metazoa_SRP, CASP2, CLCN1
chr7:148,000,000-148,544,419	q36.1	CN Gain	544419	0	37.5	-37.5	NaN	0.0243478	1	1.37321	CNTNAP2, MIR548T, C7orf33, CUL1, EZH2		EZH2
chr7:150,905,378-152,500,000	q36.1	CN Gain	1594622	0	37.5	-37.5	NaN	0.0243478	1	25.3124	ABCF2, CHPF2, MIR671, SMARCD3, NUB1, AK055458, WDR86, WDR86-AS1, MIR3907, CRYGN, RHEB, PRKAG2, BC040865, PRKAG2-AS1, GALNTL5, GALNT11, KMT2C, FABP5P3, LINC01003, LOC100128822, XRCC2, ACTR3B	hsa-mir-671	MLL3
chr7:153,100,000-153,798,066	q36.2	CN Gain	698066	0	37.5	-37.5	NaN	0.0243478	1	100	LINC01287, AK127966, DPP6
chr7:155,250,000-155,437,341	q36.3	CN Gain	187341	5.88235	50	-44.1176	NaN	0.0234519	1	2.20187	EN2, CNPY1, AX747269, LOC100506302, RBM33
chr7:155,794,030-156,850,000	q36.3	CN Gain	1055970	0	50	-50	NaN	0.0055336	1	30.2255	LOC285889, LINC01006, LINC00244, C7orf13, BC070228, RNF32, LMBR1, NOM1, MNX1, MNX1-AS1, LOC645249
chr7:156,850,000-158,937,439	q36.3	CN Gain	2087439	0	37.5	-37.5	NaN	0.0243478	1	38.3581	UBE3C, DNAJB6, LOC101927914, MIR153-2, LOC100506585, PTPRN2, DQ583756, MIR595, AX746826, LINC01022, MIR5707, NCAPG2, ESYT2, WDR60, LINC00689, VIPR2	hsa-mir-153-2, hsa-mir-595
chr9:0-12,043	p24.3	CN Loss	12043	47.0588	0	47.0588	NaN	0.0261239	1	16.9559	DDX11L5
chr9:12,043-14,577	p24.3	CN Loss	2534	58.8235	0	58.8235	NaN	0.0076555	1	100	DDX11L5, WASH1
chr9:14,577-30,075	p24.3	CN Loss	15498	58.8235	12.5	46.3235	NaN	0.0421053	1	100	WASH1
chr9:30,075-39,001	p24.3	CN Loss	8926	64.7059	12.5	52.2059	NaN	0.0302059	1	100	MIR1302-2, MIR1302-9, MIR1302-10, MIR1302-11, FAM138C	hsa-mir-1302-9
chr9:39,001-376,202	p24.3	CN Loss	337201	70.5882	12.5	58.0882	NaN	0.011167	1	100	AY343892, PGM5P3-AS1, AY343902, FOXD4, CBWD1, C9orf66, DOCK8
chr9:376,202-750,000	p24.3	CN Loss	373798	76.4706	12.5	63.9706	NaN	0.00720061	1	100	DOCK8, KANK1
chr9:750,000-1,750,000	p24.3	CN Loss	1000000	82.3529	12.5	69.8529	NaN	0.00170585	1	82.0756	DMRT1, DMRT3, U6, LINC01230, DMRT2
chr9:1,750,000-4,675,000	p24.3 - p24.1	CN Loss	2925000	76.4706	12.5	63.9706	NaN	0.00720061	1	17.1176	SMARCA2, FLJ35024, VLDLR-AS1, VLDLR, KCNV2, KIAA0020, PUM3, Mir_548, LINC01231, RFX3, BC069756, RFX3-AS1, GLIS3-AS1, GLIS3, Mir_320, SLC1A1, SPATA6L, PLPP6, PPAPDC2
chr9:4,675,000-4,950,000	p24.1	CN Loss	275000	70.5882	12.5	58.0882	NaN	0.011167	1	4.02073	CDC37L1-AS1, CDC37L1, AK3, RCL1, MIR101-2, AK021739	hsa-mir-101-2
chr9:4,950,000-7,250,000	p24.1	CN Loss	2300000	76.4706	12.5	63.9706	NaN	0.00720061	1	37.2707	JAK2, TRNA_Gln, INSL6, INSL4, RLN2, RLN1, CD274, PLGRKT, PDCD1LG2, KIAA1432, RIC1, ERMP1, MLANA, KIAA2026, MIR4665, RANBP6, IL33, TPD52L3, UHRF2, GLDC, DQ580140, KDM4C, KDM4C, Mir_584		JAK2, CD274
chr9:7,250,000-9,300,000	p24.1 - p23	CN Loss	2050000	82.3529	12.5	69.8529	NaN	0.00170585	1	28.6162	C9orf123, TMEM261, PTPRD-AS1, AK094342, SNORD27, PTPRD
chr9:9,300,000-13,250,000	p23	CN Loss	3950000	76.4706	12.5	63.9706	NaN	0.00720061	1	47.026	Metazoa_SRP, PTPRD, PTPRD-AS2, JB175300, TYRP1, LURAP1L-AS1, LURAP1L, SNORD137, MPDZ
chr9:13,250,000-15,750,000	p23 - p22.3	CN Loss	2500000	70.5882	12.5	58.0882	NaN	0.011167	1	20.3852	MPDZ, FLJ41200, LINC00583, NFIB, TRNA_His, TRNA, ZDHHC21, CER1, FREM1, LOC389705, AK127963, AK021570, TTC39B, SNAPC3, PSIP1, CCDC171		NFIB
chr9:15,750,000-21,968,296	p22.3 - p21.3	CN Loss	6218296	76.4706	12.5	63.9706	NaN	0.00720061	1	27.196	CCDC171, BC042022, BX648501, C9orf92, BNC2, CNTLN, SH3GL2, MIR3152, 7SK, ADAMTSL1, DKFZp686L03130, FAM154A, SAXO1, RRAGA, SCARNA8, HAUS6, PLIN2, AK094196, DQ572382, DENND4C, RPS6, TRNA_Met, ACER2, SLC24A2, MIR4473, U4, MLLT3, MIR4474, FOCAD-AS1, MIR491, SNORA30, FOCAD, PTPLAD2, HACD4, IFNB1, IFNW1, IFNA21, IFNA4, IFNA7, IFNA10, IFNA16, IFNA14, IFNA17, IFNA22P, IFNA5, DKFZp686L0695, KLHL9, IFNA6, …	hsa-mir-3152, hsa-mir-491, hsa-mir-31	MLLT3
chr9:21,968,296-21,968,683	p21.3	CN Loss	387	70.5882	12.5	58.0882	NaN	0.011167	1	100	MTAP, CDKN2A
chr9:21,968,683-21,969,225	p21.3	CN Loss	542	76.4706	12.5	63.9706	NaN	0.00720061	1	100	MTAP, CDKN2A
chr9:21,969,225-21,984,430	p21.3	CN Loss	15205	76.4706	25	51.4706	NaN	0.0280424	1	100	MTAP, CDKN2A
chr9:21,984,430-21,994,439	p21.3	CN Loss	10009	76.4706	12.5	63.9706	NaN	0.00720061	1	100	MTAP, CDKN2A
chr9:21,994,439-22,005,794	p21.3	CN Loss	11355	70.5882	12.5	58.0882	NaN	0.011167	1	100	MTAP, CDKN2A, CDKN2B, CDKN2B-AS1
chr9:22,005,794-22,100,000	p21.3	CN Loss	94206	76.4706	12.5	63.9706	NaN	0.00720061	1	100	MTAP, CDKN2B, Mir_384, CDKN2B-AS1
chr9:22,100,000-23,950,000	p21.3	CN Loss	1850000	82.3529	12.5	69.8529	NaN	0.00170585	1	26.535	CDKN2B-AS1, CDKN2B_AS, DMRTA1, FLJ35282, LINC01239, CR627240, LOC101929563, ELAVL2, Hel-N1
chr9:23,950,000-24,000,000	p21.3	CN Loss	50000	76.4706	12.5	63.9706	NaN	0.00720061	1	0
chr9:24,000,000-25,550,000	p21.3	CN Loss	1550000	70.5882	12.5	58.0882	NaN	0.011167	1	34.6807	IZUMO3, JA375049, JA374875
chr9:25,550,000-25,700,000	p21.3 - p21.2	CN Loss	150000	76.4706	12.5	63.9706	NaN	0.00720061	1	5.87933	TUSC1
chr9:25,700,000-26,094,716	p21.2	CN Loss	394716	76.4706	25	51.4706	NaN	0.0280424	1	2.48786	BC043546, LINC01241, LOC100506422
chr9:26,750,000-26,800,000	p21.2	CN Loss	50000	70.5882	12.5	58.0882	NaN	0.011167	1	79.95
chr9:26,800,000-27,200,000	p21.2	CN Loss	400000	64.7059	12.5	52.2059	NaN	0.0302059	1	48.6882	CAAP1, PLAA, IFT74-AS1, LRRC19, IFT74, TEK, 5S_rRNA
chr9:27,200,000-27,375,000	p21.2	CN Loss	175000	58.8235	12.5	46.3235	NaN	0.0421053	1	11.2583	TEK, LINC00032, EQTN, AK172755, MOB3B
chr9:28,400,000-29,250,000	p21.1	CN Loss	850000	58.8235	12.5	46.3235	NaN	0.0421053	1	55.4056	LINGO2, MIR876, MIR873	hsa-mir-876, hsa-mir-873
chr9:29,350,000-29,850,000	p21.1	CN Loss	500000	58.8235	12.5	46.3235	NaN	0.0421053	1	100
chr9:29,850,000-30,300,000	p21.1	CN Loss	450000	64.7059	12.5	52.2059	NaN	0.0302059	1	100
chr9:30,300,000-32,635,693	p21.1	CN Loss	2335693	70.5882	12.5	58.0882	NaN	0.011167	1	46.4289	LINC01242, LOC401497, ACO1, AX747756, DDX58, TOPORS, TOPORS-AS1, NDUFB6, TAF1L, AX747113
chr9:32,635,693-32,938,000	p21.1	CN Loss	302307	64.7059	12.5	52.2059	NaN	0.0302059	1	100	AX747113, TMEM215
chr9:32,938,000-32,973,502	p21.1	CN Loss	35502	58.8235	12.5	46.3235	NaN	0.0421053	1	100	APTX
chr9:32,973,502-33,000,000	p21.1	CN Loss	26498	64.7059	12.5	52.2059	NaN	0.0302059	1	100	APTX
chr9:33,000,000-33,474,837	p21.1 - p13.3	CN Loss	474837	58.8235	12.5	46.3235	NaN	0.0421053	1	51.5389	APTX, Mir_207, DNAJA1, SMU1, B4GALT1, B4GALT1-AS1, U4atac, SPINK4, BAG1, CHMP5, NFX1, AQP7, AQP3, NOL6, MIR6851
chr9:33,590,001-33,675,000	p13.3	CN Loss	84999	58.8235	12.5	46.3235	NaN	0.0421053	1	96.06	DQ590442, DQ596206, DJ439583, DJ439557, ANXA2P2, DJ439530, DJ439561, DQ571524, PTENP1
chr9:36,050,000-38,000,000	p13.3 - p13.2	CN Loss	1950000	58.8235	12.5	46.3235	NaN	0.0421053	1	6.83415	RECK, GLIPR2, CCIN, CLTA, GNE, RNF38, MELK, MIR4475, MIR4540, MIR4476, PAX5, EBLN3, LOC100506710, ZCCHC7, GRHPR, ZBTB5, POLR1E, BC014180, FBXO10, TOMM5, FRMPD1, TRMT10B, EXOSC3, AK098263, DCAF10, BC062753, DQ590189, SLC25A51, BC021061, SHB		PAX5
chr9:76,750,000-76,900,000	q21.13	CN Loss	150000	58.8235	12.5	46.3235	NaN	0.0421053	1	1.15333	MIR6130
chr9:76,900,000-77,600,000	q21.13	CN Loss	700000	64.7059	12.5	52.2059	NaN	0.0302059	1	1.62029	MIR6130, LOC101927358, RORB-AS1, RORB, TRPM6, TRNA_Asp, C9orf40, C9orf41-AS1, BC043649, C9orf41, CARNMT1
chr9:77,600,000-78,200,000	q21.13	CN Loss	600000	58.8235	12.5	46.3235	NaN	0.0421053	1	4.93267	C9orf41-AS1, BC043649, C9orf41, CARNMT1, NMRK1, OSTF1, MIR548H3
chr9:79,600,000-80,050,000	q21.2	CN Loss	450000	58.8235	12.5	46.3235	NaN	0.0421053	1	8	FOXB2, VPS13A-AS1, VPS13A, GNA14
chr9:90,600,000-93,600,000	q22.1 - q22.2	CN Loss	3000000	58.8235	12.5	46.3235	NaN	0.0421053	1	24.8319	DQ587746, SPATA31C2, SPIN1, NXNL2, LOC286238, MIR4289, C9orf47, S1PR3, SHC3, MIR3153, CKS2, SECISBP2, SEMA4D, GADD45G, UNQ6494, LOC101927847, MIR4290, MIR4290HG, LOC286370, LINC01508, LINC01501, LOC340515, DQ584857, DQ597036, DQ601751, DQ579694, DQ585001, DQ593488, DIRAS2, SYK	hsa-mir-4289, hsa-mir-3153, hsa-mir-4290	SYK
chr9:94,350,000-95,150,000	q22.31	CN Loss	800000	58.8235	12.5	46.3235	NaN	0.0421053	1	7.05225	MIR3910-1, MIR3910-2, ROR2, SPTLC1, LOC100128076, LINC00475, AK127087, IARS, MIR3651, SNORA84, NOL8, OGN, CENPP
chr9:95,738,428-96,080,712	q22.31	CN Loss	342284	58.8235	12.5	46.3235	NaN	0.0421053	1	0.697958	FGD3, LOC101927954, SUSD3, C9orf89, CARD19, NINJ1, WNK2, C9orf129
chr9:99,017,144-99,400,000	q22.32 - q22.33	CN Loss	382856	58.8235	12.5	46.3235	NaN	0.0421053	1	2.43773	HSD17B3, SLC35D2, ZNF367, HABP4, CDC14B
chr9:99,400,000-99,450,000	q22.33	CN Loss	50000	64.7059	12.5	52.2059	NaN	0.0302059	1	0	AAED1
chr9:99,450,000-100,052,948	q22.33	CN Loss	602948	70.5882	12.5	58.0882	NaN	0.011167	1	67.4869	LOC441455, ZNF510, ZNF782, LOC100132781, LOC441454, NUTM2G, MFSD14C, HIATL2, CTSV, CTSL2, GAS2L1P2, LOC340508, AX747261, DQ578098, BC070371, DQ786258, ZNF322, AK309476, LOC100499484, LOC100499484-C9ORF174
chr9:100,052,948-100,819,054	q22.33	CN Loss	766106	64.7059	12.5	52.2059	NaN	0.0302059	1	2.67222	LOC100499484, LOC100499484-C9ORF174, CCDC180, MIR1302-8, LOC286359, TDRD7, TMOD1, TSTD2, NCBP1, AX746764, XPA, FOXE1, TRMO, C9orf156, HEMGN, ANP32B, NANS	hsa-mir-1302-8	XPA
chr9:100,819,054-100,839,293	q22.33	CN Loss	20239	70.5882	12.5	58.0882	NaN	0.011167	1	0	NANS, TRIM14
chr9:100,839,293-100,840,417	q22.33	CN Loss	1124	64.7059	12.5	52.2059	NaN	0.0302059	1	0	NANS, TRIM14
chr9:100,840,417-101,829,602	q22.33	CN Loss	989185	70.5882	12.5	58.0882	NaN	0.011167	1	1.84627	NANS, TRIM14, CORO2A, TBC1D2, MIR6854, GABBR2, ANKS6, GALNT12, COL15A1
chr9:101,829,602-101,904,680	q22.33	CN Loss	75078	70.5882	0	70.5882	NaN	0.0016476	1	18.9603	COL15A1, TGFBR1
chr9:101,904,680-102,626,298	q22.33 - q31.1	CN Loss	721618	70.5882	12.5	58.0882	NaN	0.011167	1	0.68388	TGFBR1, ALG2, SEC61B, NAMA_1, DQ673941, NAMA, NAMA_2, LOC101928438, AK057451, NR4A3		NR4A3
chr9:102,626,298-102,677,457	q31.1	CN Loss	51159	64.7059	12.5	52.2059	NaN	0.0302059	1	0	NR4A3, STX17-AS1, LOC441461, STX17		NR4A3
chr9:102,677,457-104,700,000	q31.1	CN Loss	2022543	70.5882	12.5	58.0882	NaN	0.011167	1	7.45413	STX17, ERP44, INVS, TEX10, BC042955, AK056351, MSANTD3, MSANTD3-TMEFF1, TMEFF1, MURC, PLPPR1, LPPR1, BAAT, MRPL50, ZNF189, ALDOB, AK094413, TMEM246-AS1, TMEM246, RNF20, PPP3R2, AK310471, GRIN3A
chr9:104,700,000-106,450,000	q31.1	CN Loss	1750000	64.7059	12.5	52.2059	NaN	0.0302059	1	38.2068	LINC00587, CYLC2, BC035187, LINC01492
chr9:106,450,000-106,600,000	q31.1	CN Loss	150000	58.8235	12.5	46.3235	NaN	0.0421053	1	3.73933
chr9:106,600,000-107,150,000	q31.1	CN Loss	550000	64.7059	12.5	52.2059	NaN	0.0302059	1	10.6815	LOC101928523, SMC2-AS1, SMC2
chr9:107,150,000-109,548,101	q31.1 - q31.2	CN Loss	2398101	58.8235	12.5	46.3235	NaN	0.0421053	1	5.75831	OR13F1, OR13C4, OR13C3, OR13C8, OR13C5, OR13C2, OR13C9, OR13D1, NIPSNAP3A, LOC286367, NIPSNAP3B, ABCA1, AK311445, SLC44A1, FSD1L, FKTN, TAL2, TMEM38B, BC039487, BC017988, MIR8081, AK093363, LINC01505		TAL2
chr9:110,950,000-111,050,000	q31.2	CN Loss	100000	58.8235	12.5	46.3235	NaN	0.0421053	1	0
chr9:112,150,000-113,100,000	q31.3	CN Loss	950000	58.8235	12.5	46.3235	NaN	0.0421053	1	41.9561	PTPN3, MIR3927, Mir_548, PALM2, PALM2-AKAP2, AKAP2, TRNA_Arg, C9orf152, TXN, TXNDC8
chr9:113,100,000-113,157,258	q31.3	CN Loss	57258	64.7059	12.5	52.2059	NaN	0.0302059	1	100	TXNDC8, SVEP1
chr9:113,157,258-113,568,050	q31.3	CN Loss	410792	70.5882	12.5	58.0882	NaN	0.011167	1	12.4932	SVEP1, MUSK
chr9:113,568,050-114,150,000	q31.3	CN Loss	581950	64.7059	12.5	52.2059	NaN	0.0302059	1	5.64035	LPAR1, MIR7702, OR2K2, KIAA0368
chr9:115,400,000-116,112,039	q32	CN Loss	712039	58.8235	12.5	46.3235	NaN	0.0421053	1	84.6795	KIAA1958, INIP, SNX30, TRNA_Trp, SLC46A2, ZNF883, ZFP37, FAM225B, FAM225A, SLC31A2, FKBP15, SLC31A1, CDC26, PRPF4, RNF183, WDR31, WDR31, BSPRY
chr9:116,116,518-117,050,000	q32	CN Loss	933482	58.8235	12.5	46.3235	NaN	0.0421053	1	18.9001	BSPRY, HDHD3, ALAD, POLE3, C9orf43, RGS3, ZNF618, AMBP, KIF12, MIR455, COL27A1	hsa-mir-455
chr9:117,050,000-117,630,530	q32	CN Loss	580530	64.7059	12.5	52.2059	NaN	0.0302059	1	70.9247	COL27A1, ORM1, ORM2, AX746484, AKNA, DFNB31, ATP6V1G1, C9orf91, LOC100505478, TNFSF15, Mir_633
chr9:117,630,530-120,650,000	q32 - q33.1	CN Loss	3019470	70.5882	12.5	58.0882	NaN	0.011167	1	2.94883	TNFSF8, TNC, LOC101928748, DEC1, U2, LOC101928775, LINC00474, PAPPA, PAPPA-AS1, ASTN2-AS1, LOC100128505, TRIM32, ASTN2, SNORA70C, LOC101928797, TLR4
chr9:120,650,000-123,191,252	q33.1 - q33.2	CN Loss	2541252	64.7059	12.5	52.2059	NaN	0.0302059	1	3.62439	DBC1, BRINP1, LINC01613, MIR147A, CDK5RAP2	hsa-mir-147
chr9:123,191,252-123,250,000	q33.2	CN Loss	58748	58.8235	12.5	46.3235	NaN	0.0421053	1	0	CDK5RAP2
chr9:123,250,000-123,280,275	q33.2	CN Loss	30275	64.7059	12.5	52.2059	NaN	0.0302059	1	9.08671	CDK5RAP2
chr9:123,280,275-123,768,191	q33.2	CN Loss	487916	58.8235	12.5	46.3235	NaN	0.0421053	1	2.11819	CDK5RAP2, MEGF9, FBXW2, LOC100288842, PSMD5, DQ573668, LOC253039, PSMD5-AS1, PHF19, TRAF1, C5
chr9:123,768,191-124,192,410	q33.2	CN Loss	424219	64.7059	12.5	52.2059	NaN	0.0302059	1	0.218991	C5, CNTRL, RAB14, GSN, GSN-AS1, STOM
chr9:124,192,410-125,550,000	q33.2	CN Loss	1357590	70.5882	12.5	58.0882	NaN	0.011167	1	13.2978	GGTA1P, DAB2IP, BC039180, TTLL11, MIR4478, NDUFA8, MORN5, LHX6, RBM18, MRRF, PTGS1, OR1J1, OR1J2, OR1J4, OR1N1, OR1N2, OR1L8, OR1Q1, OR1B1, OR1L1, OR1L3, OR1L4, OR1L6
chr9:134,000,000-134,400,369	q34.13	CN Loss	400369	64.7059	12.5	52.2059	NaN	0.0302059	1	30.2199	NUP214, FAM78A, PLPP7, PPAPDC3, PRRC2B, PRRC2B, SNORD62A, SNORD62A, SNORD62B, LQFBS-1, POMT1, UCK1		NUP214
chr9:134,455,020-137,623,044	q34.13 - q34.3	CN Loss	3168024	64.7059	12.5	52.2059	NaN	0.0302059	1	64.6556	RAPGEF1, DD413682, MED27, NTNG2, SETX, TTF1, C9orf171, CFAP77, BARHL1, DDX31, GTF3C4, AK8, AX748058, C9orf9, TSC1, MIR548AW, AJ011378, GFI1B, SNORD141A, SNORD141B, GTF3C5, MIR6877, CEL, CELP, KIAA1308, RALGDS, GBGT1, OBP2B, ABO, SURF6, MED22, SNORD24, RPL7A, SNORD36B, SNORD36A, DQ601906, SNORD36C, SURF1, SURF2, SURF4, STKLD1, C9orf96, REXO4, ADAMTS13, CACFD1, SLC2A6, TMEM8C, ADAMTSL2, FAM163B, DB…		TSC1, RALGDS, BRD3
chr9:137,623,044-138,837,564	q34.3	CN Loss	1214520	70.5882	12.5	58.0882	NaN	0.011167	1	78.0035	COL5A1, LOC101448202, MIR3689C, MIR3689D1, MIR3689A, MIR3689B, MIR3689D2, MIR3689E, MIR3689F, FCN2, FCN1, OLFM1, LOC401557, C9orf62, LOC100506599, PPP1R26-AS1, AK096249, PPP1R26, C9orf116, MRPS2, LOC101928525, BC015688, LCN1, OBP2A, PAEP, LINC01502, LOC100130954, GLT6D1, LCN9, BC101937, SOHLH1, KCNT1, CAMSAP1, UBAC1
chr9:138,837,564-139,571,400	q34.3	CN Loss	733836	64.7059	12.5	52.2059	NaN	0.0302059	1	45.9043	UBAC1, NACC2, C9orf69, RBSG2, LHX3, QSOX2, DKFZP434A062, GPSM1, DNLZ, CARD9, SNAPC4, SDCCAG3, PMPCA, INPP5E, SEC16A, C9orf163, MIR4673, NOTCH1, MIR4674, AX747706, NALT1, AF161442, EGFL7, MIR126, AGPAT2	hsa-mir-126	NOTCH1
chr9:139,728,476-139,754,954	q34.3	CN Loss	26478	64.7059	12.5	52.2059	NaN	0.0302059	1	100	RABL6, C9orf172, PHPT1, MAMDC4
chr9:139,960,226-140,001,694	q34.3	CN Loss	41468	64.7059	12.5	52.2059	NaN	0.0302059	1	100	SAPCD2, UAP1L1, LOC100289341, MAN1B1-AS1, MAN1B1
chr9:140,058,677-140,126,128	q34.3	CN Loss	67451	64.7059	12.5	52.2059	NaN	0.0302059	1	100	GRIN1, MIR3621, LRRC26, TMEM210, ANAPC2, SSNA1, TPRN, TMEM203, NDOR1, RNF208, CYSRT1, C9orf169, AK128153, RNF224, SLC34A3
chr9:140,318,150-140,355,085	q34.3	CN Loss	36935	64.7059	12.5	52.2059	NaN	0.0302059	1	28.098	NOXA1, ENTPD8, MIR7114, NSMF, PNPLA7
chr9:140,438,351-140,729,066	q34.3	CN Loss	290715	64.7059	12.5	52.2059	NaN	0.0302059	1	20.0623	PNPLA7, MRPL41, AK310226, DPH7, WDR85, ZMYND19, ARRDC1, C9orf37, ARRDC1-AS1, EHMT1, FLJ40292, EHMT1-IT1
chr9:140,811,829-141,107,412	q34.3	CN Loss	295583	64.7059	12.5	52.2059	NaN	0.0302059	1	75.0547	LOC105376331, CACNA1B, LOC101928786, TUBBP5, FAM157B
chr9:141,130,647-141,213,431	q34.3	CN Loss	82784	47.0588	0	47.0588	NaN	0.0261239	1	27.5222	FAM157B, DQ577244
chr10:76,871,336-76,971,014	q22.2	CN Loss	99678	5.88235	50	-44.1176	NaN	0.0234519	1	0	SAMD8, VDAC2
chr11:5,788,000-5,809,500	p15.4	CN Gain	21500	0	37.5	-37.5	NaN	0.0243478	1	100	TRIM22, OR52N5, OR52N1, TRIM5
chr13:113,978,801-114,018,281	q34	CN Loss	39480	5.88235	50	-44.1176	NaN	0.0234519	1	9.3921	GRTP1, GRTP1-AS1
chr14:64,065,353-64,537,781	q23.2	CN Loss	472428	47.0588	0	47.0588	NaN	0.0261239	1	86.801	WDR89, JA429503, SGPP1, SYNE2, MIR548AZ
chr14:64,950,000-67,175,838	q23.3	CN Loss	2225838	47.0588	0	47.0588	NaN	0.0261239	1	98.4718	ZBTB25, ZBTB1, AK055910, LOC102723809, HSPA2, PPP1R36, PLEKHG3, MIR7855, SPTB, RNaseP_nuc, CHURC1, GPX2, RAB15, BC052775, CHURC1-FNTB, FNTB, MIR4706, MAX, LOC100506321, LOC100128233, BX161428, MIR4708, FUT8-AS1, MIR625, Mir_625, FUT8, Y_RNA, LINC00238, DJ031130, GPHN	hsa-mir-625	GPHN
chr14:67,175,838-67,589,268	q23.3	CN Loss	413430	52.9412	0	52.9412	NaN	0.0217599	1	55.5264	GPHN		GPHN
chr14:67,589,268-70,517,579	q23.3 - q24.2	CN Loss	2928311	47.0588	0	47.0588	NaN	0.0261239	1	15.7154	GPHN, FAM71D, 5S_rRNA, MPP5, ATP6V1D, EIF2S1, PLEK2, AX746582, TMEM229B, PLEKHH1, PIGH, ARG2, VTI1B, RDH11, RDH12, ZFYVE26, RAD51B, ZFP36L1, ACTN1, ACTN1-AS1, DCAF5, EXD2, GALNT16, ERH, SLC39A9, BC062762, PLEKHD1, CCDC177, KIAA0247, SUSD6, SRSF5, LOC100289511, SLC10A1, SMOC1, SLC8A3		GPHN
chr14:70,517,579-72,457,766	q24.2	CN Loss	1940187	52.9412	0	52.9412	NaN	0.0217599	1	2.74355	SLC8A3, ADAM21P1, COX16, U2, SYNJ2BP-COX16, SYNJ2BP, ADAM21, ADAM20P1, ADAM20, MED6, LOC101928075, AK093892, TTC9, LINC01269, MAP3K9, PCNX, SNORD56B, LOC145474, SIPA1L1, DKFZp686G1344, RGS6
chr14:72,457,766-73,529,000	q24.2	CN Loss	1071234	47.0588	0	47.0588	NaN	0.0261239	1	3.34185	RGS6, MIR7843, AK024141, DPF3, DCAF4, TRNA_Cys, ZFYVE1, RBM25
chr14:73,557,001-74,166,735	q24.2 - q24.3	CN Loss	609734	47.0588	0	47.0588	NaN	0.0261239	1	35.2769	RBM25, PSEN1, BC016143, BC044305, PAPLN, AX747833, NUMB, AK055876, C14orf169, HEATR4, ACOT1, ACOT2, ACOT4, ACOT6, DNAL1
chr14:104,605,071-105,089,108	q32.33	CN Loss	484037	47.0588	0	47.0588	NaN	0.0261239	1	83.3969	KIF26A, AX746996, C14orf180, TMEM179

## Sheet: MOC vs BDL
<Begin Header>
Comparison	Classification	<MOC> vs. <BDL>
Classification - <MOC> Samples (195) = [UB08.9846.1B_merged.bam.vs.NA12878_merged.bam, c1339.markdups.tmp.realign.recal.bam.vs.NA12878.markdups.tmp.realign.recal.bam, c471.markdups.tmp.realign.recal.bam.vs.NA12878.markdups.tmp.realign.recal.bam, c1948, 34143.markdups.tmp.realign.recal.bam.vs.NA12878.markdups.tmp.realign.recal.bam, 60150.markdups.tmp.realign.recal.bam.vs.NA12878.markdups.tmp.reali…
<BDL> Samples (39) = [22040T, IC289T, 537T, OV2089.bam.vs.NA12878.bam, 22036T, OV2403.bam.vs.NA12878.bam, 70021T, c1454.markdups.tmp.realign.recal.bam.vs.NA12878.markdups.tmp.realign.recal.bam, OV1810prdN14cnv, 186T, 263T, AS75T1.markdups.tmp.realign.recal.bam.vs.NA1278.Low.markdups.tmp.realign.recal.bam, 70059.markdups.tmp.realign.recal.bam.vs.NA12878.MOC.markdups.tmp.realign.recal.bam, 34082.ma…
p-value Threshold = 0.002
Differential Threshold = 15.0%
<End Header>
Region	Start	End	Cytoband Location	Event	Region Length	Freq. in <MOC> (%)	Freq. in <BDL>(%)	Difference	p-value	% of CNV Overlap	Platform differential overlap	Gene Symbols	miRNAs	CancerGeneCensus-Sanger.txt
chr8	95270001	95425189	q22.1	CN Gain	155188	18.4615	0	18.4615	0.00115332	20.124	N	GEM, RAD54B
chr8	99450000	99511001	q22.2	CN Gain	61001	18.4615	0	18.4615	0.00115332	0.770479	N	STK3
chr8	99511001	99650000	q22.2	CN Gain	138999	18.9744	0	18.9744	0.00116478	0	N	STK3
chr8	99650000	100050000	q22.2	CN Gain	400000	18.4615	0	18.4615	0.00115332	12.3507	N	STK3, OSR2, VPS13B
chr8	100050000	100250000	q22.2	CN Gain	200000	18.9744	0	18.9744	0.00116478	74.494	N	VPS13B
chr8	100250000	100650000	q22.2	CN Gain	400000	19.4872	0	19.4872	0.000666683	61.6912	N	VPS13B, MIR599, MIR875	hsa-mir-599, hsa-mir-875
chr8	100650000	100668001	q22.2	CN Gain	18001	18.9744	0	18.9744	0.00116478	100	N	VPS13B
chr8	100668001	100900000	q22.2	CN Gain	231999	19.4872	0	19.4872	0.000666683	73.9451	N	VPS13B, DL491896, COX6C		COX6C
chr8	100900000	101000000	q22.2	CN Gain	100000	20.5128	0	20.5128	0.000668576	0	N	COX6C, RGS22		COX6C
chr8	102700000	103975223	q22.3	CN Gain	1275223	19.4872	0	19.4872	0.000666683	1.62544	N	NCALD, LOC104054148, MIR5680, RRM2B, UBR5-AS1, AK095151, UBR5, ODF1, KLF10, AK127183, AZIN1, AZIN1-AS1
chr8	103975223	104000974	q22.3	CN Gain	25751	18.9744	0	18.9744	0.00116478	8.40744	N	AZIN1-AS1
chr8	104000974	105700000	q22.3	CN Gain	1699026	19.4872	0	19.4872	0.000666683	1.73388	N	ATP6V1C1, AK001351, BAALC-AS2, C8orf56, MIR3151, BAALC-AS1, BAALC, LOC100499183, FZD6, CTHRC1, SLC25A32, DCAF13, RIMS2, DCSTAMP, DPYS, LRP12, Mir_584	hsa-mir-3151, hsa-mir-548a-3
chr8	105700000	105839640	q22.3	CN Gain	139640	20	0	20	0.000644062	0	N
chr8	105839640	106050000	q22.3	CN Gain	210360	20.5128	0	20.5128	0.000668576	3.88762	N
chr8	106050000	106500000	q22.3 - q23.1	CN Gain	450000	21.0256	0	21.0256	0.00036213	0.386444	N	ZFPM2
chr8	106500000	106900000	q23.1	CN Gain	400000	21.5385	0	21.5385	0.000358483	0.963	N	ZFPM2, ZFPM2-AS1
chr8	106900000	107860190	q23.1	CN Gain	960190	22.0513	0	22.0513	0.000207449	8.85054	N	ZFPM2-AS1, OXR1, ABRA
chr8	107860190	108300000	q23.1	CN Gain	439810	22.5641	0	22.5641	0.000195618	3.7066	N	Mir_548, ANGPT1
chr8	108300000	109094931	q23.1	CN Gain	794931	22.0513	0	22.0513	0.000207449	3.17776	N	ANGPT1, RSPO2
chr8	109094931	109325000	q23.1	CN Gain	230069	21.5385	0	21.5385	0.000358483	0.964059	N	RSPO2, EIF3E
chr8	109325000	110487149	q23.1	CN Gain	1162149	21.0256	0	21.0256	0.00036213	12.5306	N	EMC2, TMEM74, TRHR, NUDCD1, ENY2, PKHD1L1
chr8	110487149	110499206	q23.1	CN Gain	12057	21.5385	0	21.5385	0.000358483	33.0596	N	PKHD1L1
chr8	110499206	110650000	q23.1 - q23.2	CN Gain	150794	21.0256	0	21.0256	0.00036213	7.31064	N	PKHD1L1, EBAG9, SNORD112, SYBU
chr8	110650000	110986631	q23.2	CN Gain	336631	20	0	20	0.000644062	0	N	SYBU, AX748380, U2, KCNV1
chr8	110986631	111450000	q23.2	CN Gain	463369	19.4872	0	19.4872	0.000666683	2.7395	N	KCNV1
chr8	111450000	111950000	q23.2	CN Gain	500000	20	0	20	0.000644062	6.4356	N	LINC01608
chr8	111950000	112272874	q23.2 - q23.3	CN Gain	322874	20.5128	0	20.5128	0.000668576	27.2475	N	LINC01608, LINC01609
chr8	112272874	112292886	q23.3	CN Gain	20012	21.0256	0	21.0256	0.00036213	93.6788	N
chr8	112292886	112316903	q23.3	CN Gain	24017	20.5128	0	20.5128	0.000668576	34.8337	N
chr8	112316903	112319428	q23.3	CN Gain	2525	20	0	20	0.000644062	0	N
chr8	112319428	112500000	q23.3	CN Gain	180572	20.5128	0	20.5128	0.000668576	0	N
chr8	112500000	112778226	q23.3	CN Gain	278226	20	0	20	0.000644062	27.1617	N
chr8	112778226	112831735	q23.3	CN Gain	53509	19.4872	0	19.4872	0.000666683	0	N
chr8	112831735	113100000	q23.3	CN Gain	268265	20	0	20	0.000644062	4.17349	N
chr8	113100000	113150000	q23.3	CN Gain	50000	20.5128	0	20.5128	0.000668576	0	N
chr8	113150000	113236882	q23.3	CN Gain	86882	20	0	20	0.000644062	1.01977	N	CSMD3
chr8	113236882	113306000	q23.3	CN Gain	69118	20.5128	0	20.5128	0.000668576	0	N	CSMD3
chr8	113306000	113573001	q23.3	CN Gain	267001	20	0	20	0.000644062	0	N	CSMD3
chr8	113573001	113850000	q23.3	CN Gain	276999	20.5128	0	20.5128	0.000668576	3.83864	N	MIR2053, CSMD3	hsa-mir-2053
chr8	113850000	113871200	q23.3	CN Gain	21200	20	0	20	0.000644062	0	N	CSMD3
chr8	113871200	113900000	q23.3	CN Gain	28800	20.5128	0	20.5128	0.000668576	0	N	CSMD3
chr8	113900000	113988569	q23.3	CN Gain	88569	21.0256	0	21.0256	0.00036213	37.0773	N	CSMD3
chr8	113988569	114013000	q23.3	CN Gain	24431	20.5128	0	20.5128	0.000668576	46.2077	N	CSMD3
chr8	114013000	114050000	q23.3	CN Gain	37000	20	0	20	0.000644062	25.773	N	CSMD3
chr8	114050000	114054001	q23.3	CN Gain	4001	20.5128	0	20.5128	0.000668576	100	N	CSMD3
chr8	114054001	114628006	q23.3	CN Gain	574005	21.0256	0	21.0256	0.00036213	2.68064	N	CSMD3
chr8	114628006	114641001	q23.3	CN Gain	12995	20.5128	0	20.5128	0.000668576	0	N
chr8	114641001	115250000	q23.3	CN Gain	608999	21.0256	0	21.0256	0.00036213	16.405	N
chr8	115250000	115634660	q23.3	CN Gain	384660	20.5128	0	20.5128	0.000668576	34.4218	N
chr8	115634660	115750000	q23.3	CN Gain	115340	20	0	20	0.000644062	59.1183	N
chr8	115750000	115843572	q23.3	CN Gain	93572	20.5128	0	20.5128	0.000668576	0	N
chr8	115843572	115859000	q23.3	CN Gain	15428	20	0	20	0.000644062	0	N
chr8	115859000	115859001	q23.3	CN Gain	1	19.4872	0	19.4872	0.000666683	0	N
chr8	115859001	115868470	q23.3	CN Gain	9469	20	0	20	0.000644062	0	N
chr8	115868470	116150000	q23.3	CN Gain	281530	20.5128	0	20.5128	0.000668576	35.312	N
chr8	116150000	116426234	q23.3	CN Gain	276234	21.0256	0	21.0256	0.00036213	1.45565	N	TRPS1
chr8	116426234	116657935	q23.3	CN Gain	231701	21.5385	0	21.5385	0.000358483	0.614585	N	TRPS1
chr8	116657935	116783000	q23.3	CN Gain	125065	22.0513	0	22.0513	0.000207449	0	N	TRPS1
chr8	116783000	116800000	q23.3	CN Gain	17000	21.5385	0	21.5385	0.000358483	0	N
chr8	116800000	117000000	q23.3	CN Gain	200000	22.0513	0	22.0513	0.000207449	0.9795	N	LINC00536
chr8	117000000	117850000	q23.3 - q24.11	CN Gain	850000	22.5641	0	22.5641	0.000195618	5.41859	N	LINC00536, EIF3H, UTP23
chr8	117850000	117900000	q24.11	CN Gain	50000	23.0769	0	23.0769	0.000198582	0	N	RAD21, MIR3610, RAD21-AS1
chr8	117900000	117984001	q24.11	CN Gain	84001	22.5641	0	22.5641	0.000195618	1.99164	N	AL832163, AARD, SLC30A8
chr8	117984001	118123599	q24.11	CN Gain	139598	23.0769	0	23.0769	0.000198582	2.34889	N	SLC30A8
chr8	118123599	118212418	q24.11	CN Gain	88819	23.5897	0	23.5897	0.00010902	0	N	SLC30A8
chr8	118212418	118224001	q24.11	CN Gain	11583	23.0769	0	23.0769	0.000198582	2.9785	N
chr8	118224001	118300000	q24.11	CN Gain	75999	23.5897	0	23.5897	0.00010902	0	N
chr8	118300000	118550000	q24.11	CN Gain	250000	24.1026	0	24.1026	0.000104954	2.44	N	SNORA31, MED30
chr8	118550000	118717007	q24.11	CN Gain	167007	24.1026	2.5641	21.5385	0.000956681	0.62692	N	MED30
chr8	118737890	118850000	q24.11	CN Gain	112110	24.1026	2.5641	21.5385	0.000956681	0	N	EXT1		EXT1
chr8	118850000	119367000	q24.11 - q24.12	CN Gain	517000	26.6667	2.5641	24.1026	0.00030699	3.31741	N	EXT1, AK025288, SAMD12		EXT1
chr8	119367000	119500000	q24.12	CN Gain	133000	26.1538	2.5641	23.5897	0.000514938	0.453383	N	SAMD12
chr8	119500000	119504000	q24.12	CN Gain	4000	27.1795	2.5641	24.6154	0.000286577	0	N	SAMD12
chr8	119504000	119750000	q24.12	CN Gain	246000	26.6667	2.5641	24.1026	0.00030699	2.95122	N	SAMD12, SAMD12-AS1
chr8	119750000	120050000	q24.12	CN Gain	300000	27.1795	2.5641	24.6154	0.000286577	4.45667	N	TNFRSF11B
chr8	120050000	120250000	q24.12	CN Gain	200000	27.6923	2.5641	25.1282	0.000283881	11.2225	N	LOC101927513, COLEC10, MAL2
chr8	120250000	120255637	q24.12	CN Gain	5637	27.1795	0	27.1795	2.93851e-05	0	N	MAL2
chr8	120255637	120800000	q24.12	CN Gain	544363	27.6923	0	27.6923	1.57943e-05	10.4403	N	MAL2, NOV, ENPP2, TAF2
chr8	120800000	121072153	q24.12	CN Gain	272153	26.6667	0	26.6667	2.92627e-05	0.149916	N	TAF2, DSCC1, DEPTOR
chr8	121072153	121097149	q24.12	CN Gain	24996	26.6667	2.5641	24.1026	0.00030699	0	N
chr8	121097149	121250000	q24.12	CN Gain	152851	26.6667	0	26.6667	2.92627e-05	0	N	COL14A1
chr8	121250000	121650000	q24.12	CN Gain	400000	26.1538	0	26.1538	3.15119e-05	0.77675	N	COL14A1, MRPL13, MTBP, SNTB1
chr8	121650000	121900000	q24.12	CN Gain	250000	25.641	0	25.641	5.58323e-05	0.9884	N	SNTB1, LOC101927543, AK057448
chr8	121900000	122000000	q24.12	CN Gain	100000	25.1282	0	25.1282	5.67805e-05	0.939	N
chr8	122000000	122300000	q24.12	CN Gain	300000	24.6154	0	24.6154	0.000109268	0.700667	N
chr8	122300000	122350000	q24.12	CN Gain	50000	24.1026	0	24.1026	0.000104954	49.796	N
chr8	122350000	122450000	q24.12	CN Gain	100000	23.5897	0	23.5897	0.00010902	32.735	N
chr8	122450000	122650000	q24.12 - q24.13	CN Gain	200000	23.0769	0	23.0769	0.000198582	5.599	N	HAS2
chr8	122650000	123000000	q24.13	CN Gain	350000	22.5641	0	22.5641	0.000195618	0.330286	N	HAS2, HAS2-AS1, BC052578
chr8	123000000	123369276	q24.13	CN Gain	369276	22.0513	0	22.0513	0.000207449	4.47064	N	BC052578
chr8	123369276	123413586	q24.13	CN Gain	44310	22.5641	0	22.5641	0.000195618	0	N
chr8	123413586	123650000	q24.13	CN Gain	236414	22.0513	0	22.0513	0.000207449	35.4679	N	LOC105375734
chr8	123650000	123800000	q24.13	CN Gain	150000	22.5641	0	22.5641	0.000195618	0	N	LINC01151, ZHX2
chr8	123800000	123950000	q24.13	CN Gain	150000	23.0769	0	23.0769	0.000198582	0	N	ZHX2
chr8	123950000	124100000	q24.13	CN Gain	150000	23.5897	0	23.5897	0.00010902	1.888	N	ZHX2, DERL1, TBC1D31, WDR67
chr8	124100000	124147400	q24.13	CN Gain	47400	25.1282	0	25.1282	5.67805e-05	0	N	TBC1D31, WDR67
chr8	124147400	124264011	q24.13	CN Gain	116611	24.6154	0	24.6154	0.000109268	3.52197	N	TBC1D31, WDR67, TRNA_Met, U3, FAM83A, FAM83A-AS1, MIR4663, C8orf76, ZHX1-C8ORF76, ZHX1-C8orf76, ZHX1
chr8	124264011	124323571	q24.13	CN Gain	59560	24.1026	0	24.1026	0.000104954	0	N	ZHX1-C8ORF76, ZHX1-C8orf76, ZHX1
chr8	124323571	124453993	q24.13	CN Gain	130422	24.6154	0	24.6154	0.000109268	5.55121	N	ATAD2, DQ573774, DQ594696, DQ599993, DQ587954, WDYHV1	hsa-mir-548d-1
chr8	124453993	124624313	q24.13	CN Gain	170320	25.1282	0	25.1282	5.67805e-05	0	N	WDYHV1, FBXO32
chr8	124624313	124653693	q24.13	CN Gain	29380	25.1282	2.5641	22.5641	0.000940516	0	N
chr8	124653693	124663612	q24.13	CN Gain	9919	25.1282	0	25.1282	5.67805e-05	4.51658	N	KLHL38
chr8	124663612	124763505	q24.13	CN Gain	99893	25.641	0	25.641	5.58323e-05	0.0200214	N	KLHL38, ANXA13
chr8	124763505	124850000	q24.13	CN Gain	86495	26.1538	0	26.1538	3.15119e-05	5.20839	N	FAM91A1
chr8	124850000	125350000	q24.13	CN Gain	500000	26.6667	0	26.6667	2.92627e-05	5.9696	N	FER1L6, FER1L6-AS1, FER1L6-AS2, AK057332, LOC101927588, TMEM65
chr8	125350000	125384001	q24.13	CN Gain	34001	27.1795	0	27.1795	2.93851e-05	0	N	TMEM65
chr8	125384001	125712483	q24.13	CN Gain	328482	27.6923	0	27.6923	1.57943e-05	1.81562	N	TMEM65, TRMT12, CR933665, RNF139-AS1, RNF139, MIR6844, TATDN1, NDUFB9, MTSS1
chr8	125712483	125950000	q24.13	CN Gain	237517	28.2051	0	28.2051	1.48938e-05	14.2175	N	MTSS1, MIR4662B, MIR4662A, DQ589437, DQ572100, DQ585837, DQ601943, DQ597408, DQ589253, DQ570460, DQ581357
chr8	125950000	126307930	q24.13	CN Gain	357930	28.7179	0	28.7179	1.52615e-05	1.69335	N	DQ579449, DQ583712, DQ580489, DQ573086, LOC157381, LINC00964, ZNF572, SQLE, KIAA0196, NSMCE2
chr8	126307930	126391925	q24.13	CN Gain	83995	28.2051	0	28.2051	1.48938e-05	0.395262	N	NSMCE2
chr8	126391925	126447437	q24.13	CN Gain	55512	28.2051	2.5641	25.641	0.000162783	65.321	N	TRIB1
chr8	126447437	126448739	q24.13	CN Gain	1302	28.7179	2.5641	26.1538	0.000153481	100	N	TRIB1, AK022787
chr8	126448739	126448889	q24.13	CN Gain	150	28.2051	2.5641	25.641	0.000162783	100	N	TRIB1, AK022787
chr8	126448889	126456964	q24.13	CN Gain	8075	27.6923	2.5641	25.1282	0.000283881	100	N	TRIB1, AK022787
chr8	126456964	126750000	q24.13	CN Gain	293036	27.6923	0	27.6923	1.57943e-05	100	N	Mir_544
chr8	126750000	126761353	q24.13	CN Gain	11353	26.6667	0	26.6667	2.92627e-05	100	N
chr8	126761353	126794001	q24.13	CN Gain	32648	25.641	0	25.641	5.58323e-05	100	N
chr8	126794001	127100000	q24.13	CN Gain	305999	26.1538	0	26.1538	3.15119e-05	100	N	LINC00861
chr8	127100000	127400000	q24.13 - q24.21	CN Gain	300000	26.6667	0	26.6667	2.92627e-05	100	N	LOC101927657
chr8	127400000	127550000	q24.21	CN Gain	150000	26.1538	0	26.1538	3.15119e-05	100	N
chr8	127550000	127568702	q24.21	CN Gain	18702	25.641	0	25.641	5.58323e-05	100	N	FAM84B
chr8	127568702	127950000	q24.21	CN Gain	381298	26.1538	0	26.1538	3.15119e-05	13.7134	N	FAM84B
chr8	127950000	128000000	q24.21	CN Gain	50000	25.641	0	25.641	5.58323e-05	10.35	N
chr8	128000000	128100000	q24.21	CN Gain	100000	26.1538	0	26.1538	3.15119e-05	1.524	N	PCAT1, PCAT2, PRNCR1
chr8	128100000	128400000	q24.21	CN Gain	300000	26.6667	0	26.6667	2.92627e-05	1.68233	N	PRNCR1, JX003871, CASC19, CCAT1, BC106081, CASC21, DQ515898, DQ515899, CASC8, LOC727677
chr8	128400000	128588736	q24.21	CN Gain	188736	27.1795	0	27.1795	2.93851e-05	20.7374	N	CASC21, DQ515898, DQ515899, CASC8, LOC727677, CCAT2, POU5F1P1, POU5F1B
chr8	128588736	128850000	q24.21	CN Gain	261264	27.6923	0	27.6923	1.57943e-05	12.3423	N	BC042052, CASC11, HV975509, MYC, MIR1204, MYC, PVT1	hsa-mir-1204	MYC
chr8	128850000	128932538	q24.21	CN Gain	82538	27.1795	0	27.1795	2.93851e-05	0	N	MYC, PVT1
chr8	128932538	128955549	q24.21	CN Gain	23011	27.1795	2.5641	24.6154	0.000286577	25.666	N	PVT1
chr8	128955549	129000000	q24.21	CN Gain	44451	27.1795	0	27.1795	2.93851e-05	10.1932	N	TMEM75, PVT1, MIR1205	hsa-mir-1205
chr8	129000000	129162497	q24.21	CN Gain	162497	26.6667	0	26.6667	2.92627e-05	0	N	PVT1, MIR1206, MIR1207, MIR1208	hsa-mir-1206, hsa-mir-1207, hsa-mir-1208
chr8	129162497	129162614	q24.21	CN Gain	117	26.1538	0	26.1538	3.15119e-05	0	N
chr8	129162614	129325000	q24.21	CN Gain	162386	25.641	0	25.641	5.58323e-05	5.08849	N
chr8	129325000	129358556	q24.21	CN Gain	33556	25.1282	0	25.1282	5.67805e-05	0.700322	N
chr8	129358556	129707000	q24.21	CN Gain	348444	24.6154	0	24.6154	0.000109268	20.9313	N	BC009730, LINC00824, BC014119
chr8	129707000	129900000	q24.21	CN Gain	193000	24.1026	0	24.1026	0.000104954	34.8285	N
chr8	129900000	130100000	q24.21	CN Gain	200000	23.5897	0	23.5897	0.00010902	0.0055	N
chr8	130100000	130100001	q24.21	CN Gain	1	23.0769	0	23.0769	0.000198582	0	N
chr8	130100001	130496079	q24.21	CN Gain	396078	23.5897	0	23.5897	0.00010902	10.8352	N	LINC00977, LOC728724, CCDC26
chr8	130496079	130496229	q24.21	CN Gain	150	24.1026	0	24.1026	0.000104954	0	N	CCDC26
chr8	130496229	130562000	q24.21	CN Gain	65771	24.6154	0	24.6154	0.000109268	0	N	MIR3686, CCDC26
chr8	130562000	130658747	q24.21	CN Gain	96747	24.1026	0	24.1026	0.000104954	0	N	CCDC26
chr8	130658747	130704601	q24.21	CN Gain	45854	23.5897	0	23.5897	0.00010902	0.316221	N	CCDC26
chr8	130704601	130922168	q24.21	CN Gain	217567	24.1026	0	24.1026	0.000104954	20.4935	N	GSDMC, SNORA25, FAM49B
chr8	130922168	131003651	q24.21	CN Gain	81483	23.5897	0	23.5897	0.00010902	0	N	FAM49B
chr8	131003651	131064292	q24.21	CN Gain	60641	23.0769	0	23.0769	0.000198582	13.5436	N	FAM49B, MIR5194
chr8	131064292	131134928	q24.21	CN Gain	70636	23.5897	0	23.5897	0.00010902	0.00990996	N	ASAP1-IT2, LOC100507117, ASAP1
chr8	131134928	131400000	q24.21	CN Gain	265072	24.1026	0	24.1026	0.000104954	0.344057	N	ASAP1, ASAP1-IT1
chr8	131400000	131450000	q24.21	CN Gain	50000	23.5897	0	23.5897	0.00010902	0	N	ASAP1
chr8	131450000	131550000	q24.21 - q24.22	CN Gain	100000	23.0769	0	23.0769	0.000198582	4.755	N	ASAP1
chr8	131550000	131600000	q24.22	CN Gain	50000	22.5641	0	22.5641	0.000195618	1.266	N
chr8	131600000	131750000	q24.22	CN Gain	150000	22.0513	0	22.0513	0.000207449	0.357333	N
chr8	131750000	131812838	q24.22	CN Gain	62838	21.5385	0	21.5385	0.000358483	1.00735	N	ADCY8
chr8	131812838	131826309	q24.22	CN Gain	13471	21.0256	0	21.0256	0.00036213	0	N	ADCY8
chr8	131826309	132005705	q24.22	CN Gain	179396	21.5385	0	21.5385	0.000358483	1.69848	N	ADCY8
chr8	132005705	132100000	q24.22	CN Gain	94295	21.0256	0	21.0256	0.00036213	5.8317	N	ADCY8
chr8	132100000	132350000	q24.22	CN Gain	250000	20.5128	0	20.5128	0.000668576	5.7032	N
chr8	132350000	132550000	q24.22	CN Gain	200000	21.0256	0	21.0256	0.00036213	45.5265	N
chr8	132550000	132662001	q24.22	CN Gain	112001	21.5385	0	21.5385	0.000358483	12.9017	N
chr8	132662001	132750000	q24.22	CN Gain	87999	22.0513	0	22.0513	0.000207449	0.0477278	N
chr8	132750000	133036170	q24.22	CN Gain	286170	21.5385	0	21.5385	0.000358483	1.2241	N	EFR3A
chr8	133056723	133100000	q24.22	CN Gain	43277	21.5385	0	21.5385	0.000358483	3.11482	N	OC90, HHLA1
chr8	133100000	133104776	q24.22	CN Gain	4776	22.0513	0	22.0513	0.000207449	0	N	HHLA1
chr8	133104776	133121380	q24.22	CN Gain	16604	22.5641	0	22.5641	0.000195618	0	N	HHLA1
chr8	133121380	133130916	q24.22	CN Gain	9536	22.5641	2.5641	20	0.00171363	0	N
chr8	133136227	133800000	q24.22	CN Gain	663773	22.0513	0	22.0513	0.000207449	43.6003	N	KCNQ3, HPYR1, LRRC6, TMEM71, PHF20L1
chr8	134001055	134272674	q24.22	CN Gain	271619	22.5641	2.5641	20	0.00171363	14.1669	N	TG, MIR7848, SLA, WISP1, AX746885, NDRG1		NDRG1
chr8	134272674	134350000	q24.22	CN Gain	77326	23.0769	2.5641	20.5128	0.00163001	7.50071	N	NDRG1		NDRG1
chr8	134350000	134538256	q24.22	CN Gain	188256	22.5641	2.5641	20	0.00171363	1.73859	N	ST3GAL1
chr9	0	12043	p24.3	CN Loss	12043	33.8462	5.12821	28.7179	0.000156885	16.9559	Y	DDX11L5
chr9	12043	12193	p24.3	CN Loss	150	35.3846	5.12821	30.2564	8.24623e-05	100	N	DDX11L5
chr9	12193	14577	p24.3	CN Loss	2384	36.9231	5.12821	31.7949	2.39665e-05	100	N	DDX11L5, WASH1
chr9	14577	14727	p24.3	CN Loss	150	37.9487	5.12821	32.8205	2.06132e-05	100	N	WASH1
chr9	14727	16442	p24.3	CN Loss	1715	38.4615	5.12821	33.3333	1.16442e-05	100	N	WASH1
chr9	16442	18846	p24.3	CN Loss	2404	38.9744	5.12821	33.8462	1.04379e-05	100	N	WASH1
chr9	18846	30075	p24.3	CN Loss	11229	39.4872	5.12821	34.359	9.95701e-06	100	N	WASH1
chr9	30075	33001	p24.3	CN Loss	2926	40	5.12821	34.8718	5.51958e-06	100	N	MIR1302-2, MIR1302-9, MIR1302-10, MIR1302-11	hsa-mir-1302-9
chr9	33001	35348	p24.3	CN Loss	2347	40.5128	5.12821	35.3846	4.91399e-06	100	N	FAM138C
chr9	35348	36001	p24.3	CN Loss	653	41.0256	5.12821	35.8974	4.66593e-06	100	N	FAM138C
chr9	36001	37747	p24.3	CN Loss	1746	41.5385	5.12821	36.4103	2.54989e-06	100	N
chr9	37747	39001	p24.3	CN Loss	1254	42.5641	12.8205	29.7436	0.000449522	100	N
chr9	39001	40001	p24.3	CN Loss	1000	43.0769	12.8205	30.2564	0.000253359	100	N
chr9	40001	46431	p24.3	CN Loss	6430	43.5897	12.8205	30.7692	0.000238842	100	N
chr9	46431	52288	p24.3	CN Loss	5857	44.1026	12.8205	31.2821	0.00023612	100	N
chr9	52288	118323	p24.3	CN Loss	66035	45.641	12.8205	32.8205	0.000119969	100	N	AY343892, PGM5P3-AS1, AY343902, FOXD4
chr9	118323	121770	p24.3	CN Loss	3447	45.1282	12.8205	32.3077	0.000121922	100	N	FOXD4, CBWD1
chr9	121770	186472	p24.3	CN Loss	64702	45.641	12.8205	32.8205	0.000119969	100	N	CBWD1
chr9	186472	214305	p24.3	CN Loss	27833	46.6667	12.8205	33.8462	6.02304e-05	100	N	C9orf66
chr9	214305	355106	p24.3	CN Loss	140801	47.1795	12.8205	34.359	5.88108e-05	100	N	C9orf66, DOCK8
chr9	355106	373002	p24.3	CN Loss	17896	46.6667	12.8205	33.8462	6.02304e-05	100	N	DOCK8
chr9	373002	373921	p24.3	CN Loss	919	47.1795	12.8205	34.359	5.88108e-05	100	N	DOCK8
chr9	373921	376202	p24.3	CN Loss	2281	46.6667	12.8205	33.8462	6.02304e-05	100	N	DOCK8
chr9	376202	550000	p24.3	CN Loss	173798	47.1795	12.8205	34.359	5.88108e-05	100	N	DOCK8, KANK1
chr9	550000	600000	p24.3	CN Loss	50000	47.6923	12.8205	34.8718	3.14801e-05	100	N	KANK1
chr9	600000	647694	p24.3	CN Loss	47694	48.2051	12.8205	35.3846	2.87468e-05	100	N	KANK1
chr9	647694	649051	p24.3	CN Loss	1357	47.6923	12.8205	34.8718	3.14801e-05	100	N	KANK1
chr9	649051	650734	p24.3	CN Loss	1683	47.6923	15.3846	32.3077	0.000150524	100	N	KANK1
chr9	650734	650769	p24.3	CN Loss	35	48.2051	15.3846	32.8205	0.000143356	100	N	KANK1
chr9	650769	750000	p24.3	CN Loss	99231	48.2051	12.8205	35.3846	2.87468e-05	100	N	KANK1
chr9	750000	800000	p24.3	CN Loss	50000	49.2308	12.8205	36.4103	1.47573e-05	100	N
chr9	800000	850000	p24.3	CN Loss	50000	50.7692	12.8205	37.9487	6.70031e-06	100	N	DMRT1
chr9	850000	900000	p24.3	CN Loss	50000	50.7692	15.3846	35.3846	3.54135e-05	7.506	N	DMRT1
chr9	900000	1225000	p24.3	CN Loss	325000	50.7692	17.9487	32.8205	0.000163981	59.0778	N	DMRT1, DMRT3, U6, LINC01230, DMRT2
chr9	1225000	1325159	p24.3	CN Loss	100159	51.2821	17.9487	33.3333	0.000159175	100	N
chr9	1325159	1339754	p24.3	CN Loss	14595	51.2821	15.3846	35.8974	3.27508e-05	100	N
chr9	1339754	1400000	p24.3	CN Loss	60246	51.2821	17.9487	33.3333	0.000159175	100	N
chr9	1400000	1446723	p24.3	CN Loss	46723	50.7692	17.9487	32.8205	0.000163981	100	N
chr9	1446723	1450000	p24.3	CN Loss	3277	51.2821	17.9487	33.3333	0.000159175	100	N
chr9	1450000	1453198	p24.3	CN Loss	3198	51.7949	17.9487	33.8462	8.71544e-05	100	N
chr9	1453198	1850000	p24.3	CN Loss	396802	51.2821	17.9487	33.3333	0.000159175	93.6714	N
chr9	1850000	1900000	p24.3	CN Loss	50000	51.2821	15.3846	35.8974	3.27508e-05	0.022	N
chr9	1900000	1950000	p24.3	CN Loss	50000	50.2564	15.3846	34.8718	4.01244e-05	0	N
chr9	1950000	2000000	p24.3	CN Loss	50000	50.2564	12.8205	37.4359	1.25692e-05	0	N
chr9	2000000	2133414	p24.3	CN Loss	133414	49.7436	10.2564	39.4872	2.13454e-06	33.9642	N	SMARCA2
chr9	2133414	2143631	p24.3	CN Loss	10217	49.2308	10.2564	38.9744	2.49396e-06	0	N	SMARCA2
chr9	2143631	2152128	p24.3	CN Loss	8497	48.7179	10.2564	38.4615	4.5277e-06	87.5721	N	SMARCA2
chr9	2152128	2507481	p24.3 - p24.2	CN Loss	355353	49.2308	10.2564	38.9744	2.49396e-06	9.81109	N	SMARCA2, FLJ35024
chr9	2507481	2650000	p24.2	CN Loss	142519	48.7179	10.2564	38.4615	4.5277e-06	0	N	FLJ35024, VLDLR-AS1, VLDLR
chr9	2650000	2800000	p24.2	CN Loss	150000	49.2308	10.2564	38.9744	2.49396e-06	66.218	N	VLDLR, KCNV2
chr9	2800000	2843596	p24.2	CN Loss	43596	49.7436	10.2564	39.4872	2.13454e-06	0	N	KIAA0020, PUM3
chr9	2843596	3000000	p24.2	CN Loss	156404	50.2564	10.2564	40	1.9314e-06	5.02928	N	KIAA0020, PUM3, Mir_548
chr9	3000000	3193443	p24.2	CN Loss	193443	49.7436	10.2564	39.4872	2.13454e-06	3.46097	N	LINC01231
chr9	3193443	3250000	p24.2	CN Loss	56557	50.2564	10.2564	40	1.9314e-06	0	N	LINC01231, RFX3
chr9	3250000	3282861	p24.2	CN Loss	32861	49.2308	10.2564	38.9744	2.49396e-06	0	N	RFX3
chr9	3282861	3300000	p24.2	CN Loss	17139	48.7179	10.2564	38.4615	4.5277e-06	0	N	RFX3
chr9	3300000	3400000	p24.2	CN Loss	100000	48.2051	10.2564	37.9487	4.88802e-06	1.621	N	RFX3
chr9	3400000	3543561	p24.2	CN Loss	143561	47.6923	10.2564	37.4359	5.58723e-06	0	N	RFX3, BC069756
chr9	3543561	3700000	p24.2	CN Loss	156439	47.1795	10.2564	36.9231	1.02041e-05	0.13232	N	RFX3-AS1
chr9	3700000	3750000	p24.2	CN Loss	50000	48.2051	10.2564	37.9487	4.88802e-06	0.494	N
chr9	3750000	4000000	p24.2	CN Loss	250000	47.6923	10.2564	37.4359	5.58723e-06	0.8532	N	GLIS3-AS1, GLIS3
chr9	4000000	4087878	p24.2	CN Loss	87878	48.7179	10.2564	38.4615	4.5277e-06	16.9405	N	GLIS3
chr9	4087878	4117247	p24.2	CN Loss	29369	48.7179	7.69231	41.0256	6.0472e-07	9.85393	N	GLIS3
chr9	4117247	4600000	p24.2 - p24.1	CN Loss	482753	48.7179	10.2564	38.4615	4.5277e-06	41.2099	N	GLIS3, Mir_320, SLC1A1, SPATA6L
chr9	4600000	4675000	p24.1	CN Loss	75000	49.2308	10.2564	38.9744	2.49396e-06	4.472	N	SPATA6L, PLPP6, PPAPDC2
chr9	4675000	4835645	p24.1	CN Loss	160645	48.7179	10.2564	38.4615	4.5277e-06	3.03277	N	CDC37L1-AS1, CDC37L1, AK3, RCL1
chr9	4835645	4850000	p24.1	CN Loss	14355	48.7179	7.69231	41.0256	6.0472e-07	0	N	RCL1
chr9	4850000	4853292	p24.1	CN Loss	3292	48.2051	7.69231	40.5128	6.79322e-07	0	N	RCL1, MIR101-2	hsa-mir-101-2
chr9	4853292	4950000	p24.1	CN Loss	96708	48.2051	10.2564	37.9487	4.88802e-06	6.39554	N	RCL1, AK021739
chr9	4950000	5000000	p24.1	CN Loss	50000	48.7179	10.2564	38.4615	4.5277e-06	31.348	N	JAK2		JAK2
chr9	5000000	5017393	p24.1	CN Loss	17393	49.2308	10.2564	38.9744	2.49396e-06	0	N	JAK2		JAK2
chr9	5017393	5039452	p24.1	CN Loss	22059	48.7179	10.2564	38.4615	4.5277e-06	0	N	JAK2		JAK2
chr9	5039452	5070940	p24.1	CN Loss	31488	49.2308	10.2564	38.9744	2.49396e-06	17.721	N	JAK2		JAK2
chr9	5070940	5084275	p24.1	CN Loss	13335	49.7436	10.2564	39.4872	2.13454e-06	99.5426	N	JAK2		JAK2
chr9	5084275	5100000	p24.1	CN Loss	15725	49.2308	10.2564	38.9744	2.49396e-06	50.7345	N	JAK2, TRNA_Gln		JAK2
chr9	5100000	5180030	p24.1	CN Loss	80030	49.7436	10.2564	39.4872	2.13454e-06	100	N	JAK2, INSL6		JAK2
chr9	5180030	5204101	p24.1	CN Loss	24071	49.7436	7.69231	42.0513	2.81805e-07	100	N	INSL6
chr9	5204101	5300000	p24.1	CN Loss	95899	49.7436	10.2564	39.4872	2.13454e-06	91.5244	N	INSL4, RLN2
chr9	5300000	5650000	p24.1	CN Loss	350000	49.2308	10.2564	38.9744	2.49396e-06	45.3843	N	RLN2, RLN1, CD274, PLGRKT, PDCD1LG2, KIAA1432, RIC1		CD274
chr9	5650000	5974835	p24.1	CN Loss	324835	48.7179	10.2564	38.4615	4.5277e-06	3.0671	N	KIAA1432, RIC1, ERMP1, MLANA, KIAA2026
chr9	5974835	5989078	p24.1	CN Loss	14243	49.2308	10.2564	38.9744	2.49396e-06	0	N	KIAA2026
chr9	5989078	6243425	p24.1	CN Loss	254347	48.7179	10.2564	38.4615	4.5277e-06	4.88702	N	KIAA2026, MIR4665, RANBP6, IL33
chr9	6243425	6408538	p24.1	CN Loss	165113	49.2308	10.2564	38.9744	2.49396e-06	18.7381	N	IL33, TPD52L3
chr9	6408538	6698565	p24.1	CN Loss	290027	49.7436	10.2564	39.4872	2.13454e-06	66.4311	N	UHRF2, GLDC
chr9	6698565	6728402	p24.1	CN Loss	29837	50.2564	10.2564	40	1.9314e-06	100	N	KDM4C
chr9	6728402	6867863	p24.1	CN Loss	139461	49.7436	10.2564	39.4872	2.13454e-06	100	N	DQ580140, KDM4C, KDM4C
chr9	6867863	7150000	p24.1	CN Loss	282137	49.2308	10.2564	38.9744	2.49396e-06	14.4121	N	KDM4C, KDM4C
chr9	7150000	7250000	p24.1	CN Loss	100000	49.7436	10.2564	39.4872	2.13454e-06	8.042	N	KDM4C, Mir_584
chr9	7250000	7350000	p24.1	CN Loss	100000	50.2564	10.2564	40	1.9314e-06	89.61	N
chr9	7350000	7784738	p24.1	CN Loss	434738	50.7692	10.2564	40.5128	1.87455e-06	99.2253	N
chr9	7784738	7802788	p24.1	CN Loss	18050	50.7692	7.69231	43.0769	2.26047e-07	0	N	C9orf123, TMEM261
chr9	7802788	7900000	p24.1	CN Loss	97212	50.7692	10.2564	40.5128	1.87455e-06	0	N
chr9	7900000	7950000	p24.1	CN Loss	50000	51.2821	10.2564	41.0256	9.01856e-07	0	N
chr9	7950000	8197956	p24.1	CN Loss	247956	50.7692	10.2564	40.5128	1.87455e-06	17.1583	N
chr9	8197956	8256729	p24.1	CN Loss	58773	51.2821	10.2564	41.0256	9.01856e-07	2.04175	N
chr9	8256729	8264000	p24.1	CN Loss	7271	50.7692	10.2564	40.5128	1.87455e-06	0	N
chr9	8264000	8291479	p24.1	CN Loss	27479	50.7692	7.69231	43.0769	2.26047e-07	0	N
chr9	8291479	8393317	p24.1	CN Loss	101838	50.7692	10.2564	40.5128	1.87455e-06	0	N	PTPRD
chr9	8393317	9050000	p24.1 - p23	CN Loss	656683	50.2564	10.2564	40	1.9314e-06	2.54933	N	PTPRD-AS1, AK094342, SNORD27, PTPRD
chr9	9050000	9091465	p23	CN Loss	41465	49.7436	10.2564	39.4872	2.13454e-06	1.94863	N	PTPRD
chr9	9091465	9100000	p23	CN Loss	8535	49.2308	10.2564	38.9744	2.49396e-06	2.36673	N	PTPRD
chr9	9100000	9300000	p23	CN Loss	200000	48.7179	10.2564	38.4615	4.5277e-06	2.0785	N	PTPRD
chr9	9300000	9350000	p23	CN Loss	50000	48.2051	10.2564	37.9487	4.88802e-06	0	N	PTPRD
chr9	9350000	9386299	p23	CN Loss	36299	47.6923	10.2564	37.4359	5.58723e-06	0	N	PTPRD
chr9	9386299	9400000	p23	CN Loss	13701	47.6923	12.8205	34.8718	3.14801e-05	0	N	PTPRD
chr9	9400000	9484275	p23	CN Loss	84275	47.1795	12.8205	34.359	5.88108e-05	0	N	Metazoa_SRP, PTPRD
chr9	9484275	9600000	p23	CN Loss	115725	47.1795	10.2564	36.9231	1.02041e-05	72.2852	N	PTPRD
chr9	9600000	9800000	p23	CN Loss	200000	47.6923	10.2564	37.4359	5.58723e-06	12.3305	N	PTPRD
chr9	9800000	10750000	p23	CN Loss	950000	48.2051	10.2564	37.9487	4.88802e-06	24.9431	N	PTPRD, PTPRD-AS2
chr9	10750000	10800000	p23	CN Loss	50000	48.7179	10.2564	38.4615	4.5277e-06	0	N
chr9	10800000	10893191	p23	CN Loss	93191	49.2308	10.2564	38.9744	2.49396e-06	0.406692	N
chr9	10893191	11000000	p23	CN Loss	106809	49.7436	10.2564	39.4872	2.13454e-06	6.18955	N
chr9	11000000	11100000	p23	CN Loss	100000	49.2308	10.2564	38.9744	2.49396e-06	14.725	N
chr9	11100000	11250000	p23	CN Loss	150000	48.7179	10.2564	38.4615	4.5277e-06	78.204	N
chr9	11250000	11300000	p23	CN Loss	50000	48.2051	10.2564	37.9487	4.88802e-06	100	N
chr9	11300000	11500000	p23	CN Loss	200000	47.6923	10.2564	37.4359	5.58723e-06	100	N
chr9	11500000	11550000	p23	CN Loss	50000	48.2051	10.2564	37.9487	4.88802e-06	100	N
chr9	11550000	11600000	p23	CN Loss	50000	47.6923	10.2564	37.4359	5.58723e-06	100	N
chr9	11600000	11700000	p23	CN Loss	100000	46.1538	10.2564	35.8974	1.21503e-05	100	N
chr9	11700000	11750000	p23	CN Loss	50000	45.641	10.2564	35.3846	2.21322e-05	100	N
chr9	11750000	11850000	p23	CN Loss	100000	45.1282	10.2564	34.8718	2.31728e-05	100	N	JB175300
chr9	11850000	12250000	p23	CN Loss	400000	44.1026	10.2564	33.8462	4.62825e-05	100	N
chr9	12250000	12400000	p23	CN Loss	150000	43.5897	10.2564	33.3333	4.80333e-05	100	N
chr9	12400000	12450000	p23	CN Loss	50000	43.0769	10.2564	32.8205	5.25919e-05	100	N
chr9	12450000	12493110	p23	CN Loss	43110	42.5641	10.2564	32.3077	9.35209e-05	100	N
chr9	12493110	12600000	p23	CN Loss	106890	42.0513	10.2564	31.7949	9.65186e-05	100	N
chr9	12600000	12693791	p23	CN Loss	93791	42.5641	10.2564	32.3077	9.35209e-05	18.5359	N	TYRP1
chr9	12693791	12800000	p23	CN Loss	106209	43.0769	10.2564	32.8205	5.25919e-05	0	N	TYRP1, LURAP1L-AS1, LURAP1L
chr9	12800000	12950000	p23	CN Loss	150000	43.5897	10.2564	33.3333	4.80333e-05	1.132	N	LURAP1L-AS1, LURAP1L
chr9	12950000	13250000	p23	CN Loss	300000	44.6154	10.2564	34.359	2.56497e-05	1.38333	N	SNORD137, MPDZ
chr9	13250000	13300000	p23	CN Loss	50000	44.1026	10.2564	33.8462	4.62825e-05	30.8	N	MPDZ
chr9	13300000	13650000	p23	CN Loss	350000	44.6154	10.2564	34.359	2.56497e-05	32.0669	N	FLJ41200
chr9	13650000	13682782	p23	CN Loss	32782	44.1026	10.2564	33.8462	4.62825e-05	0	N
chr9	13682782	13706666	p23	CN Loss	23884	44.1026	7.69231	36.4103	7.41865e-06	0	N
chr9	13706666	13750000	p23	CN Loss	43334	44.1026	10.2564	33.8462	4.62825e-05	0	N
chr9	13750000	13835630	p23	CN Loss	85630	44.6154	10.2564	34.359	2.56497e-05	0	N
chr9	13835630	13855124	p23	CN Loss	19494	44.6154	12.8205	31.7949	0.000130322	0	N
chr9	13855124	14048535	p23	CN Loss	193411	44.6154	10.2564	34.359	2.56497e-05	2.64463	N	LINC00583
chr9	14048535	14075203	p23	CN Loss	26668	44.1026	10.2564	33.8462	4.62825e-05	6.12719	N
chr9	14075203	14100000	p23	CN Loss	24797	44.6154	10.2564	34.359	2.56497e-05	0	N	NFIB		NFIB
chr9	14100000	14450000	p23 - p22.3	CN Loss	350000	43.5897	10.2564	33.3333	4.80333e-05	1.95171	N	NFIB, TRNA_His, TRNA		NFIB
chr9	14450000	14572791	p22.3	CN Loss	122791	44.1026	10.2564	33.8462	4.62825e-05	0	N	ZDHHC21
chr9	14572791	14692999	p22.3	CN Loss	120208	44.1026	12.8205	31.2821	0.00023612	1.92333	N	ZDHHC21
chr9	14692999	14750000	p22.3	CN Loss	57001	44.6154	12.8205	31.7949	0.000130322	0	N	ZDHHC21, CER1, FREM1
chr9	14750000	14950000	p22.3	CN Loss	200000	45.1282	12.8205	32.3077	0.000121922	0.866	N	FREM1
chr9	14950000	15428776	p22.3	CN Loss	478776	44.6154	12.8205	31.7949	0.000130322	45.1002	N	LOC389705, AK127963, AK021570, TTC39B, SNAPC3
chr9	15428776	15470665	p22.3	CN Loss	41889	45.1282	12.8205	32.3077	0.000121922	0	N	SNAPC3, PSIP1
chr9	15470665	15750000	p22.3	CN Loss	279335	44.6154	12.8205	31.7949	0.000130322	53.1419	N	PSIP1, CCDC171
chr9	15750000	16300000	p22.3	CN Loss	550000	45.1282	12.8205	32.3077	0.000121922	17.3465	N	CCDC171, BC042022, BX648501, C9orf92
chr9	16300000	16308034	p22.3	CN Loss	8034	44.6154	12.8205	31.7949	0.000130322	0	N
chr9	16308034	16322806	p22.3	CN Loss	14772	44.6154	10.2564	34.359	2.56497e-05	0	N
chr9	16322806	16651001	p22.3 - p22.2	CN Loss	328195	44.6154	12.8205	31.7949	0.000130322	0.353753	N	BNC2
chr9	16651001	17003000	p22.2	CN Loss	351999	45.1282	12.8205	32.3077	0.000121922	5.61337	N	BNC2
chr9	17003000	17150000	p22.2	CN Loss	147000	44.6154	12.8205	31.7949	0.000130322	0.0217687	N	CNTLN
chr9	17150000	17309425	p22.2	CN Loss	159425	45.641	12.8205	32.8205	0.000119969	7.95923	N	CNTLN
chr9	17309425	17330523	p22.2	CN Loss	21098	45.1282	12.8205	32.3077	0.000121922	0	N	CNTLN
chr9	17330523	17331742	p22.2	CN Loss	1219	45.641	12.8205	32.8205	0.000119969	0	N	CNTLN
chr9	17331742	17350000	p22.2	CN Loss	18258	46.1538	12.8205	33.3333	6.50533e-05	0	N	CNTLN
chr9	17350000	17388443	p22.2	CN Loss	38443	47.6923	12.8205	34.8718	3.14801e-05	0	N	CNTLN
chr9	17388443	17394399	p22.2	CN Loss	5956	47.1795	12.8205	34.359	5.88108e-05	0	N	CNTLN
chr9	17394399	17450000	p22.2	CN Loss	55601	47.6923	12.8205	34.8718	3.14801e-05	10.1473	N	CNTLN
chr9	17450000	17466412	p22.2	CN Loss	16412	48.7179	12.8205	35.8974	2.7746e-05	0	N	CNTLN
chr9	17466412	17500000	p22.2	CN Loss	33588	48.2051	12.8205	35.3846	2.87468e-05	0	N	CNTLN
chr9	17500000	17550000	p22.2	CN Loss	50000	48.7179	12.8205	35.8974	2.7746e-05	0	N	CNTLN
chr9	17550000	17600000	p22.2	CN Loss	50000	49.2308	12.8205	36.4103	1.47573e-05	71.466	N	SH3GL2
chr9	17600000	17634114	p22.2	CN Loss	34114	49.7436	12.8205	36.9231	1.32384e-05	100	N	SH3GL2
chr9	17634114	17651087	p22.2	CN Loss	16973	49.7436	10.2564	39.4872	2.13454e-06	15.0828	N	SH3GL2
chr9	17651087	17750000	p22.2	CN Loss	98913	49.7436	12.8205	36.9231	1.32384e-05	0.0131429	N	SH3GL2
chr9	17750000	17758196	p22.2	CN Loss	8196	50.2564	12.8205	37.4359	1.25692e-05	0	N	SH3GL2
chr9	17758196	17777133	p22.2	CN Loss	18937	50.2564	10.2564	40	1.9314e-06	0	N	SH3GL2
chr9	17777133	17900000	p22.2	CN Loss	122867	50.2564	12.8205	37.4359	1.25692e-05	0.0179055	N	SH3GL2
chr9	17900000	18000000	p22.2	CN Loss	100000	49.7436	12.8205	36.9231	1.32384e-05	14.31	N
chr9	18000000	18050000	p22.2	CN Loss	50000	48.7179	12.8205	35.8974	2.7746e-05	6.66	N
chr9	18050000	18250000	p22.2	CN Loss	200000	49.2308	12.8205	36.4103	1.47573e-05	0	N
chr9	18250000	18300000	p22.2	CN Loss	50000	48.7179	12.8205	35.8974	2.7746e-05	5.972	N
chr9	18300000	18500000	p22.2 - p22.1	CN Loss	200000	49.2308	12.8205	36.4103	1.47573e-05	10.094	N	ADAMTSL1
chr9	18500000	18627866	p22.1	CN Loss	127866	50.2564	12.8205	37.4359	1.25692e-05	0.269814	N	MIR3152, ADAMTSL1	hsa-mir-3152
chr9	18627866	18682948	p22.1	CN Loss	55082	50.2564	15.3846	34.8718	4.01244e-05	0	N	7SK, ADAMTSL1
chr9	18682948	18771559	p22.1	CN Loss	88611	50.2564	12.8205	37.4359	1.25692e-05	0.313731	N	ADAMTSL1
chr9	18771559	18782527	p22.1	CN Loss	10968	50.2564	10.2564	40	1.9314e-06	0	N	ADAMTSL1
chr9	18782527	18918862	p22.1	CN Loss	136335	50.2564	12.8205	37.4359	1.25692e-05	0.789966	N	ADAMTSL1, DKFZp686L03130
chr9	18918862	18932313	p22.1	CN Loss	13451	50.2564	10.2564	40	1.9314e-06	0	N	FAM154A, SAXO1
chr9	18932313	19000000	p22.1	CN Loss	67687	50.2564	12.8205	37.4359	1.25692e-05	0	N	FAM154A, SAXO1
chr9	19000000	19023295	p22.1	CN Loss	23295	49.7436	12.8205	36.9231	1.32384e-05	0	N	FAM154A, SAXO1
chr9	19023295	19079480	p22.1	CN Loss	56185	50.2564	12.8205	37.4359	1.25692e-05	0	N	FAM154A, SAXO1, RRAGA, SCARNA8, HAUS6
chr9	19079480	19080705	p22.1	CN Loss	1225	50.7692	12.8205	37.9487	6.70031e-06	0	N	HAUS6
chr9	19080705	19080855	p22.1	CN Loss	150	50.2564	12.8205	37.4359	1.25692e-05	0	N	HAUS6
chr9	19080855	19082808	p22.1	CN Loss	1953	49.7436	12.8205	36.9231	1.32384e-05	0	N	HAUS6
chr9	19082808	19082958	p22.1	CN Loss	150	50.2564	12.8205	37.4359	1.25692e-05	0	N	HAUS6
chr9	19082958	19275000	p22.1	CN Loss	192042	50.7692	12.8205	37.9487	6.70031e-06	25.1362	N	HAUS6, PLIN2, AK094196, DQ572382, DENND4C
chr9	19275000	19287009	p22.1	CN Loss	12009	51.2821	12.8205	38.4615	5.8786e-06	3.22258	N	DENND4C
chr9	19287009	19288545	p22.1	CN Loss	1536	50.7692	12.8205	37.9487	6.70031e-06	0	N	DENND4C
chr9	19288545	19325914	p22.1	CN Loss	37369	51.2821	12.8205	38.4615	5.8786e-06	0	N	DENND4C
chr9	19325914	19326381	p22.1	CN Loss	467	50.7692	12.8205	37.9487	6.70031e-06	0	N	DENND4C
chr9	19326381	19327810	p22.1	CN Loss	1429	50.2564	12.8205	37.4359	1.25692e-05	0	N	DENND4C
chr9	19327810	19330090	p22.1	CN Loss	2280	50.7692	12.8205	37.9487	6.70031e-06	0	N	DENND4C
chr9	19330090	19550000	p22.1	CN Loss	219910	50.2564	12.8205	37.4359	1.25692e-05	34.0717	N	DENND4C, RPS6, TRNA_Met, ACER2, SLC24A2
chr9	19550000	19571197	p22.1	CN Loss	21197	49.7436	15.3846	34.359	6.98536e-05	0	N	SLC24A2
chr9	19571197	19582180	p22.1	CN Loss	10983	49.7436	12.8205	36.9231	1.32384e-05	0	N	SLC24A2
chr9	19582180	20176519	p22.1 - p21.3	CN Loss	594339	49.7436	15.3846	34.359	6.98536e-05	0.789785	N	SLC24A2
chr9	20176519	20284382	p21.3	CN Loss	107863	50.2564	15.3846	34.8718	4.01244e-05	1.35542	N
chr9	20284382	20285090	p21.3	CN Loss	708	49.7436	15.3846	34.359	6.98536e-05	0	N
chr9	20285090	20295386	p21.3	CN Loss	10296	49.7436	12.8205	36.9231	1.32384e-05	0	N
chr9	20295386	20350000	p21.3	CN Loss	54614	50.2564	15.3846	34.8718	4.01244e-05	0	N	MLLT3		MLLT3
chr9	20350000	20550000	p21.3	CN Loss	200000	49.7436	15.3846	34.359	6.98536e-05	1.1675	N	MIR4473, U4, MLLT3, MIR4474		MLLT3
chr9	20550000	20650000	p21.3	CN Loss	100000	50.2564	15.3846	34.8718	4.01244e-05	0.614	N	MLLT3		MLLT3
chr9	20650000	20700000	p21.3	CN Loss	50000	51.2821	15.3846	35.8974	3.27508e-05	80.99	N	FOCAD-AS1, FOCAD
chr9	20700000	20782080	p21.3	CN Loss	82080	51.7949	15.3846	36.4103	3.20321e-05	100	N	MIR491, FOCAD	hsa-mir-491
chr9	20782080	20789175	p21.3	CN Loss	7095	51.2821	15.3846	35.8974	3.27508e-05	100	N	SNORA30, FOCAD
chr9	20789175	20820155	p21.3	CN Loss	30980	51.7949	15.3846	36.4103	3.20321e-05	100	N	FOCAD
chr9	20820155	20842690	p21.3	CN Loss	22535	52.3077	15.3846	36.9231	1.63071e-05	100	N	FOCAD
chr9	20842690	20885389	p21.3	CN Loss	42699	51.7949	15.3846	36.4103	3.20321e-05	100	N	FOCAD
chr9	20885389	20906959	p21.3	CN Loss	21570	51.2821	15.3846	35.8974	3.27508e-05	100	N	FOCAD
chr9	20906959	20946692	p21.3	CN Loss	39733	51.7949	15.3846	36.4103	3.20321e-05	100	N	FOCAD
chr9	20946692	20950000	p21.3	CN Loss	3308	52.3077	15.3846	36.9231	1.63071e-05	100	N	FOCAD
chr9	20950000	20952836	p21.3	CN Loss	2836	52.8205	15.3846	37.4359	1.47565e-05	100	N	FOCAD
chr9	20952836	20993007	p21.3	CN Loss	40171	53.3333	15.3846	37.9487	1.41454e-05	100	N	FOCAD
chr9	20993007	21054485	p21.3	CN Loss	61478	53.8462	15.3846	38.4615	7.25451e-06	100	N	FOCAD, PTPLAD2, HACD4
chr9	21054485	21100000	p21.3	CN Loss	45515	54.359	15.3846	38.9744	6.38863e-06	100	N	IFNB1
chr9	21100000	21141210	p21.3	CN Loss	41210	54.8718	15.3846	39.4872	5.95889e-06	100	N	IFNW1
chr9	21141210	21141470	p21.3	CN Loss	260	54.359	15.3846	38.9744	6.38863e-06	100	N	IFNW1
chr9	21141470	21150000	p21.3	CN Loss	8530	54.8718	15.3846	39.4872	5.95889e-06	100	N	IFNW1
chr9	21150000	21189692	p21.3	CN Loss	39692	55.8974	17.9487	37.9487	1.51704e-05	100	N	IFNA21, IFNA4
chr9	21189692	21225481	p21.3	CN Loss	35789	56.4103	17.9487	38.4615	1.46976e-05	100	N	IFNA7, IFNA10, IFNA16, IFNA14
chr9	21225481	21307235	p21.3	CN Loss	81754	55.8974	17.9487	37.9487	1.51704e-05	100	N	IFNA14, IFNA17, IFNA22P, IFNA5
chr9	21307235	21342556	p21.3	CN Loss	35321	55.8974	20.5128	35.3846	7.80813e-05	100	N	DKFZp686L0695, KLHL9
chr9	21342556	21342665	p21.3	CN Loss	109	55.3846	20.5128	34.8718	8.02047e-05	100	N
chr9	21342665	21400000	p21.3	CN Loss	57335	55.8974	20.5128	35.3846	7.80813e-05	100	N	IFNA6, IFNA13, IFNA2
chr9	21400000	21409569	p21.3	CN Loss	9569	56.4103	20.5128	35.8974	4.01594e-05	100	N	IFNA8
chr9	21409569	21432211	p21.3	CN Loss	22642	55.3846	20.5128	34.8718	8.02047e-05	100	N	IFNA8
chr9	21432211	21450000	p21.3	CN Loss	17789	55.3846	23.0769	32.3077	0.000351611	100	N	IFNA1
chr9	21450000	21481024	p21.3	CN Loss	31024	54.8718	23.0769	31.7949	0.000359581	100	N	IFNE, MIR31HG
chr9	21481024	21494445	p21.3	CN Loss	13421	55.3846	23.0769	32.3077	0.000351611	100	N	IFNE, MIR31HG
chr9	21494445	21542655	p21.3	CN Loss	48210	55.8974	23.0769	32.8205	0.000190298	100	N	MIR31HG, MIR31	hsa-mir-31
chr9	21542655	21550000	p21.3	CN Loss	7345	55.3846	23.0769	32.3077	0.000351611	100	N	MIR31HG
chr9	21550000	21550736	p21.3	CN Loss	736	54.8718	23.0769	31.7949	0.000359581	100	N	MIR31HG
chr9	21550736	21590713	p21.3	CN Loss	39977	55.3846	23.0769	32.3077	0.000351611	100	N	MIR31HG
chr9	21590713	21600000	p21.3	CN Loss	9287	55.3846	25.641	29.7436	0.000773381	100	N
chr9	21600000	21650000	p21.3	CN Loss	50000	55.8974	25.641	30.2564	0.000722565	100	N
chr9	21650000	21698541	p21.3	CN Loss	48541	56.4103	25.641	30.7692	0.000701271	100	N
chr9	21698541	21700000	p21.3	CN Loss	1459	56.4103	28.2051	28.2051	0.00148234	100	N
chr9	25350000	25369195	p21.3	CN Loss	19195	44.6154	15.3846	29.2308	0.000560257	51.4144	N
chr9	25700000	25750000	p21.2	CN Loss	50000	45.641	17.9487	27.6923	0.00121509	3.94	N
chr9	25750000	25800000	p21.2	CN Loss	50000	46.1538	17.9487	28.2051	0.00116096	1.492	N	BC043546, LINC01241
chr9	25800000	25900000	p21.2	CN Loss	100000	46.6667	17.9487	28.7179	0.00115194	0	N	BC043546, LINC01241
chr9	25900000	25908282	p21.2	CN Loss	8282	46.6667	15.3846	31.2821	0.000283593	0	N
chr9	25908282	26000000	p21.2	CN Loss	91718	46.6667	12.8205	33.8462	6.02304e-05	7.54159	N
chr9	26000000	26075000	p21.2	CN Loss	75000	46.1538	12.8205	33.3333	6.50533e-05	0.249333	N	LOC100506422
chr9	26075000	26094716	p21.2	CN Loss	19716	46.6667	12.8205	33.8462	6.02304e-05	0	N	LOC100506422
chr9	26094716	26300000	p21.2	CN Loss	205284	46.1538	12.8205	33.3333	6.50533e-05	28.4445	N	LOC100506422
chr9	26300000	26400000	p21.2	CN Loss	100000	46.6667	12.8205	33.8462	6.02304e-05	100	N
chr9	26400000	26650000	p21.2	CN Loss	250000	47.1795	12.8205	34.359	5.88108e-05	17.7144	N	DQ598339, DQ591605, DQ574229, DQ599043, DQ586829, DQ571132, DQ582785
chr9	26650000	26700000	p21.2	CN Loss	50000	46.1538	12.8205	33.3333	6.50533e-05	0	N
chr9	26700000	26750000	p21.2	CN Loss	50000	45.641	12.8205	32.8205	0.000119969	81.412	N
chr9	26750000	26800000	p21.2	CN Loss	50000	44.6154	12.8205	31.7949	0.000130322	79.95	N
chr9	26800000	26850000	p21.2	CN Loss	50000	43.5897	10.2564	33.3333	4.80333e-05	1.076	N	CAAP1
chr9	26850000	26947056	p21.2	CN Loss	97056	43.0769	10.2564	32.8205	5.25919e-05	4.15121	N	CAAP1, PLAA, IFT74
chr9	26947056	26961915	p21.2	CN Loss	14859	42.5641	10.2564	32.3077	9.35209e-05	100	N	PLAA, IFT74-AS1, IFT74
chr9	26961915	27000000	p21.2	CN Loss	38085	43.0769	10.2564	32.8205	5.25919e-05	100	N	LRRC19, IFT74
chr9	27000000	27106107	p21.2	CN Loss	106107	43.5897	10.2564	33.3333	4.80333e-05	100	N	LRRC19, IFT74
chr9	27106107	27109665	p21.2	CN Loss	3558	43.0769	10.2564	32.8205	5.25919e-05	100	N	TEK
chr9	27109665	27157796	p21.2	CN Loss	48131	42.5641	10.2564	32.3077	9.35209e-05	57.2957	N	TEK
chr9	27157796	27200000	p21.2	CN Loss	42204	43.0769	10.2564	32.8205	5.25919e-05	0	N	TEK, 5S_rRNA
chr9	27200000	27375000	p21.2	CN Loss	175000	41.5385	10.2564	31.2821	0.000104826	11.2583	N	TEK, LINC00032, EQTN, AK172755, MOB3B
chr9	27375000	27548374	p21.2	CN Loss	173374	41.0256	10.2564	30.7692	0.000183022	0.145351	N	AK172755, MOB3B, Mir_544, IFNK, C9orf72
chr9	27548374	27550000	p21.2	CN Loss	1626	40.5128	10.2564	30.2564	0.00018831	0	N	C9orf72
chr9	27550000	27600000	p21.2	CN Loss	50000	40	10.2564	29.7436	0.000203328	0	N	C9orf72
chr9	27600000	27700000	p21.2	CN Loss	100000	40.5128	10.2564	30.2564	0.00018831	8.75	N
chr9	27700000	27770643	p21.2	CN Loss	70643	41.5385	12.8205	28.7179	0.000478587	0.604448	N	Mir_544
chr9	27770643	27812001	p21.2	CN Loss	41358	41.5385	15.3846	26.1538	0.0018466	0.268388	N
chr9	27812001	27814375	p21.2	CN Loss	2374	42.0513	15.3846	26.6667	0.00179879	0	N
chr9	27814375	28050000	p21.2 - p21.1	CN Loss	235625	42.0513	12.8205	29.2308	0.000453619	6.83332	N	BX538226, LINGO2
chr9	28050000	28350000	p21.1	CN Loss	300000	42.5641	12.8205	29.7436	0.000449522	66.7057	N	LINGO2
chr9	28350000	28400000	p21.1	CN Loss	50000	42.0513	12.8205	29.2308	0.000453619	60.334	N	LINGO2
chr9	28400000	28745952	p21.1	CN Loss	345952	43.0769	12.8205	30.2564	0.000253359	90.5753	N	LINGO2
chr9	28745952	28772527	p21.1	CN Loss	26575	43.0769	15.3846	27.6923	0.00103193	100	N	LINGO2
chr9	28772527	28831000	p21.1	CN Loss	58473	43.0769	12.8205	30.2564	0.000253359	43.6253	N	LINGO2
chr9	28831000	28850000	p21.1	CN Loss	19000	42.5641	12.8205	29.7436	0.000449522	59.8789	N	LINGO2
chr9	28850000	28889150	p21.1	CN Loss	39150	43.0769	12.8205	30.2564	0.000253359	0	N	LINGO2, MIR876, MIR873	hsa-mir-876, hsa-mir-873
chr9	28889150	29250000	p21.1	CN Loss	360850	42.5641	12.8205	29.7436	0.000449522	26.0884	N	LINGO2
chr9	29250000	29350000	p21.1	CN Loss	100000	42.0513	12.8205	29.2308	0.000453619	100	N
chr9	29350000	29600000	p21.1	CN Loss	250000	42.5641	12.8205	29.7436	0.000449522	100	N
chr9	29600000	29700000	p21.1	CN Loss	100000	42.0513	12.8205	29.2308	0.000453619	100	N
chr9	29700000	29850000	p21.1	CN Loss	150000	41.5385	12.8205	28.7179	0.000478587	100	N
chr9	29850000	29950000	p21.1	CN Loss	100000	42.0513	12.8205	29.2308	0.000453619	100	N
chr9	29950000	30150000	p21.1	CN Loss	200000	42.5641	12.8205	29.7436	0.000449522	100	N
chr9	30150000	30200000	p21.1	CN Loss	50000	42.0513	12.8205	29.2308	0.000453619	100	N
chr9	30200000	30300000	p21.1	CN Loss	100000	41.5385	12.8205	28.7179	0.000478587	100	N
chr9	30300000	30350000	p21.1	CN Loss	50000	42.0513	12.8205	29.2308	0.000453619	100	N
chr9	30350000	30496236	p21.1	CN Loss	146236	42.5641	12.8205	29.7436	0.000449522	100	N	LINC01242, LOC401497
chr9	30496236	30530780	p21.1	CN Loss	34544	42.5641	10.2564	32.3077	9.35209e-05	100	N
chr9	30530780	30750000	p21.1	CN Loss	219220	42.5641	12.8205	29.7436	0.000449522	100	N
chr9	30750000	30850000	p21.1	CN Loss	100000	42.0513	12.8205	29.2308	0.000453619	100	N
chr9	30850000	30950000	p21.1	CN Loss	100000	41.5385	12.8205	28.7179	0.000478587	100	N
chr9	30950000	31073820	p21.1	CN Loss	123820	41.0256	12.8205	28.2051	0.000829777	100	N
chr9	31073820	31750000	p21.1	CN Loss	676180	40.5128	12.8205	27.6923	0.000836764	30.1823	N
chr9	31750000	31850000	p21.1	CN Loss	100000	40	12.8205	27.1795	0.000879526	0	N
chr9	31850000	32000000	p21.1	CN Loss	150000	40.5128	12.8205	27.6923	0.000836764	0	N
chr9	32000000	32150000	p21.1	CN Loss	150000	41.0256	12.8205	28.2051	0.000829777	20.5953	N
chr9	32150000	32200000	p21.1	CN Loss	50000	41.5385	12.8205	28.7179	0.000478587	0	N
chr9	32200000	32250000	p21.1	CN Loss	50000	40.5128	12.8205	27.6923	0.000836764	0	N
chr9	32250000	32300000	p21.1	CN Loss	50000	40	12.8205	27.1795	0.000879526	7.246	N
chr9	32300000	32384839	p21.1	CN Loss	84839	39.4872	12.8205	26.6667	0.00148838	1.8765	N	ACO1
chr9	32384839	32384989	p21.1	CN Loss	150	38.9744	12.8205	26.1538	0.00150169	0	N	ACO1
chr9	32384989	32400000	p21.1	CN Loss	15011	38.4615	12.8205	25.641	0.00157449	0	N	ACO1
chr9	76900000	77400000	q21.13	CN Loss	500000	31.2821	7.69231	23.5897	0.00156034	1.3456	N	MIR6130, LOC101927358, RORB-AS1, RORB, TRPM6
chr9	79121632	79125648	q21.13	CN Loss	4016	31.2821	7.69231	23.5897	0.00156034	74.5518	N	GCNT1
chr9	79300000	79312413	q21.2	CN Loss	12413	31.2821	7.69231	23.5897	0.00156034	0	N	PRUNE2
chr9	79312413	79322836	q21.2	CN Loss	10423	31.7949	7.69231	24.1026	0.00148383	0	N	PRUNE2
chr9	79322836	79325611	q21.2	CN Loss	2775	32.3077	7.69231	24.6154	0.00147305	0	N	PRUNE2
chr9	79325611	79350000	q21.2	CN Loss	24389	31.7949	7.69231	24.1026	0.00148383	0.0943048	N	PRUNE2
chr9	79350000	79463488	q21.2	CN Loss	113488	32.3077	7.69231	24.6154	0.00147305	29.7512	N	PRUNE2, PCA3, PCA3_1
chr9	79463488	79600000	q21.2	CN Loss	136512	32.8205	7.69231	25.1282	0.000875669	18.3969	N	PRUNE2
chr9	79600000	79765017	q21.2	CN Loss	165017	33.3333	7.69231	25.641	0.000835126	3.23603	N	FOXB2
chr9	79765017	79814842	q21.2	CN Loss	49825	32.8205	7.69231	25.1282	0.000875669	61.5354	N	VPS13A-AS1, VPS13A
chr9	79814842	79829465	q21.2	CN Loss	14623	32.3077	7.69231	24.6154	0.00147305	0	N	VPS13A
chr9	79829465	79834671	q21.2	CN Loss	5206	31.7949	7.69231	24.1026	0.00148383	0	N	VPS13A
chr9	79834671	79841560	q21.2	CN Loss	6889	32.3077	7.69231	24.6154	0.00147305	0	N	VPS13A
chr9	79841560	79842300	q21.2	CN Loss	740	31.7949	7.69231	24.1026	0.00148383	0	N	VPS13A
chr9	79842300	79875195	q21.2	CN Loss	32895	32.3077	7.69231	24.6154	0.00147305	0	N	VPS13A
chr9	79875195	79888134	q21.2	CN Loss	12939	31.7949	7.69231	24.1026	0.00148383	0	N	VPS13A
chr9	79888134	79898704	q21.2	CN Loss	10570	32.3077	7.69231	24.6154	0.00147305	0	N	VPS13A
chr9	79898704	79908086	q21.2	CN Loss	9382	31.7949	7.69231	24.1026	0.00148383	0	N	VPS13A
chr9	79908086	79929233	q21.2	CN Loss	21147	32.3077	7.69231	24.6154	0.00147305	0	N	VPS13A
chr9	79929233	79929237	q21.2	CN Loss	4	31.7949	7.69231	24.1026	0.00148383	0	N	VPS13A
chr9	79929237	79959385	q21.2	CN Loss	30148	32.3077	7.69231	24.6154	0.00147305	0	N	VPS13A
chr9	79959385	79959772	q21.2	CN Loss	387	31.7949	7.69231	24.1026	0.00148383	0	N	VPS13A
chr9	79959772	80000000	q21.2	CN Loss	40228	32.3077	7.69231	24.6154	0.00147305	0	N	VPS13A
chr9	80000000	80050000	q21.2	CN Loss	50000	31.7949	7.69231	24.1026	0.00148383	0	N	VPS13A, GNA14
chr9	87100000	87200000	q21.33	CN Loss	100000	31.2821	7.69231	23.5897	0.00156034	0	N
chr9	88402409	88458670	q21.33	CN Loss	56261	27.6923	5.12821	22.5641	0.00167207	93.1818	N	LOC389765
chr9	91250000	91837658	q22.1 - q22.2	CN Loss	587658	31.2821	7.69231	23.5897	0.00156034	18.3445	N	LOC286238, MIR4289, C9orf47, S1PR3, SHC3	hsa-mir-4289
chr9	91837658	91879255	q22.2	CN Loss	41597	31.2821	5.12821	26.1538	0.000310144	0	N
chr9	91879255	92000000	q22.2	CN Loss	120745	31.2821	7.69231	23.5897	0.00156034	30.3284	N	MIR3153, CKS2, SECISBP2, SEMA4D	hsa-mir-3153
chr9	92000000	92145216	q22.2	CN Loss	145216	31.7949	7.69231	24.1026	0.00148383	100	N	SEMA4D
chr9	92145216	92159463	q22.2	CN Loss	14247	31.2821	7.69231	23.5897	0.00156034	100	N
chr9	92159463	92300000	q22.2	CN Loss	140537	31.7949	7.69231	24.1026	0.00148383	100	N	GADD45G, UNQ6494
chr9	92300000	92800000	q22.2	CN Loss	500000	32.3077	7.69231	24.6154	0.00147305	8.8908	N	UNQ6494, LOC101927847, MIR4290, MIR4290HG, LOC286370	hsa-mir-4290
chr9	92800000	93550000	q22.2	CN Loss	750000	33.3333	7.69231	25.641	0.000835126	10.3671	N	MIR4290HG, LOC286370, LINC01508, LINC01501, LOC340515, DQ584857, DQ597036, DQ601751, DQ579694, DQ585001, DQ593488, DIRAS2
chr9	93550000	93600000	q22.2	CN Loss	50000	32.8205	7.69231	25.1282	0.000875669	8.79	N	SYK		SYK
chr9	93600000	93950000	q22.2 - q22.31	CN Loss	350000	32.3077	7.69231	24.6154	0.00147305	3.44257	N	SYK, LOC100129316, AK095132		SYK
chr9	93950000	94350000	q22.31	CN Loss	400000	31.7949	7.69231	24.1026	0.00148383	1.47875	N	AUH, NFIL3, ROR2
chr9	94350000	94450000	q22.31	CN Loss	100000	32.3077	7.69231	24.6154	0.00147305	9.93	N	MIR3910-1, MIR3910-2, ROR2
chr9	94450000	94700000	q22.31	CN Loss	250000	31.7949	7.69231	24.1026	0.00148383	8.3924	N	ROR2
chr9	94700000	95150000	q22.31	CN Loss	450000	31.2821	7.69231	23.5897	0.00156034	5.66822	N	ROR2, SPTLC1, LOC100128076, LINC00475, AK127087, IARS, MIR3651, SNORA84, NOL8, OGN, CENPP
chr9	95450000	95738428	q22.31	CN Loss	288428	31.2821	7.69231	23.5897	0.00156034	19.6857	N	BICD2, BC016143, ANKRD19P, ZNF484, LOC642943, DQ573684, FGD3
chr9	95738428	95750000	q22.31	CN Loss	11572	31.7949	7.69231	24.1026	0.00148383	0	N	FGD3
chr9	95750000	95900000	q22.31	CN Loss	150000	32.3077	7.69231	24.6154	0.00147305	1.23733	N	FGD3, LOC101927954, SUSD3, C9orf89, CARD19, NINJ1
chr9	95900000	96080712	q22.31	CN Loss	180712	32.8205	7.69231	25.1282	0.000875669	0.294944	N	WNK2, C9orf129
chr9	96080712	96394076	q22.31	CN Loss	313364	32.3077	7.69231	24.6154	0.00147305	5.19173	N	WNK2, C9orf129, BC039686, DQ594798, FAM120AOS, FAM120A, DNAPTP1, MIR548AU, PHF2
chr9	96394076	96650000	q22.31 - q22.32	CN Loss	255924	32.8205	7.69231	25.1282	0.000875669	14.9705	N	PHF2, MIR4291	hsa-mir-4291
chr9	96650000	96700000	q22.32	CN Loss	50000	32.3077	7.69231	24.6154	0.00147305	78.654	N
chr9	96700000	96750000	q22.32	CN Loss	50000	31.7949	7.69231	24.1026	0.00148383	0.504	N	BARX1, JB148981
chr9	96750000	96800000	q22.32	CN Loss	50000	31.2821	7.69231	23.5897	0.00156034	0	N	PTPDC1
chr9	99500000	99550000	q22.33	CN Loss	50000	31.7949	7.69231	24.1026	0.00148383	33.132	N	ZNF510
chr9	99550000	99659793	q22.33	CN Loss	109793	32.3077	7.69231	24.6154	0.00147305	100	N	ZNF782, LOC100132781
chr9	99659793	99784345	q22.33	CN Loss	124552	32.8205	7.69231	25.1282	0.000875669	100	N	LOC441454, NUTM2G, MFSD14C, HIATL2
chr9	99784345	100000000	q22.33	CN Loss	215655	32.3077	7.69231	24.6154	0.00147305	55.4664	N	CTSV, CTSL2, GAS2L1P2, LOC340508, AX747261, DQ578098, BC070371, DQ786258, ZNF322, AK309476
chr9	100000000	100052948	q22.33	CN Loss	52948	33.3333	7.69231	25.641	0.000835126	58.1155	N	AK309476, LOC100499484, LOC100499484-C9ORF174
chr9	100052948	100400000	q22.33	CN Loss	347052	32.8205	7.69231	25.1282	0.000875669	0.820338	N	LOC100499484, LOC100499484-C9ORF174, CCDC180, MIR1302-8, LOC286359, TDRD7, TMOD1, TSTD2, NCBP1	hsa-mir-1302-8
chr9	100400000	100819054	q22.33	CN Loss	419054	32.3077	7.69231	24.6154	0.00147305	4.2059	N	NCBP1, AX746764, XPA, FOXE1, TRMO, C9orf156, HEMGN, ANP32B, NANS		XPA
chr9	100819054	100839293	q22.33	CN Loss	20239	32.8205	7.69231	25.1282	0.000875669	0	N	NANS, TRIM14
chr9	100839293	100840417	q22.33	CN Loss	1124	32.3077	7.69231	24.6154	0.00147305	0	N	NANS, TRIM14
chr9	100840417	100933705	q22.33	CN Loss	93288	32.8205	7.69231	25.1282	0.000875669	3.51385	N	NANS, TRIM14, CORO2A
chr9	100933705	101050000	q22.33	CN Loss	116295	33.3333	7.69231	25.641	0.000835126	6.8309	N	CORO2A, TBC1D2, MIR6854
chr9	101550000	101600000	q22.33	CN Loss	50000	32.8205	7.69231	25.1282	0.000875669	0	N	ANKS6, GALNT12
chr9	101600000	101750000	q22.33	CN Loss	150000	32.3077	7.69231	24.6154	0.00147305	0.014	N	GALNT12, COL15A1
chr9	101750000	101829602	q22.33	CN Loss	79602	31.7949	7.69231	24.1026	0.00148383	0	N	COL15A1
chr9	101829602	101904680	q22.33	CN Loss	75078	31.2821	7.69231	23.5897	0.00156034	18.9603	N	COL15A1, TGFBR1
chr9	101904680	102000000	q22.33	CN Loss	95320	31.7949	7.69231	24.1026	0.00148383	0	N	TGFBR1, ALG2, SEC61B
chr9	102000000	102050000	q22.33	CN Loss	50000	31.2821	7.69231	23.5897	0.00156034	1.978	N
chr9	113000000	113050000	q31.3	CN Loss	50000	31.2821	7.69231	23.5897	0.00156034	100	N	TXN
chr9	113050000	113100000	q31.3	CN Loss	50000	31.7949	7.69231	24.1026	0.00148383	100	N	TXNDC8
chr9	113100000	113140759	q31.3	CN Loss	40759	32.8205	7.69231	25.1282	0.000875669	100	N	TXNDC8, SVEP1
chr9	113140759	113157258	q31.3	CN Loss	16499	33.3333	7.69231	25.641	0.000835126	100	N	SVEP1
chr9	113157258	113326581	q31.3	CN Loss	169323	33.8462	7.69231	26.1538	0.000834186	27.3962	N	SVEP1
chr9	113326581	113450000	q31.3	CN Loss	123419	33.3333	7.69231	25.641	0.000835126	1.28181	N	SVEP1, MUSK
chr9	113450000	113568050	q31.3	CN Loss	118050	32.3077	7.69231	24.6154	0.00147305	2.83863	N	MUSK
chr9	113568050	113650000	q31.3	CN Loss	81950	31.7949	7.69231	24.1026	0.00148383	0.0146431	N	LPAR1
chr9	113650000	113950000	q31.3	CN Loss	300000	31.2821	7.69231	23.5897	0.00156034	4.67467	N	LPAR1
chr9	114100000	114200000	q31.3	CN Loss	100000	31.2821	7.69231	23.5897	0.00156034	4.561	N	KIAA0368
chr9	114200000	115000000	q31.3 - q32	CN Loss	800000	31.7949	7.69231	24.1026	0.00148383	2.40912	N	KIAA0368, ZNF483, PTGR1, LRRC37A5P, DNAJC25, DNAJC25-GNG10, GNG10, C9orf84, UGCG, MIR4668, SUSD1, MIR3134, PTBP3
chr9	115000000	115100000	q32	CN Loss	100000	31.2821	7.69231	23.5897	0.00156034	3.397	N	MIR3134, PTBP3
chr9	119900350	119924970	q33.1	CN Loss	24620	33.3333	7.69231	25.641	0.000835126	2.08367	N	ASTN2
chr9	120700000	120800000	q33.1	CN Loss	100000	33.3333	7.69231	25.641	0.000835126	0	N
chr9	120800000	120900000	q33.1	CN Loss	100000	33.8462	7.69231	26.1538	0.000834186	1.718	N
chr9	120900000	121100000	q33.1	CN Loss	200000	33.3333	7.69231	25.641	0.000835126	0.614	N
chr9	121100000	121422060	q33.1	CN Loss	322060	34.359	7.69231	26.6667	0.000481096	0.587158	N
chr9	121422060	121448275	q33.1	CN Loss	26215	34.359	5.12821	29.2308	8.55312e-05	11.4743	N
chr9	121448275	122200000	q33.1	CN Loss	751725	34.359	7.69231	26.6667	0.000481096	0.478366	N	DBC1, BRINP1
chr9	124850000	124900000	q33.2	CN Loss	50000	31.2821	7.69231	23.5897	0.00156034	0	N	TTLL11, MIR4478
chr9	124900000	125000000	q33.2	CN Loss	100000	32.3077	7.69231	24.6154	0.00147305	0	N	NDUFA8, MORN5, LHX6
chr9	125000000	125200000	q33.2	CN Loss	200000	32.8205	7.69231	25.1282	0.000875669	0	N	RBM18, MRRF, PTGS1
chr9	125200000	125500000	q33.2	CN Loss	300000	33.3333	7.69231	25.641	0.000835126	24.0667	N	OR1J1, OR1J2, OR1J4, OR1N1, OR1N2, OR1L8, OR1Q1, OR1B1, OR1L1, OR1L3, OR1L4
chr9	125500000	125524449	q33.2	CN Loss	24449	33.8462	7.69231	26.1538	0.000834186	54.1249	N	OR1L6
chr9	125524449	125550000	q33.2	CN Loss	25551	33.3333	7.69231	25.641	0.000835126	0	N
chr9	125550000	125551030	q33.2	CN Loss	1030	33.8462	7.69231	26.1538	0.000834186	0	N
chr9	125551030	125600000	q33.2	CN Loss	48970	34.359	7.69231	26.6667	0.000481096	0.0102103	N	OR5C1, OR1K1, BC010186, PDCL
chr9	125600000	125650000	q33.2	CN Loss	50000	33.8462	7.69231	26.1538	0.000834186	1.99	N	AL833455, RC3H2, SNORD90
chr9	125650000	125655311	q33.2	CN Loss	5311	33.3333	7.69231	25.641	0.000835126	0	N	RC3H2
chr9	125655311	125659456	q33.2	CN Loss	4145	32.8205	7.69231	25.1282	0.000875669	0	N	RC3H2
chr9	125659456	125750000	q33.2	CN Loss	90544	33.3333	7.69231	25.641	0.000835126	0	N	RC3H2, ZBTB6, ZBTB26, RABGAP1
chr9	125750000	126956172	q33.2 - q33.3	CN Loss	1206172	32.8205	7.69231	25.1282	0.000875669	3.09981	N	RABGAP1, GPR21, MIR600, MIR600HG, DQ582309, STRBP, CRB2, MIR601, MIR7150, DENND1A, AK131516, LHX2	hsa-mir-600, hsa-mir-601
chr9	126956172	126983991	q33.3	CN Loss	27819	32.3077	7.69231	24.6154	0.00147305	0	N
chr9	126983991	127216745	q33.3	CN Loss	232754	32.8205	7.69231	25.1282	0.000875669	50.4258	N	NEK6, LOC100129034, PSMB7, GPR144
chr9	127216745	127219580	q33.3	CN Loss	2835	33.3333	7.69231	25.641	0.000835126	0	N	GPR144
chr9	127219580	127232008	q33.3	CN Loss	12428	33.8462	7.69231	26.1538	0.000834186	15.2076	N	GPR144
chr9	127232008	127285245	q33.3	CN Loss	53237	33.3333	7.69231	25.641	0.000835126	80.476	N	GPR144, NR5A1, NR6A1
chr9	127285245	127350000	q33.3	CN Loss	64755	32.8205	7.69231	25.1282	0.000875669	1.07019	N	NR6A1
chr9	127350000	127454734	q33.3	CN Loss	104734	32.3077	7.69231	24.6154	0.00147305	0	N	NR6A1, AB074162, MIR181A2HG, MIR181A2	hsa-mir-181a-2
chr9	127454734	127454737	q33.3	CN Loss	3	31.7949	7.69231	24.1026	0.00148383	0	N	NR6A1, MIR181A2HG, MIR181A2	hsa-mir-181a-2
chr9	127454737	127533426	q33.3	CN Loss	78689	32.3077	7.69231	24.6154	0.00147305	0	N	NR6A1, MIR181A2HG, MIR181A2, MIR181B2	hsa-mir-181a-2, hsa-mir-181b-2
chr9	127533426	127563642	q33.3	CN Loss	30216	32.8205	7.69231	25.1282	0.000875669	0	N	NR6A1, OLFML2A
chr9	127563642	127624268	q33.3	CN Loss	60626	33.3333	7.69231	25.641	0.000835126	10.5978	N	OLFML2A, WDR38, RPL35
chr9	127624268	127700000	q33.3	CN Loss	75732	32.8205	7.69231	25.1282	0.000875669	9.23784	N	ARPC5L, GOLGA1
chr9	127700000	127757547	q33.3	CN Loss	57547	32.3077	7.69231	24.6154	0.00147305	0	N	GOLGA1, SCAI
chr9	127757547	127762001	q33.3	CN Loss	4454	31.7949	7.69231	24.1026	0.00148383	0	N	SCAI
chr9	127762001	127792190	q33.3	CN Loss	30189	32.3077	7.69231	24.6154	0.00147305	0	N	SCAI
chr9	127792190	127806749	q33.3	CN Loss	14559	31.7949	7.69231	24.1026	0.00148383	0	N	SCAI, AX748313
chr9	127806749	127975538	q33.3	CN Loss	168789	32.3077	7.69231	24.6154	0.00147305	8.74939	N	SCAI, AX748313, PPP6C, RABEPK
chr9	127975538	128001572	q33.3	CN Loss	26034	32.8205	7.69231	25.1282	0.000875669	11.2276	N	RABEPK, HSPA5
chr9	128001572	128065085	q33.3	CN Loss	63513	33.3333	7.69231	25.641	0.000835126	2.51287	N	HSPA5, GAPVD1
chr9	128065085	128092407	q33.3	CN Loss	27322	32.8205	7.69231	25.1282	0.000875669	0	N	GAPVD1
chr9	128092407	128099946	q33.3	CN Loss	7539	32.3077	7.69231	24.6154	0.00147305	0	N	GAPVD1
chr9	128099946	128103419	q33.3	CN Loss	3473	31.7949	7.69231	24.1026	0.00148383	0	N	GAPVD1
chr9	128103419	128139114	q33.3	CN Loss	35695	32.3077	7.69231	24.6154	0.00147305	0	N	GAPVD1
chr9	128139114	128240374	q33.3	CN Loss	101260	31.7949	7.69231	24.1026	0.00148383	0	N	MAPKAP1
chr9	128240374	128276036	q33.3	CN Loss	35662	31.7949	5.12821	26.6667	0.00029275	0	N	MAPKAP1
chr9	128276036	128700000	q33.3	CN Loss	423964	31.7949	7.69231	24.1026	0.00148383	7.52753	N	MAPKAP1, LOC51145, PBX3
chr9	128700000	128800000	q33.3	CN Loss	100000	32.3077	7.69231	24.6154	0.00147305	43.391	N	PBX3
chr9	128800000	129250000	q33.3	CN Loss	450000	32.8205	7.69231	25.1282	0.000875669	6.39044	N	LOC101929116, BC031239, NRON, MVB12B, SNORD116
chr9	129250000	129465000	q33.3	CN Loss	215000	33.3333	7.69231	25.641	0.000835126	10.0828	N	MVB12B, LMX1B
chr9	129465000	129548607	q33.3	CN Loss	83607	32.8205	7.69231	25.1282	0.000875669	9.49562	N
chr9	129548607	129600000	q33.3	CN Loss	51393	32.3077	7.69231	24.6154	0.00147305	0.108964	N	AX747444, ZBTB43
chr9	129600000	129850000	q33.3	CN Loss	250000	31.7949	7.69231	24.1026	0.00148383	0.218	N	ZBTB43, ZBTB34, RALGPS1, ANGPTL2
chr9	130146918	130151019	q33.3	CN Loss	4101	31.2821	7.69231	23.5897	0.00156034	0	N	GARNL3
chr9	130151019	130151169	q33.3	CN Loss	150	32.3077	7.69231	24.6154	0.00147305	0	N	GARNL3
chr9	130151169	130160692	q33.3	CN Loss	9523	32.8205	7.69231	25.1282	0.000875669	0	N	GARNL3, SLC2A8
chr9	130160692	130200000	q33.3	CN Loss	39308	32.3077	7.69231	24.6154	0.00147305	30.551	N	SLC2A8, ZNF79
chr9	130200000	130206916	q33.3	CN Loss	6916	31.7949	7.69231	24.1026	0.00148383	0	N	ZNF79
chr9	130206916	130206974	q33.3	CN Loss	58	31.2821	7.69231	23.5897	0.00156034	0	N	ZNF79
chr9	130206974	130229837	q33.3	CN Loss	22863	31.7949	7.69231	24.1026	0.00148383	15.8247	N	ZNF79, SNORA65, RPL12, LRSAM1
chr9	130229837	130242315	q33.3	CN Loss	12478	32.3077	7.69231	24.6154	0.00147305	14.8341	N	LRSAM1
chr9	130242315	130270140	q33.3	CN Loss	27825	31.7949	7.69231	24.1026	0.00148383	0	N	LRSAM1, AX747547, FAM129B
chr9	130270140	130287286	q33.3	CN Loss	17146	32.3077	7.69231	24.6154	0.00147305	0	N	FAM129B
chr9	130287286	130374810	q33.3 - q34.11	CN Loss	87524	32.8205	7.69231	25.1282	0.000875669	3.96691	N	FAM129B, STXBP1
chr9	130374810	130457045	q34.11	CN Loss	82235	31.7949	7.69231	24.1026	0.00148383	2.52326	N	STXBP1, MIR3911, BC032117
chr9	130457045	130457195	q34.11	CN Loss	150	32.3077	7.69231	24.6154	0.00147305	0	N	BC032117
chr9	130457195	130469249	q34.11	CN Loss	12054	32.8205	7.69231	25.1282	0.000875669	0	N	BC032117
chr9	130469249	130472745	q34.11	CN Loss	3496	33.3333	7.69231	25.641	0.000835126	0	N	BC032117, C9orf117, CFAP157
chr9	130472745	130474217	q34.11	CN Loss	1472	33.8462	7.69231	26.1538	0.000834186	0	N	BC032117, C9orf117, CFAP157
chr9	130474217	130476973	q34.11	CN Loss	2756	33.3333	7.69231	25.641	0.000835126	0	N	BC032117, C9orf117, CFAP157, PTRH1
chr9	130476973	130478049	q34.11	CN Loss	1076	34.359	7.69231	26.6667	0.000481096	0	N	BC032117, PTRH1
chr9	130478049	130478346	q34.11	CN Loss	297	33.8462	7.69231	26.1538	0.000834186	0	N	PTRH1, TTC16
chr9	130478346	130485667	q34.11	CN Loss	7321	34.359	7.69231	26.6667	0.000481096	0	N	PTRH1, TTC16
chr9	130485667	130486423	q34.11	CN Loss	756	33.8462	7.69231	26.1538	0.000834186	0	N	PTRH1, TTC16
chr9	130486423	130488776	q34.11	CN Loss	2353	34.359	7.69231	26.6667	0.000481096	0	N	PTRH1, TTC16
chr9	130488776	130489365	q34.11	CN Loss	589	33.8462	7.69231	26.1538	0.000834186	0	N	TTC16
chr9	130489365	130495164	q34.11	CN Loss	5799	33.3333	7.69231	25.641	0.000835126	0	N	TTC16, TOR2A
chr9	130495164	130540597	q34.11	CN Loss	45433	32.8205	7.69231	25.1282	0.000875669	0	N	TOR2A, SH2D3C
chr9	130540597	130592337	q34.11	CN Loss	51740	33.3333	7.69231	25.641	0.000835126	0	N	SH2D3C, MIR3960, MIR2861, CDK9, FPGS, AK057719, ENG	hsa-mir-2861
chr9	130592337	130635187	q34.11	CN Loss	42850	32.8205	7.69231	25.1282	0.000875669	4.93582	N	ENG, MIR4672, AK1
chr9	130635187	130635257	q34.11	CN Loss	70	32.3077	7.69231	24.6154	0.00147305	100	N	AK1
chr9	130635257	130660115	q34.11	CN Loss	24858	32.8205	7.69231	25.1282	0.000875669	100	N	AK1, ST6GALNAC6
chr9	130660115	130677246	q34.11	CN Loss	17131	33.8462	7.69231	26.1538	0.000834186	4.05697	N	ST6GALNAC6, ST6GALNAC4
chr9	130677246	130688355	q34.11	CN Loss	11109	33.3333	7.69231	25.641	0.000835126	0	N	ST6GALNAC4, PIP5KL1
chr9	130688355	130692107	q34.11	CN Loss	3752	32.8205	7.69231	25.1282	0.000875669	0	N	PIP5KL1
chr9	130692107	130864259	q34.11	CN Loss	172152	32.3077	7.69231	24.6154	0.00147305	0.699963	N	PIP5KL1, DPM2, FAM102A, BC047160, NAIF1, SLC25A25
chr9	130864259	130866231	q34.11	CN Loss	1972	32.8205	7.69231	25.1282	0.000875669	0	N	SLC25A25
chr9	130866231	130885376	q34.11	CN Loss	19145	32.3077	7.69231	24.6154	0.00147305	5.19718	N	SLC25A25, SLC25A25-AS1, LOC100289019, PTGES2
chr9	130885376	130913826	q34.11	CN Loss	28450	31.7949	7.69231	24.1026	0.00148383	14.1757	N	PTGES2, PTGES2-AS1, LOC389791, LCN2
chr9	130913826	130913845	q34.11	CN Loss	19	31.2821	7.69231	23.5897	0.00156034	0	N	LCN2
chr9	130913845	130928797	q34.11	CN Loss	14952	31.7949	7.69231	24.1026	0.00148383	0	N	LCN2, C9orf16, CIZ1
chr9	130928797	130929020	q34.11	CN Loss	223	31.2821	7.69231	23.5897	0.00156034	0	N	CIZ1
chr9	130929020	130940185	q34.11	CN Loss	11165	32.3077	7.69231	24.6154	0.00147305	0	N	CIZ1
chr9	130940185	130940614	q34.11	CN Loss	429	31.7949	7.69231	24.1026	0.00148383	0	N	CIZ1
chr9	130940614	130952861	q34.11	CN Loss	12247	32.3077	7.69231	24.6154	0.00147305	0	N	CIZ1
chr9	130952861	130954108	q34.11	CN Loss	1247	32.8205	7.69231	25.1282	0.000875669	0	N	CIZ1
chr9	130954108	130996504	q34.11	CN Loss	42396	33.3333	7.69231	25.641	0.000835126	6.17747	N	CIZ1, DNM1
chr9	130996504	131000000	q34.11	CN Loss	3496	32.8205	7.69231	25.1282	0.000875669	0	N	DNM1
chr9	131000000	131001664	q34.11	CN Loss	1664	33.3333	7.69231	25.641	0.000835126	0	N	DNM1
chr9	131001664	131007266	q34.11	CN Loss	5602	33.8462	7.69231	26.1538	0.000834186	0	N	DNM1, MIR199B, MIR3154	hsa-mir-199b, hsa-mir-3154
chr9	131007266	131008773	q34.11	CN Loss	1507	33.3333	7.69231	25.641	0.000835126	0	N	DNM1, MIR3154	hsa-mir-3154
chr9	131008773	131009642	q34.11	CN Loss	869	32.8205	7.69231	25.1282	0.000875669	0	N	DNM1
chr9	131009642	131009811	q34.11	CN Loss	169	33.3333	7.69231	25.641	0.000835126	0	N	DNM1
chr9	131009811	131020517	q34.11	CN Loss	10706	32.8205	7.69231	25.1282	0.000875669	66.2993	N	DNM1, DQ575742, DQ571464, JB175342, DQ583972, GOLGA2
chr9	131020517	131040872	q34.11	CN Loss	20355	33.3333	7.69231	25.641	0.000835126	68.111	N	Metazoa_SRP, DQ583692, DQ594309, GOLGA2, GOLGA2, SWI5
chr9	131040872	131048124	q34.11	CN Loss	7252	33.8462	7.69231	26.1538	0.000834186	0	N	SWI5
chr9	131048124	131084062	q34.11	CN Loss	35938	34.359	7.69231	26.6667	0.000481096	0	N	SWI5, TRUB2
chr9	131084062	131084474	q34.11	CN Loss	412	33.8462	7.69231	26.1538	0.000834186	0	N	TRUB2
chr9	131084474	131094539	q34.11	CN Loss	10065	34.359	7.69231	26.6667	0.000481096	0	N	TRUB2, COQ4
chr9	131094539	131095027	q34.11	CN Loss	488	33.8462	7.69231	26.1538	0.000834186	0	N	COQ4
chr9	131095027	131103158	q34.11	CN Loss	8131	34.359	7.69231	26.6667	0.000481096	0	N	COQ4, TRNA_Arg, SLC27A4
chr9	131103158	131104415	q34.11	CN Loss	1257	33.8462	7.69231	26.1538	0.000834186	38.9021	N	SLC27A4
chr9	131104415	131122773	q34.11	CN Loss	18358	34.359	7.69231	26.6667	0.000481096	7.77863	N	SLC27A4, MIR1268A
chr9	131122773	131133619	q34.11	CN Loss	10846	33.8462	7.69231	26.1538	0.000834186	0	N	SLC27A4, URM1, MIR1268A
chr9	131133619	131190961	q34.11	CN Loss	57342	34.359	7.69231	26.6667	0.000481096	0	N	URM1, MIR2964A, MIR219B, MIR219-2, MIR219A2, CERCAM, MIR1268A	hsa-mir-219-2
chr9	131190961	131190965	q34.11	CN Loss	4	33.8462	7.69231	26.1538	0.000834186	0	N	CERCAM, MIR1268A
chr9	131190965	131193467	q34.11	CN Loss	2502	34.359	7.69231	26.6667	0.000481096	0	N	CERCAM, MIR1268A
chr9	131193467	131218513	q34.11	CN Loss	25046	34.8718	7.69231	27.1795	0.00045999	1.18582	N	CERCAM, ODF2, MIR1268A
chr9	131218513	131219611	q34.11	CN Loss	1098	34.359	7.69231	26.6667	0.000481096	0	N	ODF2, MIR1268A
chr9	131219611	131219738	q34.11	CN Loss	127	33.8462	7.69231	26.1538	0.000834186	0	N	ODF2, MIR1268A
chr9	131219738	131219740	q34.11	CN Loss	2	33.3333	7.69231	25.641	0.000835126	0	N	ODF2, MIR1268A
chr9	131219740	131235308	q34.11	CN Loss	15568	33.8462	7.69231	26.1538	0.000834186	2.20966	N	ODF2, MIR1268A
chr9	131235308	131244116	q34.11	CN Loss	8808	32.8205	7.69231	25.1282	0.000875669	0	N	ODF2, MIR1268A
chr9	131244116	131250096	q34.11	CN Loss	5980	32.3077	7.69231	24.6154	0.00147305	0	N	ODF2, BC094874, MIR1268A
chr9	131250096	131260650	q34.11	CN Loss	10554	32.8205	7.69231	25.1282	0.000875669	0	N	ODF2, MIR1268A
chr9	131260650	131277952	q34.11	CN Loss	17302	33.3333	7.69231	25.641	0.000835126	0	N	ODF2, MIR1268A, GLE1
chr9	131277952	131300000	q34.11	CN Loss	22048	32.3077	7.69231	24.6154	0.00147305	0	N	MIR1268A, GLE1
chr9	131300000	131365714	q34.11	CN Loss	65714	31.7949	7.69231	24.1026	0.00148383	0	N	MIR1268A, GLE1, U7, SPTAN1
chr9	131365714	131370622	q34.11	CN Loss	4908	32.3077	7.69231	24.6154	0.00147305	0	N	MIR1268A, SPTAN1
chr9	131370622	131379706	q34.11	CN Loss	9084	31.7949	7.69231	24.1026	0.00148383	0	N	MIR1268A, SPTAN1
chr9	131379706	131388710	q34.11	CN Loss	9004	32.3077	7.69231	24.6154	0.00147305	21.5016	N	MIR1268A, SPTAN1
chr9	131388710	131389108	q34.11	CN Loss	398	32.8205	7.69231	25.1282	0.000875669	0	N	MIR1268A, SPTAN1
chr9	131389108	131392432	q34.11	CN Loss	3324	32.3077	7.69231	24.6154	0.00147305	0	N	MIR1268A, SPTAN1
chr9	131392432	131394607	q34.11	CN Loss	2175	32.8205	7.69231	25.1282	0.000875669	0	N	MIR1268A, SPTAN1
chr9	131394607	131396879	q34.11	CN Loss	2272	33.3333	7.69231	25.641	0.000835126	0	N	MIR1268A, SPTAN1, WDR34
chr9	131396879	131403181	q34.11	CN Loss	6302	33.8462	7.69231	26.1538	0.000834186	0	N	MIR1268A, WDR34
chr9	131403181	131446397	q34.11	CN Loss	43216	33.3333	7.69231	25.641	0.000835126	14.0342	N	MIR1268A, WDR34, SET		SET
chr9	131446397	131465048	q34.11	CN Loss	18651	32.3077	7.69231	24.6154	0.00147305	28.9582	N	SET, Y16709, PKN3		SET
chr9	131465048	131468782	q34.11	CN Loss	3734	32.8205	7.69231	25.1282	0.000875669	0	N	PKN3
chr9	131468782	131482966	q34.11	CN Loss	14184	33.3333	7.69231	25.641	0.000835126	0	N	PKN3
chr9	131482966	131503973	q34.11	CN Loss	21007	32.8205	7.69231	25.1282	0.000875669	0	N	PKN3, ZDHHC12, LOC100506100, ZER1
chr9	131503973	131503988	q34.11	CN Loss	15	32.3077	7.69231	24.6154	0.00147305	0	N	ZER1
chr9	131503988	131553751	q34.11	CN Loss	49763	33.3333	7.69231	25.641	0.000835126	0	N	ZER1, TBC1D13
chr9	131553751	131553838	q34.11	CN Loss	87	32.8205	7.69231	25.1282	0.000875669	0	N	TBC1D13
chr9	131553838	131566418	q34.11	CN Loss	12580	33.3333	7.69231	25.641	0.000835126	10.4849	N	TBC1D13
chr9	131566418	131568137	q34.11	CN Loss	1719	32.8205	7.69231	25.1282	0.000875669	0	N	TBC1D13
chr9	131568137	131582956	q34.11	CN Loss	14819	33.3333	7.69231	25.641	0.000835126	0	N	TBC1D13, ENDOG, C9orf114
chr9	131582956	131586190	q34.11	CN Loss	3234	33.8462	7.69231	26.1538	0.000834186	0	N	ENDOG, C9orf114
chr9	131586190	131586336	q34.11	CN Loss	146	33.3333	7.69231	25.641	0.000835126	0	N	C9orf114
chr9	131586336	131589434	q34.11	CN Loss	3098	33.8462	7.69231	26.1538	0.000834186	0	N	C9orf114
chr9	131589434	131650000	q34.11	CN Loss	60566	33.3333	7.69231	25.641	0.000835126	0	N	C9orf114, CCBL1, BC022468, LRRC8A
chr9	131650000	131678685	q34.11	CN Loss	28685	32.8205	7.69231	25.1282	0.000875669	0	N	LRRC8A
chr9	131678685	131719393	q34.11	CN Loss	40708	32.3077	7.69231	24.6154	0.00147305	5.26186	N	LRRC8A, PHYHD1, DOLK, NUP188
chr9	131719393	131735501	q34.11	CN Loss	16108	31.7949	7.69231	24.1026	0.00148383	0	N	NUP188
chr9	131735501	131771298	q34.11	CN Loss	35797	31.2821	7.69231	23.5897	0.00156034	0	N	NUP188, SH3GLB2
chr9	131771316	131772028	q34.11	CN Loss	712	31.2821	7.69231	23.5897	0.00156034	0	N	SH3GLB2
chr9	131772028	131772320	q34.11	CN Loss	292	31.7949	7.69231	24.1026	0.00148383	0	N	SH3GLB2
chr9	131772320	131774754	q34.11	CN Loss	2434	32.3077	7.69231	24.6154	0.00147305	0	N	SH3GLB2
chr9	131774754	131775222	q34.11	CN Loss	468	31.7949	7.69231	24.1026	0.00148383	0	N	SH3GLB2
chr9	131775222	131776430	q34.11	CN Loss	1208	32.3077	7.69231	24.6154	0.00147305	0	N	SH3GLB2
chr9	131776430	131778255	q34.11	CN Loss	1825	31.7949	7.69231	24.1026	0.00148383	0	N	SH3GLB2
chr9	131778255	131811619	q34.11	CN Loss	33364	31.2821	7.69231	23.5897	0.00156034	4.91848	N	SH3GLB2, FAM73B
chr9	131811619	131843494	q34.11	CN Loss	31875	32.8205	7.69231	25.1282	0.000875669	0	N	FAM73B, DOLPP1
chr9	131843494	131847068	q34.11	CN Loss	3574	32.3077	7.69231	24.6154	0.00147305	0	N	DOLPP1
chr9	131847068	131847648	q34.11	CN Loss	580	31.7949	7.69231	24.1026	0.00148383	0	N	DOLPP1
chr9	131847648	131864681	q34.11	CN Loss	17033	31.2821	7.69231	23.5897	0.00156034	0	N	DOLPP1, CRAT
chr9	131864681	131873252	q34.11	CN Loss	8571	31.7949	7.69231	24.1026	0.00148383	0	N	CRAT, PPP2R4
chr9	131873252	132351851	q34.11	CN Loss	478599	32.3077	7.69231	24.6154	0.00147305	13.7127	N	PPP2R4, IER5L, AK308944, LOC101929331, C9orf106, AX747401, LINC01503, BC094873, LOC100506190, LINC00963, BC037833
chr9	132351851	132482865	q34.11	CN Loss	131014	31.7949	7.69231	24.1026	0.00148383	16.3204	N	C9orf50, NTMT1, ASB6, PRRX2, Mir_652, PRRX2-AS1
chr9	132482865	132565719	q34.11	CN Loss	82854	32.3077	7.69231	24.6154	0.00147305	100	N	PRRX2, PTGES, TOR1B
chr9	132565719	132576491	q34.11	CN Loss	10772	31.7949	7.69231	24.1026	0.00148383	100	N	TOR1B, TOR1A
chr9	132576491	132600000	q34.11	CN Loss	23509	31.2821	7.69231	23.5897	0.00156034	100	N	TOR1A, C9orf78, USP20
chr9	132600000	132613034	q34.11	CN Loss	13034	31.7949	7.69231	24.1026	0.00148383	100	N	USP20
chr9	132613034	132619700	q34.11	CN Loss	6666	31.2821	7.69231	23.5897	0.00156034	100	N	USP20
chr9	132619700	132620020	q34.11	CN Loss	320	31.7949	7.69231	24.1026	0.00148383	100	N	USP20
chr9	132620020	132620700	q34.11	CN Loss	680	32.3077	7.69231	24.6154	0.00147305	100	N	USP20
chr9	132620700	132627518	q34.11	CN Loss	6818	32.8205	7.69231	25.1282	0.000875669	100	N	USP20
chr9	132627518	132630507	q34.11	CN Loss	2989	33.3333	7.69231	25.641	0.000835126	100	N	USP20
chr9	132630507	132642528	q34.11	CN Loss	12021	32.3077	7.69231	24.6154	0.00147305	100	N	USP20, MIR6855
chr9	132642528	132642678	q34.11	CN Loss	150	31.7949	7.69231	24.1026	0.00148383	100	N	USP20
chr9	132642678	132650000	q34.11	CN Loss	7322	31.2821	7.69231	23.5897	0.00156034	74.0781	N	USP20, AL049935, FNBP1		FNBP1
chr9	132650000	132690596	q34.11	CN Loss	40596	32.3077	7.69231	24.6154	0.00147305	87.7131	N	AL049935, FNBP1		FNBP1
chr9	132690596	132731449	q34.11	CN Loss	40853	32.8205	7.69231	25.1282	0.000875669	100	N	FNBP1		FNBP1
chr9	132731449	132752314	q34.11	CN Loss	20865	32.3077	7.69231	24.6154	0.00147305	100	N	FNBP1		FNBP1
chr9	132752314	132856680	q34.11	CN Loss	104366	32.8205	7.69231	25.1282	0.000875669	44.6371	N	FNBP1, Mir_562, GPR107		FNBP1
chr9	132856680	132934888	q34.11	CN Loss	78208	32.3077	7.69231	24.6154	0.00147305	36.316	N	GPR107, AK026244, AJ420422, AK128673, NCS1
chr9	132934888	132963164	q34.11	CN Loss	28276	32.8205	7.69231	25.1282	0.000875669	100	N	NCS1
chr9	132963164	133028431	q34.11	CN Loss	65267	33.3333	7.69231	25.641	0.000835126	39.1392	N	NCS1, HMCN2
chr9	133028431	133047102	q34.11	CN Loss	18671	32.8205	7.69231	25.1282	0.000875669	27.0687	N	HMCN2
chr9	133047102	133047255	q34.11	CN Loss	153	32.3077	7.69231	24.6154	0.00147305	0	N	HMCN2
chr9	133047255	133047624	q34.11	CN Loss	369	32.8205	7.69231	25.1282	0.000875669	0	N	HMCN2
chr9	133047624	133125000	q34.11	CN Loss	77376	32.3077	7.69231	24.6154	0.00147305	0	N	HMCN2
chr9	133125000	133224339	q34.11	CN Loss	99339	32.8205	7.69231	25.1282	0.000875669	0	N	HMCN2
chr9	133224339	133230430	q34.11	CN Loss	6091	33.3333	7.69231	25.641	0.000835126	0	N	HMCN2
chr9	133230430	133237400	q34.11	CN Loss	6970	32.8205	7.69231	25.1282	0.000875669	0	N	HMCN2
chr9	133237400	133261917	q34.11	CN Loss	24517	33.3333	7.69231	25.641	0.000835126	0	N	HMCN2, DKFZp434P0216
chr9	133261917	133272772	q34.11	CN Loss	10855	32.8205	7.69231	25.1282	0.000875669	0	N	HMCN2, DKFZp434P0216
chr9	133272772	133283165	q34.11	CN Loss	10393	34.359	7.69231	26.6667	0.000481096	0	N	HMCN2, DKFZp434P0216
chr9	133283165	133303011	q34.11	CN Loss	19846	33.8462	7.69231	26.1538	0.000834186	0	N	HMCN2, DKFZp434P0216
chr9	133303011	133307465	q34.11	CN Loss	4454	33.3333	7.69231	25.641	0.000835126	10.8442	N	HMCN2, AK074396
chr9	133307465	133333904	q34.11	CN Loss	26439	33.8462	7.69231	26.1538	0.000834186	8.25674	N	HMCN2, AK074396, ASS1
chr9	133346215	133355762	q34.11	CN Loss	9547	33.8462	7.69231	26.1538	0.000834186	0	N	ASS1
chr9	133355762	133540034	q34.11 - q34.12	CN Loss	184272	33.3333	7.69231	25.641	0.000835126	38.5848	N	ASS1, LOC100272217, FUBP3, MIR6856, PRDM12
chr9	133540034	133573651	q34.12	CN Loss	33617	33.8462	7.69231	26.1538	0.000834186	0	N	PRDM12, EXOSC2
chr9	133573651	133760600	q34.12	CN Loss	186949	33.3333	7.69231	25.641	0.000835126	10.0878	N	EXOSC2, ABL1, AX748265		ABL1
chr9	133760600	133799660	q34.12	CN Loss	39060	33.8462	7.69231	26.1538	0.000834186	0.499232	N	ABL1, QRFP, FIBCD1		ABL1
chr9	133799660	133813890	q34.12	CN Loss	14230	34.359	7.69231	26.6667	0.000481096	0	N	FIBCD1
chr9	133813890	133907569	q34.12	CN Loss	93679	34.8718	7.69231	27.1795	0.00045999	0.843305	N	FIBCD1, LAMC3
chr9	133907569	133911346	q34.12	CN Loss	3777	34.359	7.69231	26.6667	0.000481096	0	N	LAMC3
chr9	133911346	133914275	q34.12	CN Loss	2929	34.8718	7.69231	27.1795	0.00045999	0	N	LAMC3
chr9	133914275	133944428	q34.12	CN Loss	30153	35.3846	7.69231	27.6923	0.00046217	17.6798	N	LAMC3
chr9	133944428	133947009	q34.12	CN Loss	2581	34.8718	7.69231	27.1795	0.00045999	0	N	LAMC3
chr9	133947009	133948075	q34.12	CN Loss	1066	34.359	7.69231	26.6667	0.000481096	0	N	LAMC3
chr9	133948075	133961092	q34.12	CN Loss	13017	34.8718	7.69231	27.1795	0.00045999	0	N	LAMC3
chr9	133961092	133962788	q34.12	CN Loss	1696	34.359	7.69231	26.6667	0.000481096	0	N	LAMC3
chr9	133962788	133978404	q34.12	CN Loss	15616	34.8718	7.69231	27.1795	0.00045999	0	N	LAMC3, AIF1L
chr9	133978404	133987082	q34.12	CN Loss	8678	34.359	7.69231	26.6667	0.000481096	0	N	AIF1L
chr9	133987082	134000000	q34.12 - q34.13	CN Loss	12918	33.3333	7.69231	25.641	0.000835126	0	N	AIF1L
chr9	134000000	134021763	q34.13	CN Loss	21763	32.8205	7.69231	25.1282	0.000875669	0	N	NUP214		NUP214
chr9	134021763	134022825	q34.13	CN Loss	1062	32.3077	7.69231	24.6154	0.00147305	0	N	NUP214		NUP214
chr9	134022825	134027442	q34.13	CN Loss	4617	32.8205	7.69231	25.1282	0.000875669	0	N	NUP214		NUP214
chr9	134027442	134136106	q34.13	CN Loss	108664	32.3077	7.69231	24.6154	0.00147305	0	N	NUP214, FAM78A		NUP214
chr9	134136106	134145569	q34.13	CN Loss	9463	32.8205	7.69231	25.1282	0.000875669	11.1804	N	FAM78A
chr9	134145569	134183666	q34.13	CN Loss	38097	33.3333	7.69231	25.641	0.000835126	0	N	FAM78A, PLPP7, PPAPDC3
chr9	134183666	134393637	q34.13	CN Loss	209971	32.8205	7.69231	25.1282	0.000875669	53.9127	N	PLPP7, PPAPDC3, PRRC2B, PRRC2B, SNORD62A, SNORD62A, SNORD62B, LQFBS-1, POMT1
chr9	134393637	134400369	q34.13	CN Loss	6732	33.3333	7.69231	25.641	0.000835126	100	N	POMT1, UCK1
chr9	134400369	134405007	q34.13	CN Loss	4638	34.8718	7.69231	27.1795	0.00045999	100	N	UCK1
chr9	134405007	134455020	q34.13	CN Loss	50013	34.359	7.69231	26.6667	0.000481096	95.8731	N	UCK1, RAPGEF1
chr9	134455020	134458103	q34.13	CN Loss	3083	33.8462	7.69231	26.1538	0.000834186	0	N	RAPGEF1
chr9	134458103	134465595	q34.13	CN Loss	7492	33.3333	7.69231	25.641	0.000835126	4.36466	N	RAPGEF1
chr9	134465595	134480421	q34.13	CN Loss	14826	32.8205	7.69231	25.1282	0.000875669	0	N	RAPGEF1
chr9	134480421	134700000	q34.13	CN Loss	219579	32.3077	7.69231	24.6154	0.00147305	0.703164	N	RAPGEF1, DD413682
chr9	134700000	135105927	q34.13	CN Loss	405927	32.8205	7.69231	25.1282	0.000875669	1.26033	N	MED27, NTNG2
chr9	135105927	135117421	q34.13	CN Loss	11494	33.3333	7.69231	25.641	0.000835126	0	N	NTNG2
chr9	135117421	135139998	q34.13	CN Loss	22577	32.8205	7.69231	25.1282	0.000875669	34.8186	N	NTNG2, SETX
chr9	135139998	135145274	q34.13	CN Loss	5276	33.3333	7.69231	25.641	0.000835126	0	N	SETX
chr9	135145274	135302607	q34.13	CN Loss	157333	32.8205	7.69231	25.1282	0.000875669	4.41675	N	SETX, TTF1, C9orf171, CFAP77
chr9	135302607	135350000	q34.13	CN Loss	47393	32.3077	7.69231	24.6154	0.00147305	0	N	C9orf171, CFAP77
chr9	135350000	135929789	q34.13 - q34.2	CN Loss	579789	31.7949	7.69231	24.1026	0.00148383	57.4782	N	C9orf171, CFAP77, BARHL1, DDX31, GTF3C4, AK8, AX748058, C9orf9, TSC1, MIR548AW, AJ011378, GFI1B, SNORD141A, SNORD141B, GTF3C5, MIR6877		TSC1
chr9	135929789	135931927	q34.2	CN Loss	2138	32.3077	7.69231	24.6154	0.00147305	100	N	GTF3C5
chr9	135931927	136037989	q34.2	CN Loss	106062	32.8205	7.69231	25.1282	0.000875669	100	N	GTF3C5, CEL, CELP, KIAA1308, RALGDS, GBGT1		RALGDS
chr9	136037989	136203004	q34.2	CN Loss	165015	32.3077	7.69231	24.6154	0.00147305	100	N	RALGDS, GBGT1, OBP2B, ABO, SURF6		RALGDS
chr9	136203004	136231679	q34.2	CN Loss	28675	31.7949	7.69231	24.1026	0.00148383	100	N	SURF6, MED22, SNORD24, RPL7A, SNORD36B, SNORD36A, DQ601906, SNORD36C, SURF1, SURF2, SURF4
chr9	136231679	136246000	q34.2	CN Loss	14321	32.3077	7.69231	24.6154	0.00147305	100	N	SURF4, STKLD1, C9orf96
chr9	136246000	136256622	q34.2	CN Loss	10622	31.7949	7.69231	24.1026	0.00148383	100	N	STKLD1, C9orf96
chr9	136256622	136259370	q34.2	CN Loss	2748	31.2821	7.69231	23.5897	0.00156034	100	N	STKLD1, C9orf96
chr9	136259370	136268122	q34.2	CN Loss	8752	31.7949	7.69231	24.1026	0.00148383	100	N	STKLD1, C9orf96
chr9	136268122	136268577	q34.2	CN Loss	455	31.2821	7.69231	23.5897	0.00156034	100	N	STKLD1, C9orf96
chr9	136268577	136294871	q34.2	CN Loss	26294	31.7949	7.69231	24.1026	0.00148383	100	N	STKLD1, C9orf96, REXO4, ADAMTS13
chr9	136294871	136302830	q34.2	CN Loss	7959	32.3077	7.69231	24.6154	0.00147305	100	N	ADAMTS13
chr9	136302830	136310919	q34.2	CN Loss	8089	32.8205	7.69231	25.1282	0.000875669	100	N	ADAMTS13
chr9	136310919	136361565	q34.2	CN Loss	50646	32.3077	7.69231	24.6154	0.00147305	100	N	ADAMTS13, CACFD1, SLC2A6
chr9	136361565	136400000	q34.2	CN Loss	38435	32.8205	7.69231	25.1282	0.000875669	100	N	TMEM8C, ADAMTSL2
chr9	136400000	136402286	q34.2	CN Loss	2286	32.3077	7.69231	24.6154	0.00147305	100	N	ADAMTSL2
chr9	136402286	136406261	q34.2	CN Loss	3975	32.8205	7.69231	25.1282	0.000875669	100	N	ADAMTSL2
chr9	136406261	136412449	q34.2	CN Loss	6188	32.3077	7.69231	24.6154	0.00147305	100	N	ADAMTSL2
chr9	136412449	136531809	q34.2	CN Loss	119360	31.7949	7.69231	24.1026	0.00148383	100	N	ADAMTSL2, FAM163B, DBH, DBH-AS1, SARDH
chr9	136531809	136559363	q34.2	CN Loss	27554	32.3077	7.69231	24.6154	0.00147305	100	N	SARDH
chr9	136559363	136559560	q34.2	CN Loss	197	32.8205	7.69231	25.1282	0.000875669	100	N	SARDH
chr9	136559560	136561321	q34.2	CN Loss	1761	32.3077	7.69231	24.6154	0.00147305	100	N	SARDH
chr9	136561321	136567975	q34.2	CN Loss	6654	32.8205	7.69231	25.1282	0.000875669	100	N	SARDH
chr9	136578356	136584171	q34.2	CN Loss	5815	32.8205	7.69231	25.1282	0.000875669	100	N	SARDH
chr9	136584171	136595028	q34.2	CN Loss	10857	32.3077	7.69231	24.6154	0.00147305	100	N	SARDH
chr9	136595028	136614160	q34.2	CN Loss	19132	31.7949	7.69231	24.1026	0.00148383	100	N	SARDH
chr9	136614160	136639475	q34.2	CN Loss	25315	31.2821	7.69231	23.5897	0.00156034	100	N	AK123314, VAV2
chr9	136639475	136857191	q34.2	CN Loss	217716	31.7949	7.69231	24.1026	0.00148383	100	N	VAV2
chr9	136857191	136910562	q34.2	CN Loss	53371	32.3077	7.69231	24.6154	0.00147305	100	N	VAV2, LINC00094, BRD3		BRD3
chr9	136910562	137209153	q34.2	CN Loss	298591	31.7949	7.69231	24.1026	0.00148383	100	N	BRD3, WDR5, RNU6ATAC, RXRA		BRD3
chr9	137209153	137300000	q34.2	CN Loss	90847	32.3077	7.69231	24.6154	0.00147305	100	N	RXRA, MIR4669
chr9	137300000	137326107	q34.2	CN Loss	26107	32.8205	7.69231	25.1282	0.000875669	100	N	RXRA
chr9	137326107	137342034	q34.2	CN Loss	15927	32.3077	7.69231	24.6154	0.00147305	100	N	RXRA
chr9	137342034	137350000	q34.2	CN Loss	7966	31.7949	7.69231	24.1026	0.00148383	100	N
chr9	137350000	137380446	q34.2	CN Loss	30446	32.3077	7.69231	24.6154	0.00147305	100	N
chr9	137380446	137600000	q34.2 - q34.3	CN Loss	219554	32.8205	7.69231	25.1282	0.000875669	100	N	COL5A1
chr9	137600000	137623044	q34.3	CN Loss	23044	33.3333	7.69231	25.641	0.000835126	100	N	COL5A1
chr9	137623044	137749164	q34.3	CN Loss	126120	33.8462	7.69231	26.1538	0.000834186	100	N	COL5A1, LOC101448202, MIR3689C, MIR3689D1, MIR3689A, MIR3689B, MIR3689D2, MIR3689E, MIR3689F
chr9	137749164	137776928	q34.3	CN Loss	27764	33.3333	7.69231	25.641	0.000835126	100	N	LOC101448202, FCN2
chr9	137776928	137800000	q34.3	CN Loss	23072	33.8462	7.69231	26.1538	0.000834186	100	N	FCN2
chr9	137800000	137807977	q34.3	CN Loss	7977	34.8718	7.69231	27.1795	0.00045999	100	N	FCN1
chr9	137807977	137825464	q34.3	CN Loss	17487	35.3846	7.69231	27.6923	0.00046217	100	N	FCN1
chr9	137825464	138140001	q34.3	CN Loss	314537	35.8974	7.69231	28.2051	0.000258478	100	N	OLFM1, LOC401557
chr9	138140001	138150000	q34.3	CN Loss	9999	36.4103	7.69231	28.7179	0.000247602	100	N
chr9	138150000	138215000	q34.3	CN Loss	65000	36.9231	7.69231	29.2308	0.00025007	100	N
chr9	138215000	138288000	q34.3	CN Loss	73000	36.4103	7.69231	28.7179	0.000247602	100	N	C9orf62
chr9	138288000	138376451	q34.3	CN Loss	88451	35.8974	7.69231	28.2051	0.000258478	100	N	LOC100506599, PPP1R26-AS1, AK096249, PPP1R26
chr9	138376451	138395000	q34.3	CN Loss	18549	36.4103	7.69231	28.7179	0.000247602	100	N	PPP1R26, C9orf116, MRPS2
chr9	138395000	138418318	q34.3	CN Loss	23318	35.8974	7.69231	28.2051	0.000258478	100	N	MRPS2, LOC101928525, BC015688, LCN1
chr9	138418318	138555988	q34.3	CN Loss	137670	35.3846	7.69231	27.6923	0.00046217	8.18915	N	LCN1, OBP2A, PAEP, LINC01502, LOC100130954, GLT6D1, LCN9
chr9	138555988	138557067	q34.3	CN Loss	1079	35.8974	7.69231	28.2051	0.000258478	100	N	LCN9
chr9	138557067	138558070	q34.3	CN Loss	1003	36.4103	7.69231	28.7179	0.000247602	100	N	LCN9
chr9	138558070	138586952	q34.3	CN Loss	28882	35.8974	7.69231	28.2051	0.000258478	100	N	BC101937, SOHLH1
chr9	138586952	138588689	q34.3	CN Loss	1737	36.4103	7.69231	28.7179	0.000247602	100	N	SOHLH1
chr9	138588689	138650000	q34.3	CN Loss	61311	35.8974	7.69231	28.2051	0.000258478	100	N	SOHLH1, KCNT1
chr9	138650000	138662321	q34.3	CN Loss	12321	35.3846	7.69231	27.6923	0.00046217	100	N	KCNT1
chr9	138662321	138662640	q34.3	CN Loss	319	34.8718	7.69231	27.1795	0.00045999	100	N	KCNT1
chr9	138662640	138670409	q34.3	CN Loss	7769	35.3846	7.69231	27.6923	0.00046217	100	N	KCNT1
chr9	138670409	138676082	q34.3	CN Loss	5673	34.8718	7.69231	27.1795	0.00045999	100	N	KCNT1
chr9	138676082	138676351	q34.3	CN Loss	269	34.359	7.69231	26.6667	0.000481096	100	N	KCNT1
chr9	138676351	138700000	q34.3	CN Loss	23649	34.8718	7.69231	27.1795	0.00045999	79.8512	N	KCNT1
chr9	138700000	138736354	q34.3	CN Loss	36354	34.359	7.69231	26.6667	0.000481096	0	N	CAMSAP1
chr9	138736354	138774656	q34.3	CN Loss	38302	33.8462	7.69231	26.1538	0.000834186	0	N	CAMSAP1
chr9	138774656	138816909	q34.3	CN Loss	42253	34.359	7.69231	26.6667	0.000481096	3.72281	N	CAMSAP1
chr9	138816909	138837564	q34.3	CN Loss	20655	34.8718	7.69231	27.1795	0.00045999	0	N	UBAC1
chr9	138837564	138837937	q34.3	CN Loss	373	33.8462	7.69231	26.1538	0.000834186	0	N	UBAC1
chr9	138837937	138850000	q34.3	CN Loss	12063	33.3333	7.69231	25.641	0.000835126	0	N	UBAC1
chr9	138850000	139089140	q34.3	CN Loss	239140	32.8205	7.69231	25.1282	0.000875669	5.80664	N	UBAC1, NACC2, C9orf69, RBSG2, LHX3
chr9	139089140	139096861	q34.3	CN Loss	7721	33.3333	7.69231	25.641	0.000835126	0	N	LHX3
chr9	139096861	139137314	q34.3	CN Loss	40453	32.3077	7.69231	24.6154	0.00147305	0	N	LHX3, QSOX2
chr9	139137314	139231189	q34.3	CN Loss	93875	32.8205	7.69231	25.1282	0.000875669	0.977896	N	QSOX2, DKFZP434A062, GPSM1
chr9	139231189	139250000	q34.3	CN Loss	18811	33.3333	7.69231	25.641	0.000835126	7.90495	N	GPSM1
chr9	139250000	139275159	q34.3	CN Loss	25159	32.8205	7.69231	25.1282	0.000875669	96.705	N	GPSM1, DNLZ, CARD9, SNAPC4
chr9	139275159	139279275	q34.3	CN Loss	4116	33.3333	7.69231	25.641	0.000835126	100	N	SNAPC4
chr9	139279275	139282368	q34.3	CN Loss	3093	32.8205	7.69231	25.1282	0.000875669	100	N	SNAPC4
chr9	139282368	139289417	q34.3	CN Loss	7049	32.3077	7.69231	24.6154	0.00147305	100	N	SNAPC4
chr9	139289417	139289761	q34.3	CN Loss	344	31.7949	7.69231	24.1026	0.00148383	100	N	SNAPC4
chr9	139289761	139297286	q34.3	CN Loss	7525	32.3077	7.69231	24.6154	0.00147305	100	N	SNAPC4, SDCCAG3
chr9	139297286	139298448	q34.3	CN Loss	1162	32.8205	7.69231	25.1282	0.000875669	100	N	SDCCAG3
chr9	139298448	139299091	q34.3	CN Loss	643	33.3333	7.69231	25.641	0.000835126	100	N	SDCCAG3
chr9	139299091	139299096	q34.3	CN Loss	5	32.8205	7.69231	25.1282	0.000875669	100	N	SDCCAG3
chr9	139299096	139300000	q34.3	CN Loss	904	33.3333	7.69231	25.641	0.000835126	100	N	SDCCAG3
chr9	139300000	139311430	q34.3	CN Loss	11430	32.3077	7.69231	24.6154	0.00147305	100	N	SDCCAG3, PMPCA
chr9	139311430	139326441	q34.3	CN Loss	15011	32.8205	7.69231	25.1282	0.000875669	100	N	PMPCA, INPP5E
chr9	139326441	139337366	q34.3	CN Loss	10925	32.3077	7.69231	24.6154	0.00147305	100	N	INPP5E, SEC16A
chr9	139337366	139339472	q34.3	CN Loss	2106	32.8205	7.69231	25.1282	0.000875669	100	N	SEC16A
chr9	139339472	139350642	q34.3	CN Loss	11170	33.3333	7.69231	25.641	0.000835126	100	N	SEC16A
chr9	139350642	139369728	q34.3	CN Loss	19086	32.8205	7.69231	25.1282	0.000875669	100	N	SEC16A
chr9	139369728	139381034	q34.3	CN Loss	11306	32.3077	7.69231	24.6154	0.00147305	100	N	SEC16A, C9orf163
chr9	139381034	139402226	q34.3	CN Loss	21192	31.7949	7.69231	24.1026	0.00148383	100	N	NOTCH1		NOTCH1
chr9	139402226	139405620	q34.3	CN Loss	3394	32.3077	7.69231	24.6154	0.00147305	100	N	NOTCH1		NOTCH1
chr9	139405620	139409159	q34.3	CN Loss	3539	32.8205	7.69231	25.1282	0.000875669	100	N	NOTCH1		NOTCH1
chr9	139409159	139515248	q34.3	CN Loss	106089	32.3077	7.69231	24.6154	0.00147305	100	N	MIR4673, NOTCH1, MIR4674, AX747706, NALT1		NOTCH1
chr9	139515248	139571400	q34.3	CN Loss	56152	32.8205	7.69231	25.1282	0.000875669	100	N	AF161442, EGFL7, MIR126, AGPAT2	hsa-mir-126
chr9	139571400	139633777	q34.3	CN Loss	62377	33.3333	7.69231	25.641	0.000835126	100	N	AGPAT2, FAM69B, SNHG7, SNORA43, SNORA17B, SNORA17, SNORA17A, BC064596, LCN10
chr9	139633777	139634281	q34.3	CN Loss	504	33.8462	7.69231	26.1538	0.000834186	100	N	BC064596, LCN10
chr9	139634281	139636564	q34.3	CN Loss	2283	34.359	7.69231	26.6667	0.000481096	100	N	BC064596, LCN10
chr9	139636564	139637167	q34.3	CN Loss	603	33.8462	7.69231	26.1538	0.000834186	100	N	LCN10
chr9	139637167	139642025	q34.3	CN Loss	4858	34.359	7.69231	26.6667	0.000481096	100	N	LCN10, LCN6, MIR6722, LOC100128593
chr9	139642025	139642834	q34.3	CN Loss	809	33.3333	7.69231	25.641	0.000835126	100	N	LCN10, LCN6, LOC100128593
chr9	139642834	139650000	q34.3	CN Loss	7166	33.8462	7.69231	26.1538	0.000834186	100	N	LCN10, LCN6, LOC100128593, LCN8
chr9	139650000	139653001	q34.3	CN Loss	3001	33.3333	7.69231	25.641	0.000835126	100	N	LCN8
chr9	139653001	139694027	q34.3	CN Loss	41026	32.8205	7.69231	25.1282	0.000875669	100	N	LCN15, TMEM141, KIAA1984, CCDC183
chr9	139694027	139726845	q34.3	CN Loss	32818	33.3333	7.69231	25.641	0.000835126	100	N	KIAA1984, CCDC183, CCDC183-AS1, KIAA1984-AS1, RABL6, MIR4292	hsa-mir-4292
chr9	139726845	139728476	q34.3	CN Loss	1631	32.8205	7.69231	25.1282	0.000875669	100	N	RABL6
chr9	139728476	139754954	q34.3	CN Loss	26478	32.3077	7.69231	24.6154	0.00147305	100	N	RABL6, C9orf172, PHPT1, MAMDC4
chr9	139754954	139756693	q34.3	CN Loss	1739	32.8205	7.69231	25.1282	0.000875669	100	N	MAMDC4, EDF1
chr9	139756693	139815663	q34.3	CN Loss	58970	33.3333	7.69231	25.641	0.000835126	100	N	EDF1, MIR4479, TRAF2
chr9	139815663	139848116	q34.3	CN Loss	32453	32.8205	7.69231	25.1282	0.000875669	100	N	TRAF2, BC034456, FBXW5, C8G, LCN12
chr9	139848116	139864132	q34.3	CN Loss	16016	33.3333	7.69231	25.641	0.000835126	100	N	LCN12
chr9	139864132	139886925	q34.3	CN Loss	22793	32.8205	7.69231	25.1282	0.000875669	100	N	PTGDS, LCNL1, C9orf142
chr9	139886925	139888081	q34.3	CN Loss	1156	33.3333	7.69231	25.641	0.000835126	100	N	C9orf142
chr9	139888081	139905822	q34.3	CN Loss	17741	33.8462	7.69231	26.1538	0.000834186	100	N	C9orf142, CLIC3, ABCA2
chr9	139905822	139915307	q34.3	CN Loss	9485	33.3333	7.69231	25.641	0.000835126	100	N	ABCA2, ABCA2
chr9	139915307	139915784	q34.3	CN Loss	477	32.8205	7.69231	25.1282	0.000875669	100	N	ABCA2
chr9	139915784	139944714	q34.3	CN Loss	28930	33.3333	7.69231	25.641	0.000835126	100	N	ABCA2, FUT7, C9orf139, NPDC1, ENTPD2
chr9	139944714	139946874	q34.3	CN Loss	2160	33.8462	7.69231	26.1538	0.000834186	100	N	ENTPD2
chr9	139946874	139959712	q34.3	CN Loss	12838	33.3333	7.69231	25.641	0.000835126	100	N	ENTPD2, SAPCD2
chr9	139959712	139960226	q34.3	CN Loss	514	32.8205	7.69231	25.1282	0.000875669	100	N	SAPCD2
chr9	139960226	139982198	q34.3	CN Loss	21972	32.3077	7.69231	24.6154	0.00147305	100	N	SAPCD2, UAP1L1, LOC100289341, MAN1B1-AS1, MAN1B1
chr9	139982198	140001694	q34.3	CN Loss	19496	31.7949	7.69231	24.1026	0.00148383	100	N	MAN1B1
chr9	140001694	140007147	q34.3	CN Loss	5453	32.3077	7.69231	24.6154	0.00147305	100	N	MAN1B1, DPP7
chr9	140007147	140050928	q34.3	CN Loss	43781	32.8205	7.69231	25.1282	0.000875669	100	N	DPP7, GRIN1
chr9	140050928	140058677	q34.3	CN Loss	7749	33.3333	7.69231	25.641	0.000835126	100	N	GRIN1
chr9	140058677	140066651	q34.3	CN Loss	7974	32.8205	7.69231	25.1282	0.000875669	100	N	GRIN1, MIR3621, LRRC26, TMEM210
chr9	140066651	140126128	q34.3	CN Loss	59477	32.3077	7.69231	24.6154	0.00147305	100	N	ANAPC2, SSNA1, TPRN, TMEM203, NDOR1, RNF208, CYSRT1, C9orf169, AK128153, RNF224, SLC34A3
chr9	140126128	140127443	q34.3	CN Loss	1315	32.8205	7.69231	25.1282	0.000875669	100	N	SLC34A3
chr9	140127443	140135883	q34.3	CN Loss	8440	33.3333	7.69231	25.641	0.000835126	100	N	SLC34A3, TUBB4B
chr9	140135883	140150338	q34.3	CN Loss	14455	32.8205	7.69231	25.1282	0.000875669	100	N	TUBB4B, TUBB2C, FAM166A, C9orf173-AS1, LOC100129722, C9orf173, NELFB
chr9	140150338	140196342	q34.3	CN Loss	46004	33.3333	7.69231	25.641	0.000835126	100	N	NELFB, TOR4A, NRARP
chr9	140196342	140204027	q34.3	CN Loss	7685	32.8205	7.69231	25.1282	0.000875669	100	N	NRARP, EXD3
chr9	140204027	140204207	q34.3	CN Loss	180	33.3333	7.69231	25.641	0.000835126	100	N	EXD3
chr9	140204207	140218110	q34.3	CN Loss	13903	32.8205	7.69231	25.1282	0.000875669	100	N	EXD3
chr9	140218110	140218455	q34.3	CN Loss	345	33.8462	7.69231	26.1538	0.000834186	100	N	EXD3
chr9	140246688	140246916	q34.3	CN Loss	228	32.3077	7.69231	24.6154	0.00147305	100	N	EXD3
chr9	140246916	140249178	q34.3	CN Loss	2262	33.3333	7.69231	25.641	0.000835126	100	N	EXD3
chr9	140249178	140267321	q34.3	CN Loss	18143	32.8205	7.69231	25.1282	0.000875669	100	N	EXD3
chr9	140267321	140318150	q34.3	CN Loss	50829	33.3333	7.69231	25.641	0.000835126	1.57784	N	EXD3, NOXA1
chr9	140318150	140331758	q34.3	CN Loss	13608	32.8205	7.69231	25.1282	0.000875669	33.642	N	NOXA1, ENTPD8
chr9	140331758	140349570	q34.3	CN Loss	17812	32.3077	7.69231	24.6154	0.00147305	32.5623	N	ENTPD8, MIR7114, NSMF
chr9	140349570	140349647	q34.3	CN Loss	77	31.7949	7.69231	24.1026	0.00148383	0	N	NSMF
chr9	140349647	140350307	q34.3	CN Loss	660	32.3077	7.69231	24.6154	0.00147305	0	N	NSMF
chr9	140350307	140353055	q34.3	CN Loss	2748	31.7949	7.69231	24.1026	0.00148383	0	N	NSMF
chr9	140353055	140353421	q34.3	CN Loss	366	31.2821	7.69231	23.5897	0.00156034	0	N	NSMF
chr9	140353421	140354949	q34.3	CN Loss	1528	31.7949	7.69231	24.1026	0.00148383	0	N	NSMF, PNPLA7
chr9	140354949	140355085	q34.3	CN Loss	136	31.2821	7.69231	23.5897	0.00156034	0	N	PNPLA7
chr9	140355085	140356961	q34.3	CN Loss	1876	32.8205	7.69231	25.1282	0.000875669	0	N	PNPLA7
chr9	140356961	140357991	q34.3	CN Loss	1030	32.3077	7.69231	24.6154	0.00147305	0	N	PNPLA7
chr9	140357991	140358600	q34.3	CN Loss	609	31.2821	7.69231	23.5897	0.00156034	0	N	PNPLA7
chr9	140358600	140391634	q34.3	CN Loss	33034	31.7949	7.69231	24.1026	0.00148383	4.10486	N	PNPLA7
chr9	140391634	140409775	q34.3	CN Loss	18141	32.3077	7.69231	24.6154	0.00147305	0	N	PNPLA7
chr9	140409775	140417319	q34.3	CN Loss	7544	32.8205	7.69231	25.1282	0.000875669	3.30064	N	PNPLA7
chr9	140417319	140438351	q34.3	CN Loss	21032	32.3077	7.69231	24.6154	0.00147305	15.6523	N	PNPLA7
chr9	140438351	140441868	q34.3	CN Loss	3517	31.7949	7.69231	24.1026	0.00148383	0	N	PNPLA7
chr9	140441868	140468938	q34.3	CN Loss	27070	31.2821	7.69231	23.5897	0.00156034	13.2434	N	PNPLA7, MRPL41, AK310226, DPH7, WDR85
chr9	140600000	140611760	q34.3	CN Loss	11760	32.3077	7.69231	24.6154	0.00147305	100	N	EHMT1
chr9	140611760	140675000	q34.3	CN Loss	63240	31.7949	7.69231	24.1026	0.00148383	46.1053	N	EHMT1, FLJ40292, EHMT1-IT1
chr9	141091395	141107412	q34.3	CN Loss	16017	31.2821	7.69231	23.5897	0.00156034	100	N	FAM157B
chr9	141107412	141130497	q34.3	CN Loss	23085	31.7949	7.69231	24.1026	0.00148383	100	N	FAM157B
chr16	108698	139001	p13.3	CN Loss	30303	18.4615	0	18.4615	0.00115332	100	N	RHBDF1, MPG, NPRL3
chr16	139001	142542	p13.3	CN Loss	3541	18.9744	0	18.9744	0.00116478	100	N	NPRL3
chr16	142542	167212	p13.3	CN Loss	24670	19.4872	0	19.4872	0.000666683	100	N	NPRL3
chr16	167212	175078	p13.3	CN Loss	7866	20	0	20	0.000644062	100	N	NPRL3
chr16	175078	188082	p13.3	CN Loss	13004	20.5128	0	20.5128	0.000668576	100	N	NPRL3
chr16	188082	204207	p13.3	CN Loss	16125	21.0256	0	21.0256	0.00036213	100	N	NPRL3, HBZ
chr16	204207	223662	p13.3	CN Loss	19455	21.5385	0	21.5385	0.000358483	99.9023	N	HBZ, HBM, HBA2
chr16	223662	238960	p13.3	CN Loss	15298	20.5128	0	20.5128	0.000668576	82.7951	N	HBA2, HBA1, HBQ1
chr16	238960	273000	p13.3	CN Loss	34040	21.0256	0	21.0256	0.00036213	4.0423	N	LUC7L
chr16	273000	312346	p13.3	CN Loss	39346	20.5128	0	20.5128	0.000668576	34.1992	N	FAM234A, ITFG3, LUC7L
chr16	312346	319025	p13.3	CN Loss	6679	21.0256	0	21.0256	0.00036213	100	N	FAM234A, ITFG3, LUC7L, RGS11
chr16	319025	336349	p13.3	CN Loss	17324	20.5128	0	20.5128	0.000668576	15.9836	N	FAM234A, ITFG3, LUC7L, RGS11, ARHGDIG, PDIA2
chr16	336349	339694	p13.3	CN Loss	3345	21.0256	0	21.0256	0.00036213	0	N	LUC7L, PDIA2, AXIN1
chr16	339694	460215	p13.3	CN Loss	120521	20.5128	0	20.5128	0.000668576	41.0758	N	LUC7L, AXIN1, MRPL28, TMEM8A, RPL2B, LOC100134368, NME4, DECR2
chr16	460215	473527	p13.3	CN Loss	13312	21.0256	0	21.0256	0.00036213	38.5592	N	DECR2
chr16	473527	511500	p13.3	CN Loss	37973	21.5385	0	21.5385	0.000358483	13.5544	N	RAB11FIP3
chr16	511500	570840	p13.3	CN Loss	59340	21.0256	0	21.0256	0.00036213	4.05629	N	RAB11FIP3
chr16	570840	585251	p13.3	CN Loss	14411	20.5128	0	20.5128	0.000668576	100	N	RAB11FIP3, LINC00235, SOLH, CAPN15
chr16	585251	603031	p13.3	CN Loss	17780	21.0256	0	21.0256	0.00036213	100	N	MIR5587, SOLH, CAPN15, MIR3176	hsa-mir-3176
chr16	603031	614630	p13.3	CN Loss	11599	20.5128	0	20.5128	0.000668576	100	N	SOLH, CAPN15, C16orf11, PRR35
chr16	614630	629215	p13.3	CN Loss	14585	21.0256	0	21.0256	0.00036213	100	N	C16orf11, PRR35, NHLRC4, PIGQ
chr16	629215	697432	p13.3	CN Loss	68217	20	0	20	0.000644062	100	N	PIGQ, RAB40C, AK128777, WFIKKN1, C16orf13, TRNA_Gly, TRNA, AK301549, FAM195A
chr16	697432	706504	p13.3	CN Loss	9072	20.5128	0	20.5128	0.000668576	100	N	FAM195A, WDR90
chr16	706504	708635	p13.3	CN Loss	2131	21.0256	0	21.0256	0.00036213	100	N	WDR90
chr16	708635	710756	p13.3	CN Loss	2121	20.5128	0	20.5128	0.000668576	100	N	WDR90
chr16	710756	721533	p13.3	CN Loss	10777	19.4872	0	19.4872	0.000666683	100	N	WDR90, RHOT2
chr16	721533	723721	p13.3	CN Loss	2188	18.9744	0	18.9744	0.00116478	100	N	RHOT2
chr16	723721	725613	p13.3	CN Loss	1892	19.4872	0	19.4872	0.000666683	100	N	RHOT2
chr16	725613	772677	p13.3	CN Loss	47064	20	0	20	0.000644062	100	N	RHBDL1, STUB1, JMJD8, WDR24, FBXL16, METRN, AL360260, FAM173A, CCDC78
chr16	772677	773786	p13.3	CN Loss	1109	20.5128	0	20.5128	0.000668576	100	N	CCDC78
chr16	773786	776706	p13.3	CN Loss	2920	21.0256	0	21.0256	0.00036213	100	N	CCDC78
chr16	776706	778910	p13.3	CN Loss	2204	21.5385	0	21.5385	0.000358483	100	N	CCDC78, HAGHL
chr16	778910	779080	p13.3	CN Loss	170	21.0256	0	21.0256	0.00036213	100	N	HAGHL
chr16	779080	781493	p13.3	CN Loss	2413	20.5128	0	20.5128	0.000668576	100	N	HAGHL, NARFL
chr16	781493	784135	p13.3	CN Loss	2642	21.0256	0	21.0256	0.00036213	100	N	NARFL
chr16	784135	784922	p13.3	CN Loss	787	21.5385	0	21.5385	0.000358483	100	N	NARFL
chr16	784922	790322	p13.3	CN Loss	5400	20.5128	0	20.5128	0.000668576	100	N	NARFL
chr16	790322	812563	p13.3	CN Loss	22241	20	0	20	0.000644062	100	N	NARFL, MSLN
chr16	812563	817074	p13.3	CN Loss	4511	21.0256	0	21.0256	0.00036213	100	N	MSLN
chr16	817074	818927	p13.3	CN Loss	1853	20	0	20	0.000644062	100	N	MSLN
chr16	818927	848680	p13.3	CN Loss	29753	19.4872	0	19.4872	0.000666683	100	N	MIR662, RPUSD1, CHTF18, GNG13	hsa-mir-662
chr16	848680	857493	p13.3	CN Loss	8813	20	0	20	0.000644062	100	N	GNG13, PRR25
chr16	857493	919257	p13.3	CN Loss	61764	20.5128	0	20.5128	0.000668576	97.8531	N	PRR25, LMF1
chr16	919257	929740	p13.3	CN Loss	10483	20	0	20	0.000644062	4.81732	N	LMF1
chr16	929740	950000	p13.3	CN Loss	20260	19.4872	0	19.4872	0.000666683	37.7542	N	LMF1
chr16	950000	1050000	p13.3	CN Loss	100000	20	0	20	0.000644062	100	N	LMF1, LMF1-AS1, SOX8
chr16	1050000	1131342	p13.3	CN Loss	81342	20.5128	0	20.5128	0.000668576	100	N	SSTR5-AS1, SSTR5, BC084558
chr16	1131342	1262327	p13.3	CN Loss	130985	20	0	20	0.000644062	100	N	SSTR5, C1QTNF8, CACNA1H
chr16	1262327	1268765	p13.3	CN Loss	6438	20.5128	0	20.5128	0.000668576	100	N	CACNA1H
chr16	1268765	1269921	p13.3	CN Loss	1156	20	0	20	0.000644062	100	N	CACNA1H
chr16	1269921	1388483	p13.3	CN Loss	118562	20.5128	0	20.5128	0.000668576	100	N	CACNA1H, TPSG1, TPSB2, TPSAB1, TPSD1, UBE2I, BAIAP3
chr16	1388483	1390997	p13.3	CN Loss	2514	21.0256	0	21.0256	0.00036213	100	N	BAIAP3
chr16	1390997	1395408	p13.3	CN Loss	4411	20.5128	0	20.5128	0.000668576	100	N	BAIAP3
chr16	1395408	1397521	p13.3	CN Loss	2113	20	0	20	0.000644062	100	N	BAIAP3
chr16	1397521	1469760	p13.3	CN Loss	72239	21.0256	0	21.0256	0.00036213	100	N	BAIAP3, TSR3, GNPTG, UNKL, C16orf91
chr16	1469760	1486706	p13.3	CN Loss	16946	21.5385	0	21.5385	0.000358483	100	N	C16orf91, CCDC154
chr16	1486706	1493010	p13.3	CN Loss	6304	22.0513	0	22.0513	0.000207449	100	N	CCDC154
chr16	1493010	1501607	p13.3	CN Loss	8597	21.5385	0	21.5385	0.000358483	100	N	CCDC154, CLCN7
chr16	1501607	1505399	p13.3	CN Loss	3792	22.0513	0	22.0513	0.000207449	100	N	CLCN7
chr16	1505399	1509251	p13.3	CN Loss	3852	21.5385	0	21.5385	0.000358483	100	N	CLCN7
chr16	1509251	1510758	p13.3	CN Loss	1507	21.0256	0	21.0256	0.00036213	100	N	CLCN7
chr16	1510758	1510932	p13.3	CN Loss	174	21.5385	0	21.5385	0.000358483	100	N	CLCN7
chr16	1510932	1584580	p13.3	CN Loss	73648	21.0256	0	21.0256	0.00036213	30.7666	N	CLCN7, PTX4, TELO2, TMEM204, IFT140
chr16	1584580	1588077	p13.3	CN Loss	3497	20	0	20	0.000644062	0	N	TMEM204, IFT140
chr16	1588077	1618229	p13.3	CN Loss	30152	19.4872	0	19.4872	0.000666683	0	N	TMEM204, BC114455, IFT140
chr16	1618229	1630648	p13.3	CN Loss	12419	20	0	20	0.000644062	0	N	IFT140
chr16	1630648	1637350	p13.3	CN Loss	6702	20.5128	0	20.5128	0.000668576	0	N	IFT140
chr16	1637350	1705156	p13.3	CN Loss	67806	20	0	20	0.000644062	0.86423	N	IFT140, CRAMP1, CRAMP1L
chr16	1705156	1706540	p13.3	CN Loss	1384	20.5128	0	20.5128	0.000668576	0	N	CRAMP1, CRAMP1L
chr16	1706540	1710017	p13.3	CN Loss	3477	20	0	20	0.000644062	0	N	CRAMP1, CRAMP1L
chr16	1710017	1712440	p13.3	CN Loss	2423	19.4872	0	19.4872	0.000666683	0	N	CRAMP1, CRAMP1L
chr16	1712440	1800000	p13.3	CN Loss	87560	20	0	20	0.000644062	23.521	N	CRAMP1, CRAMP1L, HN1L, MIR3177, MAPK8IP3	hsa-mir-3177
chr16	1800000	1815757	p13.3	CN Loss	15757	19.4872	0	19.4872	0.000666683	100	N	MAPK8IP3
chr16	1815757	1820314	p13.3	CN Loss	4557	20	0	20	0.000644062	100	N	MAPK8IP3
chr16	1820314	1820604	p13.3	CN Loss	290	20.5128	0	20.5128	0.000668576	100	N	MAPK8IP3, NME3
chr16	1820604	1824435	p13.3	CN Loss	3831	21.0256	0	21.0256	0.00036213	100	N	NME3, MRPS34, EME2
chr16	1824435	1832841	p13.3	CN Loss	8406	20.5128	0	20.5128	0.000668576	100	N	EME2, SPSB3
chr16	1832841	1838373	p13.3	CN Loss	5532	21.0256	0	21.0256	0.00036213	100	N	NUBP2
chr16	1838373	1839043	p13.3	CN Loss	670	20.5128	0	20.5128	0.000668576	100	N	NUBP2
chr16	1839043	1860028	p13.3	CN Loss	20985	20	0	20	0.000644062	100	N	NUBP2, IGFALS, HAGH
chr16	1860028	1961402	p13.3	CN Loss	101374	19.4872	0	19.4872	0.000666683	34.4595	N	HAGH, FAHD1, MEIOB, LINC00254, TCRBV20S1
chr16	1961402	2009493	p13.3	CN Loss	48091	20	0	20	0.000644062	21.2659	N	HS3ST6, MSRB1, RPL3L, TCRBV20S1
chr16	2009493	2029629	p13.3	CN Loss	20136	20.5128	0	20.5128	0.000668576	100	N	NDUFB10, SNORA10, SNORA64, RPS2, SNORA78, SNHG9, RNF151, TBL3, NOXO1, TCRBV20S1
chr16	2029629	2040419	p13.3	CN Loss	10790	19.4872	0	19.4872	0.000666683	100	N	NOXO1, GFER, TCRBV20S1, SYNGR3
chr16	2040419	2042664	p13.3	CN Loss	2245	20	0	20	0.000644062	100	N	TCRBV20S1, SYNGR3
chr16	2042664	2087493	p13.3	CN Loss	44829	20.5128	0	20.5128	0.000668576	100	N	TCRBV20S1, SYNGR3, ZNF598, NPW, SLC9A3R2
chr16	2087493	2098345	p13.3	CN Loss	10852	21.0256	0	21.0256	0.00036213	100	N	TCRBV20S1, SLC9A3R2, NTHL1, TSC2		TSC2
chr16	2098345	2108768	p13.3	CN Loss	10423	20	0	20	0.000644062	100	N	TCRBV20S1, TSC2		TSC2
chr16	2108768	2122197	p13.3	CN Loss	13429	20.5128	0	20.5128	0.000668576	100	N	TCRBV20S1, TSC2		TSC2
chr16	2122197	2126175	p13.3	CN Loss	3978	21.0256	0	21.0256	0.00036213	100	N	TCRBV20S1, TSC2		TSC2
chr16	2126175	2130329	p13.3	CN Loss	4154	20.5128	0	20.5128	0.000668576	100	N	TCRBV20S1, TSC2		TSC2
chr16	2130329	2135071	p13.3	CN Loss	4742	20	0	20	0.000644062	100	N	TCRBV20S1, TSC2		TSC2
chr16	2135071	2141781	p13.3	CN Loss	6710	19.4872	0	19.4872	0.000666683	100	N	TCRBV20S1, TSC2, MIR1225, PKD1	hsa-mir-1225	TSC2
chr16	2141781	2144286	p13.3	CN Loss	2505	20	0	20	0.000644062	100	N	TCRBV20S1, PKD1
chr16	2144286	2201051	p13.3	CN Loss	56765	19.4872	0	19.4872	0.000666683	100	N	TCRBV20S1, MIR6511B2, PKD1, MIR4516, MIR3180-5, RAB26
chr16	2201051	2215794	p13.3	CN Loss	14743	20	0	20	0.000644062	100	N	RAB26, SNORD60, SNHG19, TRAF7
chr16	2215794	2222597	p13.3	CN Loss	6803	20.5128	0	20.5128	0.000668576	100	N	TRAF7
chr16	2222597	2223826	p13.3	CN Loss	1229	20	0	20	0.000644062	100	N	TRAF7
chr16	2223826	2224176	p13.3	CN Loss	350	20.5128	0	20.5128	0.000668576	100	N	TRAF7
chr16	2224176	2226362	p13.3	CN Loss	2186	21.0256	0	21.0256	0.00036213	100	N	TRAF7
chr16	2226362	2229584	p13.3	CN Loss	3222	20	0	20	0.000644062	100	N	TRAF7, CASKIN1
chr16	2229584	2257033	p13.3	CN Loss	27449	20.5128	0	20.5128	0.000668576	100	N	CASKIN1, MLST8
chr16	2257033	2260454	p13.3	CN Loss	3421	21.0256	0	21.0256	0.00036213	100	N	MLST8, BRICD5
chr16	2260454	2260455	p13.3	CN Loss	1	20.5128	0	20.5128	0.000668576	100	N	BRICD5
chr16	2260455	2279722	p13.3	CN Loss	19267	21.0256	0	21.0256	0.00036213	100	N	BRICD5, PGP, E4F1
chr16	2279722	2284194	p13.3	CN Loss	4472	20.5128	0	20.5128	0.000668576	100	N	E4F1
chr16	2284194	2285918	p13.3	CN Loss	1724	21.5385	0	21.5385	0.000358483	100	N	E4F1
chr16	2285918	2288481	p13.3	CN Loss	2563	21.0256	0	21.0256	0.00036213	100	N	DNASE1L2
chr16	2288481	2290255	p13.3	CN Loss	1774	20.5128	0	20.5128	0.000668576	100	N	DNASE1L2, ECI1
chr16	2290255	2293113	p13.3	CN Loss	2858	20	0	20	0.000644062	100	N	ECI1
chr16	2293113	2294544	p13.3	CN Loss	1431	20.5128	0	20.5128	0.000668576	100	N	ECI1
chr16	2294544	2300000	p13.3	CN Loss	5456	20	0	20	0.000644062	100	N	ECI1
chr16	16205201	16225820	p13.11	CN Loss	20619	18.4615	0	18.4615	0.00115332	100	N	ABCC1
chr16	16433953	16444436	p13.11	CN Loss	10483	18.4615	0	18.4615	0.00115332	100	N	PKD1P1
chr16	33739126	33871754	p11.2	CN Loss	132628	48.2051	20.5128	27.6923	0.00137484	100	N	IGH, BC068290
chr16	70900000	70971381	q22.2	CN Loss	71381	60	30.7692	29.2308	0.0012808	100	Y	HYDIN
chr16	70971381	71150000	q22.2	CN Loss	178619	59.4872	30.7692	28.7179	0.00134637	100	Y	HYDIN
chr17	0	1	p13.3	CN Loss	1	39.4872	7.69231	31.7949	6.64922e-05	0	Y
chr17	1	526	p13.3	CN Loss	525	40.5128	10.2564	30.2564	0.00018831	92.381	Y
chr17	526	5853	p13.3	CN Loss	5327	44.1026	15.3846	28.7179	0.000602807	100	Y
chr17	5853	6003	p13.3	CN Loss	150	49.2308	15.3846	33.8462	7.42747e-05	100	N
chr17	6003	6888	p13.3	CN Loss	885	52.8205	15.3846	37.4359	1.47565e-05	100	N	DOC2B
chr17	6888	11802	p13.3	CN Loss	4914	53.8462	15.3846	38.4615	7.25451e-06	100	N	DOC2B
chr17	11802	69384	p13.3	CN Loss	57582	54.359	15.3846	38.9744	6.38863e-06	100	N	DOC2B, LOC100506371, RPH3AL
chr17	69384	112128	p13.3	CN Loss	42744	54.8718	15.3846	39.4872	5.95889e-06	31.2114	N	RPH3AL
chr17	112128	114001	p13.3	CN Loss	1873	55.3846	15.3846	40	3.12207e-06	32.3011	N	RPH3AL
chr17	114001	133528	p13.3	CN Loss	19527	55.8974	15.3846	40.5128	2.66149e-06	9.10534	N	RPH3AL
chr17	133528	140001	p13.3	CN Loss	6473	56.4103	15.3846	41.0256	2.39581e-06	37.2316	N	RPH3AL
chr17	140001	171168	p13.3	CN Loss	31167	56.9231	15.3846	41.5385	2.309e-06	85.1798	N	RPH3AL
chr17	171168	530527	p13.3	CN Loss	359359	56.4103	15.3846	41.0256	2.39581e-06	49.5994	N	RPH3AL, LOC100506388, C17orf97, FAM101B, VPS53
chr17	530527	600000	p13.3	CN Loss	69473	55.8974	15.3846	40.5128	2.66149e-06	47.3666	N	VPS53
chr17	600000	683972	p13.3	CN Loss	83972	56.4103	15.3846	41.0256	2.39581e-06	5.81861	N	VPS53, FAM57A, GEMIN4, DQ581337, DBIL5P, GLOD4
chr17	683972	814045	p13.3	CN Loss	130073	56.9231	15.3846	41.5385	2.309e-06	57.051	N	GLOD4, RNMTL1, AX748314, NXN
chr17	814045	882566	p13.3	CN Loss	68521	56.4103	15.3846	41.0256	2.39581e-06	100	N	NXN
chr17	882566	900000	p13.3	CN Loss	17434	56.9231	15.3846	41.5385	2.309e-06	100	N	NXN
chr17	900000	902261	p13.3	CN Loss	2261	56.4103	15.3846	41.0256	2.39581e-06	100	N	TIMM22
chr17	902261	912888	p13.3	CN Loss	10627	55.8974	15.3846	40.5128	2.66149e-06	100	N	TIMM22, ABR
chr17	912888	1100000	p13.3	CN Loss	187112	56.4103	15.3846	41.0256	2.39581e-06	72.0093	N	MIR3183, Metazoa_SRP, ABR	hsa-mir-3183
chr17	1100000	1150000	p13.3	CN Loss	50000	56.9231	15.3846	41.5385	2.309e-06	8.658	N
chr17	1150000	1181741	p13.3	CN Loss	31741	57.4359	15.3846	42.0513	1.07063e-06	0.712013	N	BHLHA9
chr17	1181741	1350000	p13.3	CN Loss	168259	57.4359	17.9487	39.4872	6.34223e-06	6.79369	N	TUSC5, YWHAE, CRK		YWHAE
chr17	1350000	1387561	p13.3	CN Loss	37561	57.9487	17.9487	40	5.94317e-06	0	N	CRK, MYO1C
chr17	1387561	1388318	p13.3	CN Loss	757	57.4359	17.9487	39.4872	6.34223e-06	0	N	MYO1C
chr17	1388318	1396931	p13.3	CN Loss	8613	57.9487	17.9487	40	5.94317e-06	0	N	MYO1C
chr17	1396931	1400000	p13.3	CN Loss	3069	57.9487	15.3846	42.5641	9.22663e-07	79.0811	N	INPP5K
chr17	1400000	1461941	p13.3	CN Loss	61941	58.4615	15.3846	43.0769	8.4882e-07	8.10772	N	INPP5K, PITPNA-AS1, PITPNA
chr17	1461941	1465742	p13.3	CN Loss	3801	57.9487	15.3846	42.5641	9.22663e-07	0	N	PITPNA
chr17	1465742	1559260	p13.3	CN Loss	93518	58.4615	15.3846	43.0769	8.4882e-07	34.8917	N	PITPNA, SLC43A2, SCARF1, RILP, PRPF8
chr17	1559260	1587358	p13.3	CN Loss	28098	58.9744	15.3846	43.5897	4.1807e-07	0	N	PRPF8
chr17	1587358	1657892	p13.3	CN Loss	70534	58.4615	15.3846	43.0769	8.4882e-07	80.2379	N	PRPF8, TLCD2, AF070569, MIR22HG, MIR22, WDR81, SERPINF2	hsa-mir-22
chr17	1657892	1674478	p13.3	CN Loss	16586	57.9487	15.3846	42.5641	9.22663e-07	0	N	SERPINF2, SERPINF1
chr17	1674478	1787037	p13.3	CN Loss	112559	57.4359	15.3846	42.0513	1.07063e-06	92.4226	N	SERPINF1, SMYD4, RPA1
chr17	1787037	1839730	p13.3	CN Loss	52693	57.9487	15.3846	42.5641	9.22663e-07	100	N	RPA1, RTN4RL1
chr17	1839730	1928229	p13.3	CN Loss	88499	58.4615	15.3846	43.0769	8.4882e-07	100	N	RTN4RL1, BC040634
chr17	1928229	1972250	p13.3	CN Loss	44021	57.9487	15.3846	42.5641	9.22663e-07	58.622	N	RTN4RL1, DPH1, OVCA2, MIR132, MIR212, HIC1, AX747853, SMG6	hsa-mir-132, hsa-mir-212
chr17	1972250	1989264	p13.3	CN Loss	17014	57.4359	15.3846	42.0513	1.07063e-06	0	N	SMG6
chr17	1989264	1989758	p13.3	CN Loss	494	56.9231	15.3846	41.5385	2.309e-06	0	N	SMG6
chr17	1989758	1990252	p13.3	CN Loss	494	56.4103	15.3846	41.0256	2.39581e-06	0	N	SMG6
chr17	1990252	2000000	p13.3	CN Loss	9748	56.9231	15.3846	41.5385	2.309e-06	0	N	SMG6
chr17	2000000	2150000	p13.3	CN Loss	150000	56.4103	15.3846	41.0256	2.39581e-06	0.745333	N	SMG6, LOC101927839, AJ276246
chr17	2150000	2226822	p13.3	CN Loss	76822	56.9231	15.3846	41.5385	2.309e-06	14.9905	N	SMG6, SRR, TSR1
chr17	2226822	2237394	p13.3	CN Loss	10572	57.9487	15.3846	42.5641	9.22663e-07	0	N	SRR, SNORD91B, TSR1, SNORD91A
chr17	2237394	2238350	p13.3	CN Loss	956	57.4359	15.3846	42.0513	1.07063e-06	0	N	TSR1
chr17	2238350	2239384	p13.3	CN Loss	1034	56.9231	15.3846	41.5385	2.309e-06	0	N	TSR1
chr17	2239384	2246771	p13.3	CN Loss	7387	57.4359	15.3846	42.0513	1.07063e-06	0	N	TSR1, SGSM2
chr17	2246771	2260261	p13.3	CN Loss	13490	57.9487	15.3846	42.5641	9.22663e-07	27.235	N	SGSM2
chr17	2260261	2275075	p13.3	CN Loss	14814	57.4359	15.3846	42.0513	1.07063e-06	0.702039	N	SGSM2, JA611268
chr17	2275075	2304015	p13.3	CN Loss	28940	57.9487	15.3846	42.5641	9.22663e-07	0	N	SGSM2, MNT
chr17	2304015	2500000	p13.3	CN Loss	195985	57.4359	15.3846	42.0513	1.07063e-06	8.21389	N	MNT, LOC284009, METTL16, DD413682, PAFAH1B1
chr17	2500000	2593656	p13.3	CN Loss	93656	57.9487	15.3846	42.5641	9.22663e-07	47.2442	N	PAFAH1B1, CLUH
chr17	2593656	2600000	p13.3	CN Loss	6344	58.4615	15.3846	43.0769	8.4882e-07	7.10908	N	MIR6776, CLUH
chr17	2600000	2607791	p13.3	CN Loss	7791	58.9744	15.3846	43.5897	4.1807e-07	0	N	CLUH
chr17	2607791	2615082	p13.3	CN Loss	7291	58.4615	15.3846	43.0769	8.4882e-07	0	N	CLUH
chr17	2615082	2750000	p13.3	CN Loss	134918	58.9744	15.3846	43.5897	4.1807e-07	12.959	N	MIR1253, RAP1GAP2	hsa-mir-1253
chr17	2750000	2808914	p13.3	CN Loss	58914	59.4872	15.3846	44.1026	3.42934e-07	0	N	RAP1GAP2
chr17	2808914	2850000	p13.3	CN Loss	41086	58.9744	15.3846	43.5897	4.1807e-07	36.4504	N	RAP1GAP2
chr17	2850000	2900000	p13.3	CN Loss	50000	59.4872	15.3846	44.1026	3.42934e-07	13.988	N	RAP1GAP2, LOC101927911
chr17	2900000	2908949	p13.3	CN Loss	8949	60	15.3846	44.6154	2.97524e-07	15.1525	N	RAP1GAP2
chr17	2908949	2937789	p13.3	CN Loss	28840	59.4872	15.3846	44.1026	3.42934e-07	4.10194	N	RAP1GAP2
chr17	2937789	3000000	p13.3	CN Loss	62211	58.9744	15.3846	43.5897	4.1807e-07	41.7193	N	RAP1GAP2, OR1D5, OR1D2
chr17	3000000	3013145	p13.3	CN Loss	13145	58.9744	17.9487	41.0256	2.54498e-06	24.2678	N
chr17	3013145	3350000	p13.3 - p13.2	CN Loss	336855	59.4872	17.9487	41.5385	2.28293e-06	13.8965	N	OR1G1, OR1A2, OR1A1, OR1D4, OR3A2, OR3A1, OR3A4P, OR1E1, OR3A3, OR1E2, SPATA22
chr17	3350000	3363993	p13.2	CN Loss	13993	58.9744	17.9487	41.0256	2.54498e-06	0	N	SPATA22
chr17	3363993	3386774	p13.2	CN Loss	22781	58.4615	17.9487	40.5128	2.99768e-06	0	N	SPATA22, ASPA
chr17	3386774	3417184	p13.2	CN Loss	30410	58.9744	17.9487	41.0256	2.54498e-06	0	N	SPATA22, ASPA, TRPV3
chr17	3417184	3449845	p13.2	CN Loss	32661	59.4872	17.9487	41.5385	2.28293e-06	7.61459	N	TRPV3
chr17	3449845	3626738	p13.2	CN Loss	176893	58.9744	17.9487	41.0256	2.54498e-06	68.9377	N	TRPV3, TRPV1, SHPK, CTNS, TAX1BP3, EMC6, P2RX5-TAX1BP3, P2RX5, ITGAE
chr17	3626738	3626894	p13.2	CN Loss	156	58.4615	17.9487	40.5128	2.99768e-06	0	N	ITGAE
chr17	3626894	3659831	p13.2	CN Loss	32937	58.9744	17.9487	41.0256	2.54498e-06	0	N	GSG2, ITGAE
chr17	3659831	3700000	p13.2	CN Loss	40169	59.4872	17.9487	41.5385	2.28293e-06	0	N	ITGAE
chr17	3700000	3750000	p13.2	CN Loss	50000	58.9744	17.9487	41.0256	2.54498e-06	4.794	N	ITGAE, C17orf85, NCBP3
chr17	3750000	3857046	p13.2	CN Loss	107046	58.9744	15.3846	43.5897	4.1807e-07	3.18088	N	CAMKK1, P2RX1, ATP2A3
chr17	3857046	3867462	p13.2	CN Loss	10416	58.4615	15.3846	43.0769	8.4882e-07	0	N	ATP2A3
chr17	3867462	3912281	p13.2	CN Loss	44819	58.9744	15.3846	43.5897	4.1807e-07	0	N	ATP2A3, AB062083, DKFZp761G0818, ZZEF1
chr17	3912281	4050000	p13.2	CN Loss	137719	58.4615	15.3846	43.0769	8.4882e-07	33.9372	N	ZZEF1, 5S_rRNA, ZZEF1, CYB5D2
chr17	4050000	4166805	p13.2	CN Loss	116805	57.9487	15.3846	42.5641	9.22663e-07	45.653	N	CYB5D2, ANKFY1
chr17	4166805	4210438	p13.2	CN Loss	43633	58.4615	15.3846	43.0769	8.4882e-07	68.2878	N	ANKFY1, LOC103021295, UBE2G1
chr17	4210438	4269495	p13.2	CN Loss	59057	57.9487	15.3846	42.5641	9.22663e-07	64.2786	N	UBE2G1
chr17	4269495	4342876	p13.2	CN Loss	73381	58.4615	15.3846	43.0769	8.4882e-07	36.4795	N	UBE2G1, SPNS3
chr17	4342876	4351673	p13.2	CN Loss	8797	58.4615	17.9487	40.5128	2.99768e-06	100	N	SPNS3
chr17	4351673	4447708	p13.2	CN Loss	96035	58.4615	15.3846	43.0769	8.4882e-07	38.5422	N	SPNS3, AX748345, SPNS2, MYBBP1A
chr17	4447708	4498610	p13.2	CN Loss	50902	58.9744	15.3846	43.5897	4.1807e-07	3.10597	N	MYBBP1A, GGT6, SMTNL2
chr17	4498610	4500645	p13.2	CN Loss	2035	58.4615	15.3846	43.0769	8.4882e-07	11.4496	N	SMTNL2
chr17	4500645	4510629	p13.2	CN Loss	9984	57.9487	15.3846	42.5641	9.22663e-07	0	N	SMTNL2
chr17	4510629	4535002	p13.2	CN Loss	24373	58.4615	15.3846	43.0769	8.4882e-07	0	N	SMTNL2, BC043554, ALOX15
chr17	4535002	4594847	p13.2	CN Loss	59845	58.9744	15.3846	43.5897	4.1807e-07	6.78586	N	ALOX15, PELP1
chr17	4594847	4607173	p13.2	CN Loss	12326	58.4615	15.3846	43.0769	8.4882e-07	0	N	PELP1
chr17	4607173	4754437	p13.2	CN Loss	147264	58.9744	15.3846	43.5897	4.1807e-07	5.63953	N	PELP1, LOC101559451, ARRB2, MED11, CXCL16, ZMYND15, TM4SF5, VMO1, BC150535, GLTPD2, PSMB6, PLD2, MINK1
chr17	4754437	4789109	p13.2	CN Loss	34672	58.4615	15.3846	43.0769	8.4882e-07	72.0524	N	MINK1
chr17	4789109	4796852	p13.2	CN Loss	7743	58.9744	15.3846	43.5897	4.1807e-07	100	N	MINK1
chr17	4796852	4844457	p13.2	CN Loss	47605	58.4615	15.3846	43.0769	8.4882e-07	14.2926	N	MINK1, CHRNE, C17orf107, GP1BA, SLC25A11, RNF167
chr17	4844457	4850000	p13.2	CN Loss	5543	57.9487	15.3846	42.5641	9.22663e-07	0	N	RNF167, PFN1
chr17	4850000	4859919	p13.2	CN Loss	9919	57.9487	17.9487	40	5.94317e-06	0	N	PFN1, ENO3
chr17	4859919	4859924	p13.2	CN Loss	5	57.4359	17.9487	39.4872	6.34223e-06	0	N	ENO3
chr17	4859924	4876928	p13.2	CN Loss	17004	57.9487	17.9487	40	5.94317e-06	0	N	ENO3, SPAG7, DQ588877, MIR6864, MIR6865, CAMTA2
chr17	4876928	4937959	p13.2	CN Loss	61031	58.4615	17.9487	40.5128	2.99768e-06	0	N	CAMTA2, INCA1, KIF1C, LOC102724009, SLC52A1
chr17	4937959	4950000	p13.2	CN Loss	12041	57.9487	17.9487	40	5.94317e-06	0	N	SLC52A1
chr17	4950000	5015214	p13.2	CN Loss	65214	58.4615	17.9487	40.5128	2.99768e-06	0	N	SLC52A1, ZFP3, ZNF232
chr17	5015214	5079231	p13.2	CN Loss	64017	57.9487	17.9487	40	5.94317e-06	83.4497	N	ZNF232, DQ594352, DQ586040, DQ575687, DQ570124, DQ576627, DQ584383, DQ574802, DQ573130, USP6		USP6
chr17	5079231	5125675	p13.2	CN Loss	46444	58.4615	17.9487	40.5128	2.99768e-06	9.66325	N	ZNF594, LOC100130950, SCIMP
chr17	5125675	5200000	p13.2	CN Loss	74325	57.9487	17.9487	40	5.94317e-06	3.16044	N	LOC100130950, SCIMP, RABEP1
chr17	5200000	5305732	p13.2	CN Loss	105732	58.4615	17.9487	40.5128	2.99768e-06	9.46828	N	RABEP1, Nup88, NUP88
chr17	5305732	5400803	p13.2	CN Loss	95071	57.9487	17.9487	40	5.94317e-06	1.99745	N	NUP88, RPAIN, AK098491, C1QBP, DHX33, DERL2, MIS12
chr17	5400803	5404096	p13.2	CN Loss	3293	58.4615	17.9487	40.5128	2.99768e-06	100	N	LOC728392
chr17	5404096	5425000	p13.2	CN Loss	20904	58.9744	17.9487	41.0256	2.54498e-06	74.8182	N	LOC728392, NLRP1
chr17	5425000	5488797	p13.2	CN Loss	63797	60.5128	20.5128	40	5.76807e-06	0.697525	N	NLRP1
chr17	5488797	5500000	p13.2	CN Loss	11203	61.0256	20.5128	40.5128	5.42074e-06	0	N
chr17	5500000	5650000	p13.2	CN Loss	150000	62.0513	20.5128	41.5385	2.20548e-06	3.126	N
chr17	5650000	5661044	p13.2	CN Loss	11044	62.5641	20.5128	42.0513	1.96315e-06	17.1134	N
chr17	5661044	5684551	p13.2	CN Loss	23507	62.0513	20.5128	41.5385	2.20548e-06	0	N	Mir_584, LOC339166
chr17	5684551	5700000	p13.2	CN Loss	15449	62.5641	20.5128	42.0513	1.96315e-06	0	N	LOC339166
chr17	5700000	6250000	p13.2	CN Loss	550000	63.0769	20.5128	42.5641	1.02213e-06	11.0149	N	LOC339166, MtDNA_ssA, WSCD1
chr17	6250000	6300000	p13.2	CN Loss	50000	61.5385	20.5128	41.0256	2.61948e-06	23.764	N
chr17	6300000	6328778	p13.2	CN Loss	28778	61.5385	17.9487	43.5897	7.60883e-07	66.8949	N	AIPL1
chr17	6328778	6338538	p13.2	CN Loss	9760	62.0513	17.9487	44.1026	3.72236e-07	0	N	AIPL1
chr17	6338538	6350000	p13.2	CN Loss	11462	61.5385	17.9487	43.5897	7.60883e-07	0	N	FAM64A
chr17	6350000	6387049	p13.2	CN Loss	37049	60.5128	17.9487	42.5641	9.86301e-07	0	N	FAM64A, PITPNM3
chr17	6387049	6391067	p13.2	CN Loss	4018	60	17.9487	42.0513	1.21395e-06	0	N	PITPNM3
chr17	6391067	6563357	p13.2 - p13.1	CN Loss	172290	59.4872	17.9487	41.5385	2.28293e-06	2.0274	N	PITPNM3, KIAA0753, TXNDC17, MED31, C17orf100, MIR4520-1, MIR4520A, MIR4520-2, MIR4520B, ALOX15P1
chr17	6563357	6650000	p13.1	CN Loss	86643	60	17.9487	42.0513	1.21395e-06	4.21615	N	ALOX15P1, SLC13A5
chr17	6650000	6661493	p13.1	CN Loss	11493	59.4872	17.9487	41.5385	2.28293e-06	16.7145	N	XAF1
chr17	6661493	6800000	p13.1	CN Loss	138507	58.9744	17.9487	41.0256	2.54498e-06	17.5818	N	XAF1, FBXO39, TEKT1, ALOX12P2
chr17	6800000	6850000	p13.1	CN Loss	50000	58.4615	17.9487	40.5128	2.99768e-06	100	N	ALOX12P2
chr17	6850000	6900084	p13.1	CN Loss	50084	58.4615	15.3846	43.0769	8.4882e-07	43.2294	N	5S_rRNA, ALOX12-AS1, LOC100506713, ALOX12
chr17	6900084	6930755	p13.1	CN Loss	30671	58.9744	15.3846	43.5897	4.1807e-07	0	N	ALOX12-AS1, LOC100506713, ALOX12, RNASEK, RNASEK-C17orf49, C17orf49, MIR195, MIR497HG, MIR497, BCL6B	hsa-mir-195, hsa-mir-497
chr17	6930755	6945054	p13.1	CN Loss	14299	59.4872	15.3846	44.1026	3.42934e-07	3.98629	N	BCL6B, SLC16A13, SLC16A11
chr17	6945054	6946487	p13.1	CN Loss	1433	60	15.3846	44.6154	2.97524e-07	0	N	SLC16A11
chr17	6946487	6980175	p13.1	CN Loss	33688	60.5128	15.3846	45.1282	2.78257e-07	0	N	SLC16A11, CLEC10A
chr17	6980175	7000000	p13.1	CN Loss	19825	60	15.3846	44.6154	2.97524e-07	26.5473	N	CLEC10A
chr17	7000000	7004913	p13.1	CN Loss	4913	58.4615	15.3846	43.0769	8.4882e-07	60.228	N	ASGR2
chr17	7004913	7050000	p13.1	CN Loss	45087	58.9744	15.3846	43.5897	4.1807e-07	0	N	ASGR2
chr17	7050000	7082082	p13.1	CN Loss	32082	57.9487	15.3846	42.5641	9.22663e-07	7.7863	N	ASGR1
chr17	7082082	7100418	p13.1	CN Loss	18336	57.4359	15.3846	42.0513	1.07063e-06	0	N	ASGR1, DLG4
chr17	7100418	7107098	p13.1	CN Loss	6680	56.9231	15.3846	41.5385	2.309e-06	0	N	DLG4
chr17	7107098	7185701	p13.1	CN Loss	78603	55.8974	15.3846	40.5128	2.66149e-06	17.0057	N	DLG4, ACADVL, MIR324, DVL2, PHF23, GABARAP, CTDNEP1, DQ587033, ELP5, CLDN7, SLC2A4	hsa-mir-324
chr17	7185701	7193913	p13.1	CN Loss	8212	56.4103	15.3846	41.0256	2.39581e-06	0	N	SLC2A4, YBX2
chr17	7193913	7218527	p13.1	CN Loss	24614	55.8974	15.3846	40.5128	2.66149e-06	5.2653	N	YBX2, EIF5A, GPS2, NEURL4
chr17	7218527	7219408	p13.1	CN Loss	881	55.3846	15.3846	40	3.12207e-06	0	N	GPS2, NEURL4
chr17	7219408	7226069	p13.1	CN Loss	6661	55.8974	15.3846	40.5128	2.66149e-06	0	N	GPS2, NEURL4
chr17	7226069	7300000	p13.1	CN Loss	73931	56.4103	15.3846	41.0256	2.39581e-06	5.34958	N	NEURL4, ACAP1, KCTD11, TMEM95, TNK1, PLSCR3, TMEM256-PLSCR3, C17orf61-PLSCR3
chr17	7300000	7321031	p13.1	CN Loss	21031	55.8974	15.3846	40.5128	2.66149e-06	24.4734	N	TMEM256-PLSCR3, C17orf61-PLSCR3, TMEM256, NLGN2
chr17	7321031	7339235	p13.1	CN Loss	18204	55.3846	15.3846	40	3.12207e-06	7.52582	N	NLGN2, SPEM1, C17orf74, TMEM102
chr17	7339235	7460666	p13.1	CN Loss	121431	55.8974	15.3846	40.5128	2.66149e-06	2.80159	N	TMEM102, FGF11, CHRNB1, ZBTB4, SLC35G6, POLR2A, TNFSF12, TNFSF12-TNFSF13
chr17	7460666	7487176	p13.1	CN Loss	26510	55.3846	15.3846	40	3.12207e-06	10.513	N	TNFSF12, TNFSF12-TNFSF13, TNFSF13, SENP3, SENP3-EIF4A1, SNORA48, EIF4A1, SNORD10, SNORA67, CD68, MPDU1
chr17	7487176	7492596	p13.1	CN Loss	5420	55.8974	15.3846	40.5128	2.66149e-06	0	N	MPDU1, SOX15
chr17	7492596	7492599	p13.1	CN Loss	3	55.3846	15.3846	40	3.12207e-06	0	N	MPDU1, SOX15
chr17	7492599	7499289	p13.1	CN Loss	6690	55.8974	15.3846	40.5128	2.66149e-06	0	N	MPDU1, SOX15, FXR2
chr17	7499289	7517659	p13.1	CN Loss	18370	55.3846	15.3846	40	3.12207e-06	0	N	FXR2, SHBG
chr17	7517659	7533904	p13.1	CN Loss	16245	55.8974	15.3846	40.5128	2.66149e-06	3.67498	N	FXR2, TRNA_Pseudo, SHBG, SAT2
chr17	7533904	7579454	p13.1	CN Loss	45550	55.3846	15.3846	40	3.12207e-06	3.64874	N	SHBG, ATP1B2, HV941431, HV941433, HV941428, HV941434, HV941486, HV941429, TP53, HV941440, HV941478, HV941442, HV941444		TP53
chr17	7579454	7612011	p13.1	CN Loss	32557	55.8974	15.3846	40.5128	2.66149e-06	0	N	TP53, HV941430, WRAP53, EFNB3		TP53
chr17	7612011	7636498	p13.1	CN Loss	24487	55.3846	15.3846	40	3.12207e-06	0	N	EFNB3, DNAH2
chr17	7636498	7705343	p13.1	CN Loss	68845	55.8974	15.3846	40.5128	2.66149e-06	26.702	N	RPL29P2, DNAH2
chr17	7705343	7710763	p13.1	CN Loss	5420	55.3846	15.3846	40	3.12207e-06	0	N	DNAH2
chr17	7710763	7721371	p13.1	CN Loss	10608	55.8974	15.3846	40.5128	2.66149e-06	0	N	DNAH2
chr17	7721371	7723376	p13.1	CN Loss	2005	55.3846	15.3846	40	3.12207e-06	0	N	DNAH2
chr17	7723376	7727057	p13.1	CN Loss	3681	54.8718	15.3846	39.4872	5.95889e-06	0	N	DNAH2
chr17	7727057	7782032	p13.1	CN Loss	54975	55.3846	15.3846	40	3.12207e-06	5.88995	N	DNAH2, KDM6B, TMEM88, LSMD1, NAA38, CYB5D1, AK125598
chr17	7782032	7813623	p13.1	CN Loss	31591	54.8718	15.3846	39.4872	5.95889e-06	0	N	CHD3, SCARNA21
chr17	7813623	7822153	p13.1	CN Loss	8530	55.3846	15.3846	40	3.12207e-06	0	N	CHD3, AX746771, LOC284023
chr17	7822153	7826569	p13.1	CN Loss	4416	55.8974	15.3846	40.5128	2.66149e-06	0	N	KCNAB3
chr17	7826569	7919099	p13.1	CN Loss	92530	55.3846	15.3846	40	3.12207e-06	9.17864	N	KCNAB3, TRAPPC1, CNTROB, GUCY2D
chr17	7919099	7946385	p13.1	CN Loss	27286	55.8974	15.3846	40.5128	2.66149e-06	10.0051	N	GUCY2D, ALOX15B
chr17	7946385	8006585	p13.1	CN Loss	60200	55.3846	15.3846	40	3.12207e-06	1.1495	N	ALOX15B, AX747630, ALOX12B, BC046191, MIR4314, ALOXE3	hsa-mir-4314
chr17	8006585	8013871	p13.1	CN Loss	7286	55.8974	15.3846	40.5128	2.66149e-06	5.8331	N	ALOXE3
chr17	8013871	8020103	p13.1	CN Loss	6232	55.3846	15.3846	40	3.12207e-06	33.6489	N	ALOXE3
chr17	8020103	8049408	p13.1	CN Loss	29305	55.8974	15.3846	40.5128	2.66149e-06	0	N	ALOXE3, TRNA_Lys, TRNA_Gln, TRNA_Leu, HES7, TRNA_Gly, TRNA_Ser, TRNA_Thr, MIR6883, PER1		PER1
chr17	8049408	8050000	p13.1	CN Loss	592	55.3846	15.3846	40	3.12207e-06	0	N	PER1		PER1
chr17	8050000	8090267	p13.1	CN Loss	40267	55.8974	15.3846	40.5128	2.66149e-06	0	N	PER1, VAMP2, TMEM107, TRNA_Trp, MIR4521		PER1
chr17	8090267	8090575	p13.1	CN Loss	308	56.4103	15.3846	41.0256	2.39581e-06	0	N	MIR4521, MIR3676
chr17	8090575	8111168	p13.1	CN Loss	20593	56.9231	15.3846	41.5385	2.309e-06	0	N	MIR3676, TRNA_Ile, C17orf59, BORCS6, AURKB
chr17	8111168	8150000	p13.1	CN Loss	38832	55.8974	15.3846	40.5128	2.66149e-06	0.352802	N	AURKB, LINC00324, CTC1
chr17	8150000	8215410	p13.1	CN Loss	65410	56.4103	15.3846	41.0256	2.39581e-06	3.22581	N	CTC1, PFAS, RANGRF, SLC25A35, ARHGEF15
chr17	8215410	8219311	p13.1	CN Loss	3901	56.9231	15.3846	41.5385	2.309e-06	0	N	ARHGEF15
chr17	8219311	8236706	p13.1	CN Loss	17395	56.4103	15.3846	41.0256	2.39581e-06	0	N	ARHGEF15
chr17	8236706	8250000	p13.1	CN Loss	13294	56.9231	15.3846	41.5385	2.309e-06	11.3284	N	ODF4
chr17	8250000	8350000	p13.1	CN Loss	100000	57.4359	15.3846	42.0513	1.07063e-06	5.91	N	LOC100128288, KRBA2, RPL26, RNF222, NDEL1
chr17	8350000	8379356	p13.1	CN Loss	29356	58.4615	17.9487	40.5128	2.99768e-06	0	N	NDEL1, AK095179, MYH10
chr17	8379356	8450000	p13.1	CN Loss	70644	57.9487	17.9487	40	5.94317e-06	0.853576	N	MYH10
chr17	8450000	8600000	p13.1	CN Loss	150000	58.4615	17.9487	40.5128	2.99768e-06	1.37667	N	Metazoa_SRP, MYH10
chr17	8600000	8638392	p13.1	CN Loss	38392	58.9744	17.9487	41.0256	2.54498e-06	0	N	CCDC42
chr17	8638392	8700000	p13.1	CN Loss	61608	59.4872	17.9487	41.5385	2.28293e-06	14.4267	N	CCDC42, SPDYE4
chr17	8700000	8741784	p13.1	CN Loss	41784	60	17.9487	42.0513	1.21395e-06	9.72382	N	MFSD6L, PIK3R6
chr17	8741784	8785190	p13.1	CN Loss	43406	60.5128	17.9487	42.5641	9.86301e-07	0	N	PIK3R6, PIK3R5
chr17	8785190	8926713	p13.1	CN Loss	141523	60	17.9487	42.0513	1.21395e-06	0.420426	N	PIK3R5, NTN1
chr17	8926713	8950000	p13.1	CN Loss	23287	59.4872	17.9487	41.5385	2.28293e-06	0	N	NTN1
chr17	8950000	9350000	p13.1	CN Loss	400000	60	17.9487	42.0513	1.21395e-06	7.5875	N	NTN1, LOC101928266, STX8
chr17	9350000	9500000	p13.1	CN Loss	150000	60.5128	17.9487	42.5641	9.86301e-07	6.71733	N	STX8, WDR16, CFAP52
chr17	9500000	9600000	p13.1	CN Loss	100000	60	17.9487	42.0513	1.21395e-06	0	N	WDR16, CFAP52, USP43
chr17	9600000	9738970	p13.1	CN Loss	138970	61.0256	17.9487	43.0769	8.38907e-07	11.3571	N	USP43, DHRS7C, GSG1L2, GLP2R
chr17	9738970	9750000	p13.1	CN Loss	11030	61.0256	20.5128	40.5128	5.42074e-06	0	N	GLP2R
chr17	9750000	9791267	p13.1	CN Loss	41267	61.5385	20.5128	41.0256	2.61948e-06	2.75038	N	GLP2R
chr17	9791267	10042702	p13.1	CN Loss	251435	61.5385	17.9487	43.5897	7.60883e-07	31.539	N	GLP2R, RCVRN, GAS7		GAS7
chr17	10042702	10050000	p13.1	CN Loss	7298	62.0513	17.9487	44.1026	3.72236e-07	100	N	GAS7		GAS7
chr17	10050000	10078304	p13.1	CN Loss	28304	62.5641	17.9487	44.6154	2.98698e-07	100	N	GAS7		GAS7
chr17	10078304	10200000	p13.1	CN Loss	121696	62.0513	17.9487	44.1026	3.72236e-07	100	N	GAS7		GAS7
chr17	10200000	10300000	p13.1	CN Loss	100000	61.5385	20.5128	41.0256	2.61948e-06	100	N	MYH13, MYH8, AK097500, MYHAS
chr17	10300000	10307469	p13.1	CN Loss	7469	62.0513	20.5128	41.5385	2.20548e-06	100	N	MYH8, AK097500, MYHAS
chr17	10307469	10319200	p13.1	CN Loss	11731	62.5641	20.5128	42.0513	1.96315e-06	100	N	MYH8, AK097500, MYHAS
chr17	10319200	10406312	p13.1	CN Loss	87112	62.0513	20.5128	41.5385	2.20548e-06	100	N	MYH8, MYH4, AK097500, MYHAS, MYH1
chr17	10406312	10433036	p13.1	CN Loss	26724	62.5641	20.5128	42.0513	1.96315e-06	100	N	AK097500, MYHAS, MYH1, MYH2
chr17	10433036	10550000	p13.1	CN Loss	116964	62.0513	20.5128	41.5385	2.20548e-06	5.68551	N	AK097500, MYHAS, MYH2, MYH3
chr17	10550000	10600000	p13.1	CN Loss	50000	61.5385	20.5128	41.0256	2.61948e-06	0	N	MYH3, SCO1
chr17	10600000	11000000	p13.1 - p12	CN Loss	400000	63.0769	20.5128	42.5641	1.02213e-06	3.7075	N	SCO1, ADPRM, MAGOH2, MAGOH2P, TMEM220, TMEM220-AS1, LINC00675, PIRT
chr17	11000000	11100000	p12	CN Loss	100000	62.5641	20.5128	42.0513	1.96315e-06	8.231	N
chr17	11100000	11150000	p12	CN Loss	50000	62.0513	20.5128	41.5385	2.20548e-06	0	N	SHISA6
chr17	11150000	11235056	p12	CN Loss	85056	61.5385	17.9487	43.5897	7.60883e-07	0	N	SHISA6
chr17	11235056	11239183	p12	CN Loss	4127	61.0256	17.9487	43.0769	8.38907e-07	26.6537	N	SHISA6
chr17	11239183	11454915	p12	CN Loss	215732	61.5385	17.9487	43.5897	7.60883e-07	5.80303	N	SHISA6
chr17	11454915	11800000	p12	CN Loss	345085	62.0513	17.9487	44.1026	3.72236e-07	0.195314	N	SHISA6, DNAH9
chr17	11800000	11850000	p12	CN Loss	50000	61.5385	17.9487	43.5897	7.60883e-07	0	N	DNAH9
chr17	11850000	11900503	p12	CN Loss	50503	62.0513	17.9487	44.1026	3.72236e-07	11.2766	N	DNAH9, ZNF18
chr17	11900503	11950000	p12	CN Loss	49497	61.5385	17.9487	43.5897	7.60883e-07	3.44061	N	ZNF18, U11, MAP2K4		MAP2K4
chr17	11950000	12100000	p12	CN Loss	150000	61.0256	17.9487	43.0769	8.38907e-07	16.926	N	MIR744, MAP2K4	hsa-mir-744	MAP2K4
chr17	12100000	12350000	p12	CN Loss	250000	60.5128	17.9487	42.5641	9.86301e-07	6.0688	N
chr17	12350000	12632855	p12	CN Loss	282855	60	17.9487	42.0513	1.21395e-06	14.1111	N	LINC00670, LOC101928418, MYOCD
chr17	12632855	12680050	p12	CN Loss	47195	60.5128	17.9487	42.5641	9.86301e-07	0	N	MYOCD, LOC100128006
chr17	12680050	12792820	p12	CN Loss	112770	60	17.9487	42.0513	1.21395e-06	8.05179	N	LOC100128006, ARHGAP44
chr17	12792820	12803395	p12	CN Loss	10575	59.4872	17.9487	41.5385	2.28293e-06	0	N	ARHGAP44
chr17	12803395	12823375	p12	CN Loss	19980	60	17.9487	42.0513	1.21395e-06	0	N	ARHGAP44, MIR1269B
chr17	12823375	12876357	p12	CN Loss	52982	59.4872	17.9487	41.5385	2.28293e-06	0.879544	N	ARHGAP44
chr17	12876357	12898770	p12	CN Loss	22413	60	17.9487	42.0513	1.21395e-06	0	N	ARHGAP44, DQ574806, ELAC2
chr17	12898770	12920618	p12	CN Loss	21848	59.4872	17.9487	41.5385	2.28293e-06	0	N	ELAC2
chr17	12920618	12998597	p12	CN Loss	77979	58.9744	17.9487	41.0256	2.54498e-06	1.05285	N	ELAC2
chr17	12998597	13050000	p12	CN Loss	51403	58.4615	17.9487	40.5128	2.99768e-06	0	N
chr17	13050000	13200000	p12	CN Loss	150000	58.9744	17.9487	41.0256	2.54498e-06	14.698	N
chr17	13200000	13250000	p12	CN Loss	50000	58.4615	17.9487	40.5128	2.99768e-06	69.672	N
chr17	13250000	13850000	p12	CN Loss	600000	57.9487	17.9487	40	5.94317e-06	30.3457	N	HS3ST3A1, AK123263	hsa-mir-548h-3
chr17	13850000	13950000	p12	CN Loss	100000	58.4615	17.9487	40.5128	2.99768e-06	13.475	N	CDRT15P1, COX10-AS1
chr17	13950000	14196517	p12	CN Loss	246517	57.9487	17.9487	40	5.94317e-06	12.7492	N	COX10-AS1, COX10, SNORA74, CDRT15
chr17	14196517	14350000	p12	CN Loss	153483	58.4615	17.9487	40.5128	2.99768e-06	82.4586	N	MGC12916, HS3ST3B1
chr17	14350000	14396170	p12	CN Loss	46170	58.9744	17.9487	41.0256	2.54498e-06	100	N
chr17	14396170	14595824	p12	CN Loss	199654	59.4872	17.9487	41.5385	2.28293e-06	43.9756	N
chr17	14595824	14600000	p12	CN Loss	4176	58.9744	17.9487	41.0256	2.54498e-06	0	N
chr17	14600000	14950000	p12	CN Loss	350000	58.4615	17.9487	40.5128	2.99768e-06	80.8257	N	CDRT7
chr17	14950000	15016235	p12	CN Loss	66235	58.9744	17.9487	41.0256	2.54498e-06	100	N	CDRT8
chr17	15016235	15043953	p12	CN Loss	27718	58.9744	15.3846	43.5897	4.1807e-07	100	N
chr17	15043953	15050000	p12	CN Loss	6047	58.9744	17.9487	41.0256	2.54498e-06	100	N
chr17	15050000	15100000	p12	CN Loss	50000	58.4615	17.9487	40.5128	2.99768e-06	69.684	N
chr17	15100000	15150000	p12	CN Loss	50000	57.9487	15.3846	42.5641	9.22663e-07	23.928	N	PMP22
chr17	15150000	15200000	p12	CN Loss	50000	57.4359	15.3846	42.0513	1.07063e-06	5.084	N	PMP22, MIR4731
chr17	15200000	15294611	p12	CN Loss	94611	56.9231	12.8205	44.1026	3.09553e-07	0	N	TEKT3
chr17	15294611	15350000	p12	CN Loss	55389	56.4103	12.8205	43.5897	3.49182e-07	4.21022	N	BC037357, CDRT4, TVP23C-CDRT4
chr17	15350000	15500000	p12	CN Loss	150000	55.8974	12.8205	43.0769	4.18381e-07	48.9753	N	CDRT4, TVP23C-CDRT4, TRNA_Sup, TVP23C, CDRT1, TRIM16
chr17	15500000	15850000	p12	CN Loss	350000	55.3846	12.8205	42.5641	8.43864e-07	91.1857	N	CDRT1, TRIM16, ZNF286A, TBC1D26, CDRT15P2, MEIS3P1, LOC101928567, ADORA2B
chr17	15850000	15893571	p12	CN Loss	43571	54.8718	12.8205	42.0513	9.07121e-07	100	N	ADORA2B, ZSWIM7
chr17	15893571	15960653	p12	CN Loss	67082	53.8462	12.8205	41.0256	2.19404e-06	100	N	ZSWIM7, TTC19, NCOR1
chr17	15960653	16120332	p12 - p11.2	CN Loss	159679	54.359	12.8205	41.5385	1.04243e-06	100	N	NCOR1, NCOR1, U6
chr17	16120332	16285156	p11.2	CN Loss	164824	54.8718	12.8205	42.0513	9.07121e-07	100	N	PIGL, MIR1288, CENPV, UBB	hsa-mir-1288
chr17	16285156	16327024	p11.2	CN Loss	41868	55.3846	12.8205	42.5641	8.43864e-07	100	N	UBB, TRPV2
chr17	16327024	16400000	p11.2	CN Loss	72976	54.8718	12.8205	42.0513	9.07121e-07	100	N	TRPV2, SNORD49B, SNORD49A, SNORD65, LRRC75A-AS1, C17orf76-AS1, FAM211A, LRRC75A
chr17	16400000	16692144	p11.2	CN Loss	292144	55.3846	15.3846	40	3.12207e-06	100	N	ZNF287, ZNF624, CCDC144A, USP32P1, FAM106CP
chr17	16692144	16747769	p11.2	CN Loss	55625	56.4103	15.3846	41.0256	2.39581e-06	100	N	USP32P1, FAM106CP, KRT16P2
chr17	16747769	16792011	p11.2	CN Loss	44242	55.8974	15.3846	40.5128	2.66149e-06	100	N
chr17	16792011	16836419	p11.2	CN Loss	44408	56.4103	15.3846	41.0256	2.39581e-06	63.7385	N	FLJ00050, TNFRSF13B
chr17	16836419	16912390	p11.2	CN Loss	75971	55.8974	15.3846	40.5128	2.66149e-06	3.16042	N	FLJ00050, TNFRSF13B
chr17	16912390	17060338	p11.2	CN Loss	147948	55.3846	15.3846	40	3.12207e-06	7.06735	N	MPRIP
chr17	17060338	17109097	p11.2	CN Loss	48759	55.8974	15.3846	40.5128	2.66149e-06	1.44589	N	MPRIP, PLD6
chr17	17109097	17131529	p11.2	CN Loss	22432	56.4103	15.3846	41.0256	2.39581e-06	27.7505	N	PLD6, FLCN
chr17	17131529	17179275	p11.2	CN Loss	47746	55.8974	15.3846	40.5128	2.66149e-06	4.39199	N	PLD6, FLCN, COPS3
chr17	17179275	17184387	p11.2	CN Loss	5112	56.4103	15.3846	41.0256	2.39581e-06	0	N	COPS3
chr17	17184387	17250430	p11.2	CN Loss	66043	56.9231	15.3846	41.5385	2.309e-06	3.40081	N	COPS3, NT5M
chr17	17250430	17325385	p11.2	CN Loss	74955	56.4103	15.3846	41.0256	2.39581e-06	26.5533	N	NT5M, SMCR9
chr17	17325385	17350000	p11.2	CN Loss	24615	55.8974	15.3846	40.5128	2.66149e-06	94.1012	N	SMCR9
chr17	17350000	17398570	p11.2	CN Loss	48570	55.3846	15.3846	40	3.12207e-06	0	N	MED9, RASD1
chr17	17398570	17707453	p11.2	CN Loss	308883	55.8974	15.3846	40.5128	2.66149e-06	7.50187	N	RASD1, PEMT, SMCR2, RAI1, RAI1-AS1, SMCR5
chr17	17707453	17716537	p11.2	CN Loss	9084	55.3846	15.3846	40	3.12207e-06	68.7693	N	RAI1, SREBP-1, SREBF1
chr17	17716537	17751169	p11.2	CN Loss	34632	55.8974	15.3846	40.5128	2.66149e-06	0	N	MIR6777, MIR33B, SREBF1, TOM1L2	hsa-mir-33b
chr17	17751169	17769628	p11.2	CN Loss	18459	55.3846	15.3846	40	3.12207e-06	0	N	TOM1L2
chr17	17769628	17783041	p11.2	CN Loss	13413	55.8974	15.3846	40.5128	2.66149e-06	0	N	TOM1L2
chr17	17783041	18022849	p11.2	CN Loss	239808	55.3846	15.3846	40	3.12207e-06	0.484971	N	TOM1L2, LRRC48, DRC3, BC150162, ATPAF2, GID4, DRG2, MYO15A
chr17	18022849	18051803	p11.2	CN Loss	28954	54.8718	15.3846	39.4872	5.95889e-06	0	N	MYO15A
chr17	18051803	18062020	p11.2	CN Loss	10217	55.3846	15.3846	40	3.12207e-06	0	N	MYO15A
chr17	18062020	18129097	p11.2	CN Loss	67077	54.8718	15.3846	39.4872	5.95889e-06	0	N	MYO15A, BC038464, ALKBH5, LLGL1
chr17	18129097	18133256	p11.2	CN Loss	4159	54.359	15.3846	38.9744	6.38863e-06	0	N	LLGL1
chr17	18133256	18140796	p11.2	CN Loss	7540	54.8718	15.3846	39.4872	5.95889e-06	0	N	LLGL1
chr17	18140796	18145588	p11.2	CN Loss	4792	55.3846	15.3846	40	3.12207e-06	0	N	LLGL1
chr17	18145588	18154939	p11.2	CN Loss	9351	54.8718	15.3846	39.4872	5.95889e-06	0	N	LLGL1, FLII
chr17	18154939	18160001	p11.2	CN Loss	5062	55.3846	15.3846	40	3.12207e-06	0	N	FLII, DQ596932
chr17	18160001	18166004	p11.2	CN Loss	6003	54.8718	15.3846	39.4872	5.95889e-06	0	N	FLII, MIEF2, SMCR7
chr17	18166004	18166946	p11.2	CN Loss	942	55.3846	15.3846	40	3.12207e-06	0	N	MIEF2, SMCR7
chr17	18166946	18184152	p11.2	CN Loss	17206	56.4103	15.3846	41.0256	2.39581e-06	24.8518	N	MIEF2, SMCR7, TOP3A
chr17	18184152	18186016	p11.2	CN Loss	1864	55.3846	15.3846	40	3.12207e-06	0	N	TOP3A
chr17	18186016	18196205	p11.2	CN Loss	10189	55.8974	15.3846	40.5128	2.66149e-06	0	N	TOP3A
chr17	18196205	18233734	p11.2	CN Loss	37529	55.3846	15.3846	40	3.12207e-06	89.672	N	TOP3A, SMCR8, SHMT1
chr17	18233734	18243175	p11.2	CN Loss	9441	55.8974	15.3846	40.5128	2.66149e-06	100	N	AX747021, SHMT1
chr17	18243175	18243713	p11.2	CN Loss	538	56.4103	15.3846	41.0256	2.39581e-06	100	N	SHMT1
chr17	18243713	18244461	p11.2	CN Loss	748	55.8974	15.3846	40.5128	2.66149e-06	100	N	MIR6778, SHMT1
chr17	18244461	18251648	p11.2	CN Loss	7187	55.3846	15.3846	40	3.12207e-06	100	N	SHMT1
chr17	18251648	18286997	p11.2	CN Loss	35349	55.8974	15.3846	40.5128	2.66149e-06	100	N	SHMT1, EVPLL
chr17	18286997	18289691	p11.2	CN Loss	2694	55.3846	15.3846	40	3.12207e-06	100	N	EVPLL
chr17	18289691	18326075	p11.2	CN Loss	36384	54.8718	15.3846	39.4872	5.95889e-06	100	N	EVPLL, DQ571055, DQ570768, DQ576083, DQ585755, DQ595911, DQ578124, DQ579248, DQ592713, DQ586114, DQ595299, DQ585853, DQ593368, DQ578661, DQ579174, DQ572309, DQ592578, DQ586004, DQ584883, AX748015, FLJ35934, BC040601, KRT17P5, LOC339240
chr17	18326075	18331130	p11.2	CN Loss	5055	53.8462	15.3846	38.4615	7.25451e-06	100	N	BC040601, KRT17P5, LOC339240, AK296148
chr17	18331130	18335427	p11.2	CN Loss	4297	54.359	15.3846	38.9744	6.38863e-06	100	N	AK296148
chr17	18335427	18337627	p11.2	CN Loss	2200	53.8462	15.3846	38.4615	7.25451e-06	100	N
chr17	18337627	18360317	p11.2	CN Loss	22690	53.3333	15.3846	37.9487	1.41454e-05	100	N	KRT16P1
chr17	18360317	18363264	p11.2	CN Loss	2947	53.8462	15.3846	38.4615	7.25451e-06	100	N
chr17	18363264	18378836	p11.2	CN Loss	15572	53.8462	12.8205	41.0256	2.19404e-06	100	N
chr17	18378836	18425000	p11.2	CN Loss	46164	54.359	12.8205	41.5385	1.04243e-06	100	N	LGALS9C, USP32P2
chr17	18425000	18443649	p11.2	CN Loss	18649	54.8718	12.8205	42.0513	9.07121e-07	100	N	FAM106A, USP32P2, CCDC144B
chr17	18443649	18456354	p11.2	CN Loss	12705	54.359	12.8205	41.5385	1.04243e-06	100	N	USP32P2, CCDC144B
chr17	18456354	18482823	p11.2	CN Loss	26469	54.359	15.3846	38.9744	6.38863e-06	100	N	CCDC144B
chr17	18482823	18496804	p11.2	CN Loss	13981	54.8718	15.3846	39.4872	5.95889e-06	100	N	CCDC144B
chr17	18496804	18508091	p11.2	CN Loss	11287	55.3846	15.3846	40	3.12207e-06	100	N	CCDC144B
chr17	18508091	18511099	p11.2	CN Loss	3008	54.8718	15.3846	39.4872	5.95889e-06	100	N	CCDC144B
chr17	18511099	18555471	p11.2	CN Loss	44372	55.3846	15.3846	40	3.12207e-06	100	N	CCDC144B, TBC1D28
chr17	18555471	18745450	p11.2	CN Loss	189979	54.8718	15.3846	39.4872	5.95889e-06	100	N	FOXO3B, ZNF286B, TRIM16L, FBXW10, TVP23B
chr17	18745450	18829642	p11.2	CN Loss	84192	55.8974	15.3846	40.5128	2.66149e-06	100	N	PRPSAP2
chr17	18829642	18855508	p11.2	CN Loss	25866	56.4103	15.3846	41.0256	2.39581e-06	100	N	PRPSAP2, BC029877, SLC5A10
chr17	18855508	18882462	p11.2	CN Loss	26954	56.9231	15.3846	41.5385	2.309e-06	100	N	BC029877, SLC5A10, FAM83G
chr17	18882462	18911929	p11.2	CN Loss	29467	56.4103	15.3846	41.0256	2.39581e-06	100	N	SLC5A10, FAM83G
chr17	18911929	18927569	p11.2	CN Loss	15640	55.8974	15.3846	40.5128	2.66149e-06	100	N	SLC5A10, BC112347, GRAP
chr17	18927569	18953571	p11.2	CN Loss	26002	55.3846	15.3846	40	3.12207e-06	100	N	GRAP
chr17	18953571	19050000	p11.2	CN Loss	96429	55.8974	15.3846	40.5128	2.66149e-06	100	N	DL490867, GRAPL
chr17	19050000	19123340	p11.2	CN Loss	73340	54.359	15.3846	38.9744	6.38863e-06	100	N	GRAPL, BC058012, LOC79999, LOC388436
chr17	19123340	19123490	p11.2	CN Loss	150	53.3333	15.3846	37.9487	1.41454e-05	100	N	LOC79999, LOC388436
chr17	19123490	19187020	p11.2	CN Loss	63530	52.3077	15.3846	36.9231	1.63071e-05	100	N	LOC79999, LOC388436, EPN2-IT1, EPN2
chr17	19187020	19202384	p11.2	CN Loss	15364	51.7949	15.3846	36.4103	3.20321e-05	32.7193	N	EPN2, AX748411, EPN2-AS1
chr17	19202384	19283499	p11.2	CN Loss	81115	52.3077	15.3846	36.9231	1.63071e-05	0	N	EPN2, EPN2-AS1, MIR1180, B9D1, MAPK7	hsa-mir-1180
chr17	19283499	19300000	p11.2	CN Loss	16501	53.3333	15.3846	37.9487	1.41454e-05	0	N	MAPK7, DM110819, MFAP4
chr17	19300000	19525000	p11.2	CN Loss	225000	53.8462	15.3846	38.4615	7.25451e-06	23.344	N	RNF112, SLC47A1, SNORA59A, SNORA59B, TRNA_Pseudo
chr17	19525000	19555500	p11.2	CN Loss	30500	53.3333	15.3846	37.9487	1.41454e-05	100	N	Y_RNA, ALDH3A2
chr17	19555500	19577668	p11.2	CN Loss	22168	52.8205	15.3846	37.4359	1.47565e-05	39.1375	N	ALDH3A2
chr17	19577668	19617655	p11.2	CN Loss	39987	52.3077	15.3846	36.9231	1.63071e-05	0	N	ALDH3A2, SLC47A2
chr17	19617655	19619557	p11.2	CN Loss	1902	52.8205	15.3846	37.4359	1.47565e-05	0	N	SLC47A2
chr17	19619557	19643674	p11.2	CN Loss	24117	53.3333	15.3846	37.9487	1.41454e-05	0	N	SLC47A2, ALDH3A1
chr17	19643674	19648525	p11.2	CN Loss	4851	53.8462	15.3846	38.4615	7.25451e-06	0	N	ALDH3A1
chr17	19648525	19650000	p11.2	CN Loss	1475	52.8205	15.3846	37.4359	1.47565e-05	0	N	ALDH3A1
chr17	19650000	19650248	p11.2	CN Loss	248	52.8205	12.8205	40	2.51818e-06	0	N	ALDH3A1
chr17	19650248	19699583	p11.2	CN Loss	49335	53.8462	12.8205	41.0256	2.19404e-06	13.1955	N	ALDH3A1, ULK2
chr17	19699583	19749377	p11.2	CN Loss	49794	53.3333	12.8205	40.5128	2.27138e-06	2.14484	N	ULK2
chr17	19749377	19749773	p11.2	CN Loss	396	54.359	12.8205	41.5385	1.04243e-06	0	N	ULK2
chr17	19749773	19767763	p11.2	CN Loss	17990	53.8462	12.8205	41.0256	2.19404e-06	0	N	ULK2, U6
chr17	19767763	19825562	p11.2	CN Loss	57799	54.359	12.8205	41.5385	1.04243e-06	17.4951	N	ULK2, AKAP10
chr17	19825562	19849298	p11.2	CN Loss	23736	53.3333	12.8205	40.5128	2.27138e-06	0	N	AKAP10
chr17	19849298	19850000	p11.2	CN Loss	702	53.8462	12.8205	41.0256	2.19404e-06	0	N	AKAP10
chr17	19850000	19868991	p11.2	CN Loss	18991	52.8205	12.8205	40	2.51818e-06	0	N	AKAP10
chr17	19868991	19950000	p11.2	CN Loss	81009	52.3077	12.8205	39.4872	2.94791e-06	0.497476	N	AKAP10, SPECC1
chr17	19950000	20100000	p11.2	CN Loss	150000	52.8205	12.8205	40	2.51818e-06	2.07733	N	SPECC1
chr17	20100000	20297161	p11.2	CN Loss	197161	53.8462	12.8205	41.0256	2.19404e-06	39.4231	N	SPECC1, CCDC144CP
chr17	20297161	20419230	p11.2	CN Loss	122069	54.359	12.8205	41.5385	1.04243e-06	100	N	CCDC144CP, AK295707, BC019672, FAM106B, AK310665, BC044655, LGALS9B, KRT16P3
chr17	20419230	20575000	p11.2	CN Loss	155770	54.8718	12.8205	42.0513	9.07121e-07	100	N	AK127974, DQ600835, DQ577610, DQ586256, DQ592701, DQ581854, DQ576593, DQ571776, DQ583069, DQ587527, DQ571391, DQ577541, DQ577743, DQ597161, DQ598304, DQ579754, DQ581615, DQ586142, DQ595999, DQ586800, DQ578310, DQ580819, DQ580080, DQ601084, DQ591451, DQ598579, DQ597254, DQ585724, DQ572047, DQ574249, DQ584223, CDRT15L2
chr17	20575000	20700000	p11.2	CN Loss	125000	54.359	12.8205	41.5385	1.04243e-06	99.872	N	LOC100287072
chr17	20700000	20744478	p11.2	CN Loss	44478	53.8462	12.8205	41.0256	2.19404e-06	51.0927	N	Mir_652, BC067347
chr17	20744478	20884772	p11.2	CN Loss	140294	53.3333	12.8205	40.5128	2.27138e-06	55.9967	N	BC067347, CCDC144NL, BC041488, AK057473, CCDC144NL-AS1, BC072410, LOC339260, BC043529
chr17	20884772	20971855	p11.2	CN Loss	87083	53.8462	12.8205	41.0256	2.19404e-06	0	N	LOC339260, BC043529, USP22
chr17	20971855	21098898	p11.2	CN Loss	127043	54.359	12.8205	41.5385	1.04243e-06	0.924097	N	HP08942, LINC01563, DHRS7B
chr17	21098898	21144562	p11.2	CN Loss	45664	54.8718	12.8205	42.0513	9.07121e-07	10.1458	N	TMEM11, C17orf103, NATD1
chr17	21144562	21197055	p11.2	CN Loss	52493	54.359	12.8205	41.5385	1.04243e-06	10.0013	N	C17orf103, NATD1, MAP2K3
chr17	21197055	21200000	p11.2	CN Loss	2945	53.8462	12.8205	41.0256	2.19404e-06	0	N	MAP2K3
chr17	21200000	21205952	p11.2	CN Loss	5952	54.8718	12.8205	42.0513	9.07121e-07	0	N	MAP2K3
chr17	21205952	21208340	p11.2	CN Loss	2388	55.3846	12.8205	42.5641	8.43864e-07	0	N	MAP2K3
chr17	21208340	21242650	p11.2	CN Loss	34310	55.8974	12.8205	43.0769	4.18381e-07	74.0455	N	MAP2K3
chr17	21242650	21250000	p11.2	CN Loss	7350	56.4103	12.8205	43.5897	3.49182e-07	100	N
chr17	21250000	21300000	p11.2	CN Loss	50000	57.4359	12.8205	44.6154	2.96653e-07	100	N	KCNJ12
chr17	21300000	21318577	p11.2	CN Loss	18577	56.9231	12.8205	44.1026	3.09553e-07	100	N	KCNJ12, KCNJ18
chr17	21318577	21319475	p11.2	CN Loss	898	56.4103	12.8205	43.5897	3.49182e-07	100	N	KCNJ12, KCNJ18
chr17	21319475	21319625	p11.2	CN Loss	150	55.8974	12.8205	43.0769	4.18381e-07	100	N	KCNJ12, KCNJ18
chr17	21319625	21350000	p11.2	CN Loss	30375	55.3846	12.8205	42.5641	8.43864e-07	100	N	KCNJ12, KCNJ18
chr17	21350000	21378930	p11.2	CN Loss	28930	55.8974	12.8205	43.0769	4.18381e-07	100	N
chr17	21378930	21400000	p11.2	CN Loss	21070	55.3846	12.8205	42.5641	8.43864e-07	100	N
chr17	21400000	21450000	p11.2	CN Loss	50000	55.8974	12.8205	43.0769	4.18381e-07	100	N	C17orf51
chr17	21450000	21491463	p11.2	CN Loss	41463	55.3846	12.8205	42.5641	8.43864e-07	100	N	C17orf51
chr17	21491463	21500000	p11.2	CN Loss	8537	54.8718	12.8205	42.0513	9.07121e-07	100	N
chr17	21500000	21525609	p11.2	CN Loss	25609	54.359	12.8205	41.5385	1.04243e-06	100	N
chr17	21525609	21544784	p11.2	CN Loss	19175	53.8462	12.8205	41.0256	2.19404e-06	100	N
chr17	21544784	21625000	p11.2	CN Loss	80216	53.3333	12.8205	40.5128	2.27138e-06	100	N
chr17	21625000	21731491	p11.2	CN Loss	106491	52.8205	12.8205	40	2.51818e-06	100	Y	UBBP4
chr17	21731491	21731641	p11.2	CN Loss	150	51.7949	12.8205	38.9744	5.4584e-06	100	Y	UBBP4
chr17	21731641	21775000	p11.2	CN Loss	43359	50.2564	12.8205	37.4359	1.25692e-05	100	Y	UBBP4
chr17	21775000	21848001	p11.2	CN Loss	73001	49.7436	12.8205	36.9231	1.32384e-05	100	Y	FAM27L
chr17	21848001	21858469	p11.2	CN Loss	10468	50.2564	12.8205	37.4359	1.25692e-05	100	Y
chr17	21858469	22043000	p11.2	CN Loss	184531	49.7436	12.8205	36.9231	1.32384e-05	100	Y	FLJ36000, TRNA, JB137816, MTRNR2L1, TRNA
chr17	22043000	22054000	p11.2	CN Loss	11000	49.2308	12.8205	36.4103	1.47573e-05	100	Y
chr17	22054000	22123001	p11.2	CN Loss	69001	48.7179	12.8205	35.8974	2.7746e-05	100	Y
chr17	22123001	22125000	p11.2	CN Loss	1999	49.2308	12.8205	36.4103	1.47573e-05	100	Y
chr19	60571	88000	p13.3	CN Loss	27429	24.1026	2.5641	21.5385	0.000956681	100	N	WASH5P, MIR1302-2, MIR1302-9, MIR1302-10, MIR1302-11, FAM138A, FAM138F	hsa-mir-1302-11
chr19	88000	90910	p13.3	CN Loss	2910	23.5897	2.5641	21.0256	0.00163576	100	N
chr19	332021	700000	p13.3	CN Loss	367979	31.2821	7.69231	23.5897	0.00156034	88.1895	Y	MIER2, THEG, C2CD4C, SHC2, ODF3L2, MADCAM1, Mir_324, TPGS1, CDC34, GZMM, BSG, HCN2, POLRMT, FGF22, RNF126, FSTL3, PRSS57		FSTL3
chr19	1324485	1381502	p13.3	CN Loss	57017	30.7692	5.12821	25.641	0.000531864	100	Y	MUM1
chr19	2554829	2569955	p13.3	CN Loss	15126	31.2821	7.69231	23.5897	0.00156034	19.4235	N	GNG7
chr19	2569955	2643340	p13.3	CN Loss	73385	31.2821	5.12821	26.1538	0.000310144	6.08026	N	GNG7, MIR7850, BC022568
chr19	2643340	2650000	p13.3	CN Loss	6660	31.2821	7.69231	23.5897	0.00156034	0	N	GNG7, BC022568
chr19	2650000	2666230	p13.3	CN Loss	16230	31.7949	7.69231	24.1026	0.00148383	0	N	GNG7
chr19	2666230	2832668	p13.3	CN Loss	166438	31.2821	7.69231	23.5897	0.00156034	16.8002	N	GNG7, DIRAS1, SLC39A3, SGTA, THOP1, ZNF554
chr19	2979831	3100000	p13.3	CN Loss	120169	31.2821	7.69231	23.5897	0.00156034	0	N	TLE6, TLE2, AES, GNA11		GNA11
chr19	3100000	3240001	p13.3	CN Loss	140001	31.7949	7.69231	24.1026	0.00148383	10.3349	N	GNA11, DKFZp434J194, LOC100996351, GNA15, S1PR4, NCLN, CELF5		GNA11
chr19	3240001	3522780	p13.3	CN Loss	282779	32.3077	7.69231	24.6154	0.00147305	56.831	N	CELF5, NFIC, SMIM24, C19orf77, DOHH, FZR1
chr19	3522780	3700000	p13.3	CN Loss	177220	32.8205	7.69231	25.1282	0.000875669	100	N	FZR1, BC052241, C19orf71, MFSD12, HMG20B, GIPC3, TBXA2R, CACTIN-AS1, CACTIN, PIP5K1C
chr19	3700000	4000000	p13.3	CN Loss	300000	33.3333	7.69231	25.641	0.000835126	54.5867	N	PIP5K1C, TJP3, APBA3, MRPL54, RAX2, JA611290, MATK, ZFR2, MIR1268A, ATCAY, NMRK2, MIR637, DAPK3, EEF2, SNORD37	hsa-mir-637
chr19	4000000	4702340	p13.3	CN Loss	702340	32.8205	7.69231	25.1282	0.000875669	50.1226	N	PIAS4, ZBTB7A, MAP2K2, CREB3L3, SIRT6, ANKRD24, EBI3, CCDC94, SHD, TMIGD2, FSD1, STAP2, MPND, SH3GL1, CHAF1A, MIR4746, UBXN6, HDGFRP2, PLIN4, PLIN5, LRG1, SEMA6B, TNFAIP8L1, C19orf10, MYDGF, DPP9-AS1, LOC100131094, DPP9		SH3GL1
chr19	4702340	4900000	p13.3	CN Loss	197660	32.3077	7.69231	24.6154	0.00147305	5.98199	N	DPP9, TRNA_Gly, TRNA_Val, MIR7-3, MIR7-3HG, AK126532, FEM1A, TICAM1, PLIN3, ARRDC5	hsa-mir-7-3
chr19	4900000	4950000	p13.3	CN Loss	50000	31.7949	7.69231	24.1026	0.00148383	0	N	ARRDC5, C19orf31, UHRF1, MIR4747
chr19	4950000	5033206	p13.3	CN Loss	83206	32.8205	7.69231	25.1282	0.000875669	2.65125	N	UHRF1, KDM4B
chr19	5033206	5079298	p13.3	CN Loss	46092	32.3077	7.69231	24.6154	0.00147305	1.96563	N	KDM4B
chr19	5079298	5150000	p13.3	CN Loss	70702	32.8205	7.69231	25.1282	0.000875669	0	N	KDM4B, BC032415
chr19	5150000	5274022	p13.3	CN Loss	124022	33.3333	7.69231	25.641	0.000835126	0	N	KDM4B, PTPRS
chr19	5274022	5667966	p13.3	CN Loss	393944	32.8205	7.69231	25.1282	0.000875669	6.51641	N	PTPRS, ZNRF4, TINCR, SAFB2, SAFB
chr19	5667966	5693299	p13.3	CN Loss	25333	32.3077	7.69231	24.6154	0.00147305	0	N	SAFB, C19orf70, HSD11B1L, RPL36, LONP1
chr19	5693299	5709155	p13.3	CN Loss	15856	32.8205	7.69231	25.1282	0.000875669	0	N	LONP1
chr19	5709155	5762357	p13.3	CN Loss	53202	32.8205	5.12821	27.6923	0.000164577	2.85892	N	LONP1, CATSPERD
chr19	5762357	5950000	p13.3	CN Loss	187643	32.8205	7.69231	25.1282	0.000875669	1.73095	N	CATSPERD, PRR22, DUS3L, NRTN, FUT6, FUT3, LOC101928844, BC033124, FUT5, NDUFA11, VMAC, CAPS, RANBP3
chr19	5950000	6165454	p13.3	CN Loss	215454	32.3077	7.69231	24.6154	0.00147305	5.89778	N	RANBP3, LOC100128568, AX748210, RFX2, ACSBG2
chr19	6165454	6475056	p13.3	CN Loss	309602	31.7949	7.69231	24.1026	0.00148383	4.15792	N	ACSBG2, AK056073, MLLT1, ACER1, CLPP, ALKBH7, PSPN, GTF2F1, MIR6885, MIR6790, BC171868, MIR3940, KHSRP, SLC25A41, SLC25A23, CRB3, DENND1C		MLLT1
chr19	6475056	6496386	p13.3	CN Loss	21330	32.3077	7.69231	24.6154	0.00147305	2.61135	N	DENND1C, JB175242, TUBB4A	hsa-mir-220b
chr19	6496386	6500000	p13.3	CN Loss	3614	31.7949	7.69231	24.1026	0.00148383	100	N	TUBB4A
chr19	6500000	6590620	p13.3	CN Loss	90620	32.3077	7.69231	24.6154	0.00147305	10.3741	N	TUBB4A, TNFSF9, CD70
chr19	6590620	6667831	p13.3	CN Loss	77211	32.8205	7.69231	25.1282	0.000875669	8.25141	N	CD70, TNFSF14
chr19	6667831	6821924	p13.3	CN Loss	154093	32.3077	7.69231	24.6154	0.00147305	28.7255	N	TNFSF14, C3, GPR108, MIR6791, TRIP10, SH2D3A, VAV1
chr19	6821924	6822185	p13.3	CN Loss	261	31.7949	7.69231	24.1026	0.00148383	100	N	VAV1
chr19	6822185	6890443	p13.3	CN Loss	68258	32.3077	7.69231	24.6154	0.00147305	100	N	VAV1, EMR1, ADGRE1
chr19	6890443	6924641	p13.3 - p13.2	CN Loss	34198	32.8205	7.69231	25.1282	0.000875669	100	N	EMR1, ADGRE1
chr19	6924641	6937674	p13.2	CN Loss	13033	33.3333	7.69231	25.641	0.000835126	100	N	EMR1, ADGRE1
chr19	6937674	6939818	p13.2	CN Loss	2144	32.8205	7.69231	25.1282	0.000875669	100	N	EMR1, ADGRE1
chr19	6939818	6950000	p13.2	CN Loss	10182	33.3333	7.69231	25.641	0.000835126	100	N	EMR1, ADGRE1
chr19	6950000	6955560	p13.2	CN Loss	5560	32.8205	7.69231	25.1282	0.000875669	100	N	ADGRE4P, EMR4P
chr19	6955560	6960223	p13.2	CN Loss	4663	33.3333	7.69231	25.641	0.000835126	100	N	ADGRE4P, EMR4P
chr19	6960223	6972409	p13.2	CN Loss	12186	33.8462	7.69231	26.1538	0.000834186	100	Y	ADGRE4P, EMR4P
chr19	6972409	7032169	p13.2	CN Loss	59760	32.8205	7.69231	25.1282	0.000875669	100	N	ADGRE4P, EMR4P, FLJ25758, MBD3L5
chr19	7032169	7057068	p13.2	CN Loss	24899	33.3333	7.69231	25.641	0.000835126	100	N	MBD3L5, MBD3L4, MBD3L2, MBD3L3
chr19	7057068	7074938	p13.2	CN Loss	17870	32.8205	7.69231	25.1282	0.000875669	100	N	MBD3L3, ZNF557
chr19	7074938	7081670	p13.2	CN Loss	6732	33.3333	7.69231	25.641	0.000835126	100	N	ZNF557
chr19	7081670	7100000	p13.2	CN Loss	18330	32.3077	7.69231	24.6154	0.00147305	100	N	ZNF557
chr19	7100000	7122965	p13.2	CN Loss	22965	31.7949	7.69231	24.1026	0.00148383	100	N	INSR
chr19	7122965	7125327	p13.2	CN Loss	2362	31.2821	7.69231	23.5897	0.00156034	100	N	INSR
chr19	7125327	7266936	p13.2	CN Loss	141609	31.7949	7.69231	24.1026	0.00148383	100	N	INSR
chr19	7266936	7302273	p13.2	CN Loss	35337	31.2821	7.69231	23.5897	0.00156034	100	N	INSR
chr19	7371000	7438129	p13.2	CN Loss	67129	31.2821	7.69231	23.5897	0.00156034	100	N
chr19	7438129	7532684	p13.2	CN Loss	94555	31.7949	7.69231	24.1026	0.00148383	100	N	ARHGEF18
chr19	7532684	7534872	p13.2	CN Loss	2188	31.2821	7.69231	23.5897	0.00156034	100	N	ARHGEF18
chr19	7556360	7693216	p13.2	CN Loss	136856	31.2821	7.69231	23.5897	0.00156034	100	N	C19orf45, ZNF358, MCOLN1, PNPLA6, CAMSAP3, MIR6792, XAB2
chr19	7696077	7950000	p13.2	CN Loss	253923	31.2821	7.69231	23.5897	0.00156034	75.6087	N	PET100, PCP2, STXBP2, RETN, MCEMP1, C19orf59, TRAPPC5, FCER2, CLEC4G, CD209, CLEC4M, CLEC4GP1, EVI5L, FLJ22184, PRR36, LYPLA2P2, LOC388499
chr19	7950000	8200000	p13.2	CN Loss	250000	31.7949	7.69231	24.1026	0.00148383	3.2012	N	LRRC8E, MAP2K7, TGFBR3L, SNAPC2, CTXN1, TIMM44, ELAVL1, CCL25, FBN3
chr19	9000000	9019762	p13.2	CN Loss	19762	32.8205	7.69231	25.1282	0.000875669	100	N	MUC16
chr19	9019762	9050000	p13.2	CN Loss	30238	32.3077	7.69231	24.6154	0.00147305	100	N	MUC16
chr19	9050000	9057314	p13.2	CN Loss	7314	32.8205	7.69231	25.1282	0.000875669	6.09789	N	MUC16
chr19	9057314	9077538	p13.2	CN Loss	20224	32.3077	7.69231	24.6154	0.00147305	0	N	MUC16
chr19	9077538	9092866	p13.2	CN Loss	15328	32.8205	7.69231	25.1282	0.000875669	0	N	MUC16
chr19	9092866	9125559	p13.2	CN Loss	32693	33.3333	7.69231	25.641	0.000835126	0	N
chr19	9125559	9198371	p13.2	CN Loss	72812	33.8462	7.69231	26.1538	0.000834186	0	N	TRNA_Pseudo
chr19	9198371	9203753	p13.2	CN Loss	5382	33.3333	7.69231	25.641	0.000835126	0	N
chr19	9203753	9203903	p13.2	CN Loss	150	33.8462	7.69231	26.1538	0.000834186	0	N
chr19	9203903	9204367	p13.2	CN Loss	464	34.359	7.69231	26.6667	0.000481096	0	N	OR1M1
chr19	9204367	9229000	p13.2	CN Loss	24633	33.8462	7.69231	26.1538	0.000834186	25.3643	N	OR1M1, OR7G2, OR7G1
chr19	9229000	9251454	p13.2	CN Loss	22454	33.3333	7.69231	25.641	0.000835126	13.7659	N	OR7G3, ZNF317
chr19	9251454	9450000	p13.2	CN Loss	198546	32.8205	7.69231	25.1282	0.000875669	44.9609	N	ZNF317, OR7D2, OR7D4, OR7E24, ZNF699, ZNF559, ZNF559-ZNF177
chr19	9450000	9451606	p13.2	CN Loss	1606	32.3077	7.69231	24.6154	0.00147305	2.55293	N	ZNF559, ZNF559-ZNF177
chr19	9451606	9584098	p13.2	CN Loss	132492	32.8205	7.69231	25.1282	0.000875669	0.361531	N	ZNF559, ZNF559-ZNF177, ZNF177, ZNF266, ZNF560
chr19	9584098	9650000	p13.2	CN Loss	65902	32.3077	7.69231	24.6154	0.00147305	0	N	ZNF560, ZNF426, OR7D2, AF075036
chr19	9650000	9725000	p13.2	CN Loss	75000	31.7949	7.69231	24.1026	0.00148383	47.668	N	OR7D2, AF075036, AK297919, ZNF121, ZNF561
chr19	9725000	9731998	p13.2	CN Loss	6998	31.2821	7.69231	23.5897	0.00156034	100	N	ZNF561
chr19	9731998	9800000	p13.2	CN Loss	68002	31.7949	7.69231	24.1026	0.00148383	100	N	ZNF561-AS1, LOC284385, ZNF562
chr19	9868725	9901515	p13.2	CN Loss	32790	31.2821	7.69231	23.5897	0.00156034	10.0488	N	ZNF846
chr19	9921769	9950000	p13.2	CN Loss	28231	31.7949	7.69231	24.1026	0.00148383	7.77868	N	FBXL12, UBL5, PIN1
chr19	14621779	14700000	p13.12	CN Loss	78221	28.2051	5.12821	23.0769	0.00170363	11.3512	N	DNAJB1, MIR639, TECR, NDUFB7, CLEC17A	hsa-mir-639
chr19	14700000	14720044	p13.12	CN Loss	20044	28.7179	5.12821	23.5897	0.000971189	0	N	CLEC17A
chr19	14720044	14720793	p13.12	CN Loss	749	28.2051	5.12821	23.0769	0.00170363	0	N	CLEC17A
chr19	14720793	14750000	p13.12	CN Loss	29207	28.7179	5.12821	23.5897	0.000971189	8.44661	N	CLEC17A, SNORA104, ADGRE3, EMR3
chr19	14750000	14800000	p13.12	CN Loss	50000	30.2564	5.12821	25.1282	0.000538217	0	N	ADGRE3, EMR3
chr19	14800000	14826544	p13.12	CN Loss	26544	31.2821	5.12821	26.1538	0.000310144	0	N	ZNF333
chr19	14826544	14850000	p13.12	CN Loss	23456	30.7692	5.12821	25.641	0.000531864	0	N	ZNF333, EMR2, ADGRE2
chr19	14850000	14865530	p13.12	CN Loss	15530	31.7949	5.12821	26.6667	0.00029275	0	N	EMR2, ADGRE2
chr19	14865530	14875383	p13.12	CN Loss	9853	32.3077	5.12821	27.1795	0.000291835	0	N	EMR2, ADGRE2
chr19	14875383	14900000	p13.12	CN Loss	24617	31.7949	5.12821	26.6667	0.00029275	6.28021	N	EMR2, ADGRE2
chr19	14900000	14938471	p13.12	CN Loss	38471	32.3077	5.12821	27.1795	0.000291835	34.3765	N	OR7C1, OR7A5
chr19	14938471	15014000	p13.12	CN Loss	75529	31.7949	5.12821	26.6667	0.00029275	85.5433	N	OR7A5, OR7A10, OR7A17
chr19	15014000	15064889	p13.12	CN Loss	50889	31.2821	5.12821	26.1538	0.000310144	25.6912	N	OR7C2, SLC1A6
chr19	15064889	15150000	p13.12	CN Loss	85111	31.7949	5.12821	26.6667	0.00029275	0	N	SLC1A6, CCDC105
chr19	15150000	15291033	p13.12	CN Loss	141033	31.2821	5.12821	26.1538	0.000310144	9.80905	N	CASP14, OR1I1, SYDE1, ILVBL, MIR6795, NOTCH3
chr19	15291033	15293777	p13.12	CN Loss	2744	30.7692	5.12821	25.641	0.000531864	100	N	NOTCH3
chr19	15293777	15295154	p13.12	CN Loss	1377	30.2564	5.12821	25.1282	0.000538217	100	N	NOTCH3
chr19	15295154	15301308	p13.12	CN Loss	6154	30.7692	5.12821	25.641	0.000531864	100	N	NOTCH3
chr19	15301308	15348971	p13.12	CN Loss	47663	31.2821	5.12821	26.1538	0.000310144	4.75002	N	NOTCH3, EPHX3, BRD4		BRD4
chr19	15348971	15360141	p13.12	CN Loss	11170	31.7949	5.12821	26.6667	0.00029275	0	N	BRD4		BRD4
chr19	15360141	15381925	p13.12	CN Loss	21784	31.2821	5.12821	26.1538	0.000310144	0	N	BRD4		BRD4
chr19	15381925	15465745	p13.12	CN Loss	83820	30.7692	5.12821	25.641	0.000531864	10.1014	N	BRD4, AKAP8		BRD4
chr19	15465745	15500000	p13.12	CN Loss	34255	31.2821	5.12821	26.1538	0.000310144	0	N	AKAP8, AKAP8L
chr19	15500000	15539073	p13.12	CN Loss	39073	30.7692	5.12821	25.641	0.000531864	0	N	AKAP8L, WIZ
chr19	15539073	15565246	p13.12	CN Loss	26173	30.2564	5.12821	25.1282	0.000538217	0	N	WIZ, MIR1470, RASAL3	hsa-mir-1470
chr19	15565246	15600000	p13.12	CN Loss	34754	31.2821	5.12821	26.1538	0.000310144	0	N	RASAL3, PGLYRP2
chr19	15600000	15650000	p13.12	CN Loss	50000	31.7949	5.12821	26.6667	0.00029275	6.484	N	CYP4F22
chr19	15650000	15662405	p13.12	CN Loss	12405	31.7949	7.69231	24.1026	0.00148383	0	N	CYP4F22
chr19	15662405	15704228	p13.12	CN Loss	41823	31.2821	7.69231	23.5897	0.00156034	32.8623	N	CYP4F22
chr19	15704228	15722883	p13.12	CN Loss	18655	31.7949	7.69231	24.1026	0.00148383	28.1265	N
chr19	15722883	15726638	p13.12	CN Loss	3755	31.2821	7.69231	23.5897	0.00156034	88.5486	N	CYP4F8
chr19	19850000	19900000	p13.11	CN Loss	50000	35.3846	7.69231	27.6923	0.00046217	44.186	N	TRNA_Lys, DQ580047, DQ574239, DQ584913, DQ595898, DQ573935, DQ573609, DQ589342, DQ576386, DQ590656, DQ591298, DQ577486, DQ597186, DQ584258, DQ583759, DQ582729, DQ590505, DQ576637, DQ579782, DQ597024, DQ584847, DQ577095, DQ573850, DQ574199, DQ575498, DQ593444, DQ574711, DQ596707, DQ596454, DQ576791, DQ589720, LINC00663, ZNF506
chr19	19900000	19900300	p13.11	CN Loss	300	36.4103	7.69231	28.7179	0.000247602	0	N	ZNF506
chr19	19900300	19950000	p13.11	CN Loss	49700	36.9231	7.69231	29.2308	0.00025007	87.7384	N	ZNF506
chr19	19950000	19976874	p13.11	CN Loss	26874	37.4359	7.69231	29.7436	0.000135633	100	N	ZNF253
chr19	19976874	20012012	p13.11 - p12	CN Loss	35138	36.9231	7.69231	29.2308	0.00025007	100	N	ZNF253, ZNF93
chr19	20012012	20215003	p12	CN Loss	202991	36.4103	7.69231	28.7179	0.000247602	100	N	ZNF93, ZNF682, ZNF90
chr19	20215003	20250000	p12	CN Loss	34997	36.9231	7.69231	29.2308	0.00025007	100	N	ZNF90
chr19	20250000	20300000	p12	CN Loss	50000	36.4103	7.69231	28.7179	0.000247602	100	N	ZNF486
chr19	20300000	20450000	p12	CN Loss	150000	35.8974	7.69231	28.2051	0.000258478	100	N	ZNF486
chr19	20450000	20550000	p12	CN Loss	100000	35.3846	7.69231	27.6923	0.00046217	100	N	MIR1270-1, MIR1270, ZNF826P	hsa-mir-1270-1
chr19	20550000	20577974	p12	CN Loss	27974	34.8718	7.69231	27.1795	0.00045999	100	N	ZNF826P
chr19	20577974	20595441	p12	CN Loss	17467	34.359	7.69231	26.6667	0.000481096	100	N	ZNF826P	hsa-mir-1270-2
chr19	20595441	20649769	p12	CN Loss	54328	33.8462	7.69231	26.1538	0.000834186	100	N	ZNF826P
chr19	20649769	20668854	p12	CN Loss	19085	33.3333	7.69231	25.641	0.000835126	100	N
chr19	20668854	20703325	p12	CN Loss	34471	32.8205	7.69231	25.1282	0.000875669	100	N
chr19	20703325	20718635	p12	CN Loss	15310	33.3333	7.69231	25.641	0.000835126	100	N
chr19	20718635	20728366	p12	CN Loss	9731	33.8462	7.69231	26.1538	0.000834186	100	N	ZNF737
chr19	20728366	20800000	p12	CN Loss	71634	33.3333	7.69231	25.641	0.000835126	100	N	ZNF737
chr19	20800000	20950000	p12	CN Loss	150000	34.8718	7.69231	27.1795	0.00045999	100	N	ZNF626
chr19	20950000	20976535	p12	CN Loss	26535	37.9487	7.69231	30.2564	0.000130028	100	N	ZNF66
chr19	20976535	21150000	p12	CN Loss	173465	38.4615	7.69231	30.7692	7.63672e-05	89.403	N	ZNF66, ZNF85
chr19	21150000	21250000	p12	CN Loss	100000	39.4872	7.69231	31.7949	6.64922e-05	63.52	N	ZNF430
chr19	21250000	21366515	p12	CN Loss	116515	40	7.69231	32.3077	3.82659e-05	100	N	ZNF714, AX746719, ZNF431
chr19	21366515	21400000	p12	CN Loss	33485	39.4872	7.69231	31.7949	6.64922e-05	100	N	ZNF431
chr19	21400000	21450000	p12	CN Loss	50000	41.0256	7.69231	33.3333	3.304e-05	100	N
chr19	21450000	21477443	p12	CN Loss	27443	41.5385	7.69231	33.8462	1.86854e-05	100	N	ZNF708
chr19	21477443	21550000	p12	CN Loss	72557	41.0256	7.69231	33.3333	3.304e-05	100	N	ZNF708, ZNF738
chr19	21550000	21607963	p12	CN Loss	57963	41.0256	10.2564	30.7692	0.000183022	100	N	ZNF738, ZNF493
chr19	21607963	21775000	p12	CN Loss	167037	40.5128	10.2564	30.2564	0.00018831	100	N	ZNF493, CR627135, LINC00664, ZNF429, AX748435, BC033373
chr19	21775000	21850000	p12	CN Loss	75000	40	10.2564	29.7436	0.000203328	100	N	BC033373
chr19	21850000	21950000	p12	CN Loss	100000	38.9744	10.2564	28.7179	0.000357306	100	N	ZNF100, LOC641367
chr19	21950000	22018588	p12	CN Loss	68588	38.9744	12.8205	26.1538	0.00150169	100	N	ZNF100, ZNF43
chr19	22018588	22075000	p12	CN Loss	56412	38.4615	12.8205	25.641	0.00157449	100	N	ZNF43
chr19	51826857	51830535	q13.41	CN Loss	3678	18.4615	0	18.4615	0.00115332	0	N	IGLON5
chr19	52130162	52142772	q13.41	CN Loss	12610	18.4615	0	18.4615	0.00115332	100	Y	SIGLEC5
chr19	52142772	52155187	q13.41	CN Loss	12415	18.9744	0	18.9744	0.00116478	100	Y	SIGLEC14
chr19	52155187	52200000	q13.41	CN Loss	44813	18.4615	0	18.4615	0.00115332	100	Y	SPACA6P-AS, MIR99B, MIRLET7E, MIR125A, SPACA6, LINC00085	hsa-mir-99b, hsa-let-7e, hsa-mir-125a
chr19	52200000	52223113	q13.41	CN Loss	23113	18.9744	0	18.9744	0.00116478	100	Y	SPACA6, LINC00085, HAS1
chr19	52223113	52227430	q13.41	CN Loss	4317	18.4615	0	18.4615	0.00115332	100	Y	HAS1
chr19	52300000	52305336	q13.41	CN Loss	5336	21.0256	0	21.0256	0.00036213	100	Y	FPR3
chr19	52305336	52400000	q13.41	CN Loss	94664	20.5128	0	20.5128	0.000668576	100	Y	FPR3, ZNF577, ZNF649-AS1, ZNF649
chr19	52400000	52450000	q13.41	CN Loss	50000	23.5897	0	23.5897	0.00010902	100	Y	ZNF649-AS1, ZNF649, ZNF613
chr19	52450000	52500000	q13.41	CN Loss	50000	24.6154	2.5641	22.0513	0.000921744	100	Y	ZNF350-AS1, BC014606, ZNF350, AK128361, ZNF615
chr19	52500000	52550000	q13.41	CN Loss	50000	29.7436	2.5641	27.1795	8.49322e-05	100	Y	ZNF615, ZNF614, ZNF432
chr19	52550000	52568846	q13.41	CN Loss	18846	31.2821	2.5641	28.7179	4.35455e-05	100	Y	ZNF432, ZNF841
chr19	52568846	52600000	q13.41	CN Loss	31154	31.7949	2.5641	29.2308	4.18529e-05	100	Y	ZNF841
chr19	52600000	52601000	q13.41	CN Loss	1000	32.3077	2.5641	29.7436	2.41386e-05	100	Y
chr19	52601000	52620366	q13.41	CN Loss	19366	31.7949	2.5641	29.2308	4.18529e-05	100	Y	ZNF616
chr19	52620366	52700000	q13.41	CN Loss	79634	31.2821	2.5641	28.7179	4.35455e-05	55.9535	Y	ZNF616, ZNF836, PPP2R1A		PPP2R1A
chr19	52700000	52709309	q13.41	CN Loss	9309	31.7949	2.5641	29.2308	4.18529e-05	0	Y	PPP2R1A		PPP2R1A
chr19	52709309	52725207	q13.41	CN Loss	15898	31.2821	2.5641	28.7179	4.35455e-05	0	Y	PPP2R1A		PPP2R1A
chr19	52725207	52728758	q13.41	CN Loss	3551	31.7949	2.5641	29.2308	4.18529e-05	0	Y	PPP2R1A, MIR6801		PPP2R1A
chr19	52728758	52772958	q13.41	CN Loss	44200	32.8205	2.5641	30.2564	2.19043e-05	20.0498	Y	PPP2R1A, ZNF766		PPP2R1A
chr19	52772958	52785361	q13.41	CN Loss	12403	32.3077	2.5641	29.7436	2.41386e-05	40.7482	Y	ZNF766, MIR643	hsa-mir-643
chr19	52785361	53007596	q13.41	CN Loss	222235	31.7949	2.5641	29.2308	4.18529e-05	20.783	Y	ZNF766, ZNF480, AK097759, ZNF610, ZNF880, AF086165, AK097590, ZNF528-AS1, BX537909, ZNF528, ZNF534, ZNF578
chr19	53007596	53053592	q13.41	CN Loss	45996	32.3077	2.5641	29.7436	2.41386e-05	100	Y	ZNF578, ZNF808
chr19	53053592	53100000	q13.41	CN Loss	46408	32.8205	2.5641	30.2564	2.19043e-05	100	Y	ZNF808, ZNF701, ZNF137P
chr19	53100000	53122407	q13.41	CN Loss	22407	32.3077	2.5641	29.7436	2.41386e-05	100	Y	ZNF137P, ZNF83
chr19	53122407	53150000	q13.41	CN Loss	27593	31.7949	2.5641	29.2308	4.18529e-05	100	Y	ZNF83
chr19	53150000	53206439	q13.41	CN Loss	56439	31.7949	0	31.7949	2.00741e-06	100	Y	ZNF83, ZNF611
chr19	53206439	53250000	q13.41	CN Loss	43561	32.3077	0	32.3077	1.81214e-06	100	Y	ZNF611
chr19	53250000	53311265	q13.41	CN Loss	61265	31.7949	0	31.7949	2.00741e-06	100	Y	ZNF600, ZNF28
chr19	53311265	53345259	q13.41	CN Loss	33994	32.3077	0	32.3077	1.81214e-06	100	Y	ZNF28, ZNF468
chr19	53345259	53350000	q13.41	CN Loss	4741	31.7949	0	31.7949	2.00741e-06	100	Y	ZNF468
chr19	53350000	53360011	q13.41	CN Loss	10011	31.2821	0	31.2821	3.68047e-06	100	Y	ZNF468
chr19	53360011	53400000	q13.41	CN Loss	39989	30.7692	0	30.7692	3.79578e-06	100	Y	ZNF468, ZNF320
chr19	53400000	53484491	q13.41	CN Loss	84491	30.2564	0	30.2564	4.23235e-06	100	Y	ZNF320, ZNF888, ZNF321P, ZNF816-ZNF321P, ZNF816, ZNF702P
chr19	53484491	53500000	q13.41	CN Loss	15509	29.7436	0	29.7436	7.46894e-06	100	Y	ZNF702P
chr19	53500000	53750000	q13.41 - q13.42	CN Loss	250000	29.2308	0	29.2308	7.80555e-06	100	Y	AK127846, ERVV-1, ERVV-2, ZNF160, ZNF415, ZNF347, ZNF665, ZNF818P, ZNF677
chr19	53750000	53782842	q13.42	CN Loss	32842	27.1795	0	27.1795	2.93851e-05	100	Y	ZNF677, VN1R2, VN1R4
chr19	53782842	53844475	q13.42	CN Loss	61633	27.6923	0	27.6923	1.57943e-05	100	Y	FAM90A27P, BIRC8, ZNF845
chr19	53844475	53989635	q13.42	CN Loss	145160	28.2051	0	28.2051	1.48938e-05	100	N	ZNF845, ZNF525, ZNF765, TPM3P9, ZNF761, ZNF813
chr19	53989635	54000000	q13.42	CN Loss	10365	28.7179	0	28.7179	1.52615e-05	100	N	ZNF813
chr19	54000000	54050000	q13.42	CN Loss	50000	21.0256	0	21.0256	0.00036213	100	N	ZNF813, ZNF331		ZNF331
chr19	54050000	54072514	q13.42	CN Loss	22514	20.5128	0	20.5128	0.000668576	100	N	ZNF331		ZNF331
chr19	54072514	54175000	q13.42	CN Loss	102486	21.0256	0	21.0256	0.00036213	100	N	ZNF331, LOC284379, DPRX, MIR512-1, MIR512-2	hsa-mir-512-1, hsa-mir-512-2	ZNF331
chr19	54175000	54182980	q13.42	CN Loss	7980	20.5128	0	20.5128	0.000668576	100	N	JA715141, MIR1323, MIR498, MIR520E, MIR515-1	hsa-mir-1323, hsa-mir-498, hsa-mir-520e, hsa-mir-515-1
chr19	54182980	54209822	q13.42	CN Loss	26842	21.0256	0	21.0256	0.00036213	100	N	MIR519E, MIR520F, MIR515-2, MIR519C, MIR1283-1, MIR520A, MIR526B, MIR519B, MIR525, MIR523, MIR518F, MIR520B, MIR518B, MIR526A1	hsa-mir-519e, hsa-mir-520f, hsa-mir-515-2, hsa-mir-519c, hsa-mir-1283-1, hsa-mir-520a, hsa-mir-526b, hsa-mir-519b, hsa-mir-525, hsa-mir-523, hsa-mir-518f, hsa-mir-520b, hsa-mir-518b, hsa-mir-526a-1
chr19	54209822	54250000	q13.42	CN Loss	40178	20.5128	0	20.5128	0.000668576	100	N	MIR520C, MIR518C, MIR524, MIR517A, MIR519D, MIR521-2, MIR520D, MIR517B, MIR520G, MIR516B2, MIR526A2, MIR518E, MIR518A1, MIR518D, MIR516B1, MIR518A2, MIR517C, MIR520H	hsa-mir-520c, hsa-mir-518c, hsa-mir-524, hsa-mir-517a, hsa-mir-519d, hsa-mir-521-2, hsa-mir-520d, hsa-mir-517b, hsa-mir-520g, hsa-mir-516b-2, hsa-mir-526a-2, hsa-mir-518e, hsa-mir-518a-1, hsa-mir-518d, hsa-mir-516b-1, hsa-mir-518a-2, hsa-mir-517c, hsa-mir-520h
chr19	54250000	54297435	q13.42	CN Loss	47435	19.4872	0	19.4872	0.000666683	100	N	MIR521-1, MIR522, MIR519A1, MIR527, MIR516A1, MIR1283-2, MIR516A2, MIR519A2, MIR371A, MIR371B, MIR372, MIR373, NLRP12	hsa-mir-521-1, hsa-mir-522, hsa-mir-519a-1, hsa-mir-527, hsa-mir-516a-1, hsa-mir-1283-2, hsa-mir-516a-2, hsa-mir-519a-2, hsa-mir-371, hsa-mir-372, hsa-mir-373
chr19	54297435	54299159	q13.42	CN Loss	1724	18.9744	0	18.9744	0.00116478	100	N	NLRP12
chr19	54299159	54300000	q13.42	CN Loss	841	19.4872	0	19.4872	0.000666683	100	N	NLRP12
chr19	54300000	54350000	q13.42	CN Loss	50000	18.9744	0	18.9744	0.00116478	100	N	NLRP12
chr19	54445298	54600000	q13.42	CN Loss	154702	18.4615	0	18.4615	0.00115332	100	N	CACNG7, CACNG8, MIR935, CACNG6, VSTM1, TARM1, OSCAR	hsa-mir-935
chr19	54743383	54755220	q13.42	CN Loss	11837	18.4615	0	18.4615	0.00115332	100	N	LILRA6, LILRB3, LILRB5
chr19	54822780	54823978	q13.42	CN Loss	1198	18.4615	0	18.4615	0.00115332	100	N	LILRA5
chr19	55000000	55014203	q13.42	CN Loss	14203	18.4615	0	18.4615	0.00115332	100	N	LAIR2
chr19	55200000	55241134	q13.42	CN Loss	41134	18.9744	0	18.9744	0.00116478	100	N	BC131616, LILRP2, KIR3DL3
chr19	55241134	55251171	q13.42	CN Loss	10037	18.4615	0	18.4615	0.00115332	100	N	KIR3DL3, KIR2DL3, KIR2DL1
chr19	55294151	55354305	q13.42	CN Loss	60154	18.4615	0	18.4615	0.00115332	100	N	KIR2DL3, KIR2DL1, KIR2DL4, LOC100287534, KIR2DS4, KIR3DL1
chr19	55354305	55396703	q13.42	CN Loss	42398	18.9744	0	18.9744	0.00116478	100	N	KIR2DS4, KIR3DL1, KIR3DL2, FCAR
chr19	55396703	55400000	q13.42	CN Loss	3297	19.4872	0	19.4872	0.000666683	100	N	FCAR
chr19	55400000	55423760	q13.42	CN Loss	23760	18.4615	0	18.4615	0.00115332	100	N	FCAR, NCR1
chr19	55423832	55450000	q13.42	CN Loss	26168	18.4615	0	18.4615	0.00115332	100	N	NCR1, NLRP7
chr19	55450099	55489463	q13.42	CN Loss	39364	18.4615	0	18.4615	0.00115332	100	N	NLRP7, RNU6-64P, NLRP2
chr20	56100000	56195044	q13.31	CN Gain	95044	18.4615	0	18.4615	0.00115332	27.6398	N	CTCFL, PCK1, ZBP1
chr20	56195044	56327358	q13.31	CN Gain	132314	18.9744	0	18.9744	0.00116478	100	N	ZBP1, PMEPA1, AK056098, NKILA
chr20	56327358	57150000	q13.31 - q13.32	CN Gain	822642	18.4615	0	18.4615	0.00115332	43.8965	N	MIR4532, C20orf85, ANKRD60, PPP4R1L, RAB22A, VAPB, APCDD1L, APCDD1L-AS1
chr20	57300000	57448518	q13.32	CN Gain	148518	18.4615	0	18.4615	0.00115332	2.6953	N	BC007940, MIR296, MIR298, GNAS-AS1, GNAS, LOC101927932	hsa-mir-296, hsa-mir-298	GNAS
chr20	60503502	60600000	q13.33	CN Gain	96498	18.4615	0	18.4615	0.00115332	82.6349	N	CDH4, MIR1257, TAF4	hsa-mir-1257
chr20	60600000	60749954	q13.33	CN Gain	149954	18.9744	0	18.9744	0.00116478	3.81784	N	TAF4, MIR3195, LSM14B, PSMA7, SS18L1	hsa-mir-3195	SS18L1
chr20	60749954	60879735	q13.33	CN Gain	129781	18.4615	0	18.4615	0.00115332	71.4088	N	SS18L1, MTG2, HRH3, AK126744, OSBPL2, ADRM1		SS18L1
chr20	62891136	62906515	q13.33	CN Gain	15379	18.4615	0	18.4615	0.00115332	100	N	PCMTD2
chr21	48096958	48110767	q22.3	CN Loss	13809	20.5128	0	20.5128	0.000668576	37.9101	Y
chr21	48110767	48111185	q22.3	CN Loss	418	20	0	20	0.000644062	0	Y
chr22	17950000	18000000	q11.21	CN Loss	50000	25.641	2.5641	23.0769	0.000527213	58.054	N	CECR2
chr22	18000000	18050000	q11.21	CN Loss	50000	25.1282	2.5641	22.5641	0.000940516	100	N	CECR2, SLC25A18
chr22	18050000	18062641	q11.21	CN Loss	12641	24.6154	2.5641	22.0513	0.000921744	100	N	SLC25A18
chr22	18062641	18075556	q11.21	CN Loss	12915	25.1282	2.5641	22.5641	0.000940516	100	N	SLC25A18, LOC101929372, ATP6V1E1
chr22	18075556	18111558	q11.21	CN Loss	36002	24.6154	2.5641	22.0513	0.000921744	100	N	ATP6V1E1
chr22	18111558	18125000	q11.21	CN Loss	13442	24.1026	2.5641	21.5385	0.000956681	100	N	ATP6V1E1, BCL2L13
chr22	18125000	18165735	q11.21	CN Loss	40735	23.5897	2.5641	21.0256	0.00163576	100	N	BCL2L13
chr22	18165735	18174001	q11.21	CN Loss	8266	24.1026	2.5641	21.5385	0.000956681	100	N	BCL2L13
chr22	18174001	18179001	q11.21	CN Loss	5000	24.6154	2.5641	22.0513	0.000921744	100	N	BCL2L13
chr22	18179001	18181001	q11.21	CN Loss	2000	25.1282	2.5641	22.5641	0.000940516	100	N	BCL2L13
chr22	18181001	18189784	q11.21	CN Loss	8783	25.641	2.5641	23.0769	0.000527213	100	N	BCL2L13
chr22	18189784	18324587	q11.21	CN Loss	134803	25.1282	2.5641	22.5641	0.000940516	100	N	BCL2L13, DQ570096, BID, MIR3198-1, LINC00528, BC064400, MICAL3	hsa-mir-3198
chr22	18324587	18354798	q11.21	CN Loss	30211	25.641	2.5641	23.0769	0.000527213	100	N	BC064400, MICAL3
chr22	18354798	18463637	q11.21	CN Loss	108839	24.6154	2.5641	22.0513	0.000921744	100	N	MICAL3, MIR648	hsa-mir-648
chr22	18463637	18521000	q11.21	CN Loss	57363	25.641	2.5641	23.0769	0.000527213	100	N	MICAL3, MIR648, FLJ41941	hsa-mir-648
chr22	18521000	18570920	q11.21	CN Loss	49920	25.1282	2.5641	22.5641	0.000940516	100	N	Em:AC008101.5, PEX26
chr22	18570920	18609785	q11.21	CN Loss	38865	24.6154	2.5641	22.0513	0.000921744	100	N	PEX26, TUBA8
chr22	18609785	18628778	q11.21	CN Loss	18993	24.1026	2.5641	21.5385	0.000956681	100	N	TUBA8
chr22	18628778	18640273	q11.21	CN Loss	11495	23.5897	2.5641	21.0256	0.00163576	100	N	USP18
chr22	18640273	18664372	q11.21	CN Loss	24099	24.1026	2.5641	21.5385	0.000956681	100	N	USP18, AK129567
chr22	18664372	18667250	q11.21	CN Loss	2878	23.5897	2.5641	21.0256	0.00163576	100	N	AK129567
chr22	18667250	18681668	q11.21	CN Loss	14418	24.1026	2.5641	21.5385	0.000956681	100	N	AK129567
chr22	18681668	18682393	q11.21	CN Loss	725	24.6154	2.5641	22.0513	0.000921744	100	N	AK129567
chr22	18682393	18738993	q11.21	CN Loss	56600	25.1282	2.5641	22.5641	0.000940516	100	N	AK129567, AK302545
chr22	18738993	18739245	q11.21	CN Loss	252	24.6154	2.5641	22.0513	0.000921744	100	N
chr22	18739245	18830989	q11.21	CN Loss	91744	25.1282	2.5641	22.5641	0.000940516	100	N	GGT3P
chr22	18830989	18843115	q11.21	CN Loss	12126	24.6154	2.5641	22.0513	0.000921744	100	N	BC112340, BC051721, AL117485
chr22	18843115	18863217	q11.21	CN Loss	20102	25.641	2.5641	23.0769	0.000527213	100	N	BC051721, AL117485, DQ786190
chr22	18863217	18871279	q11.21	CN Loss	8062	26.1538	2.5641	23.5897	0.000514938	100	N
chr22	18871279	18873670	q11.21	CN Loss	2391	25.641	2.5641	23.0769	0.000527213	100	N
chr22	18873670	18874567	q11.21	CN Loss	897	26.1538	2.5641	23.5897	0.000514938	100	N
chr22	18874567	18885000	q11.21	CN Loss	10433	25.641	2.5641	23.0769	0.000527213	100	N
chr22	18885000	18885883	q11.21	CN Loss	883	25.1282	2.5641	22.5641	0.000940516	100	N
chr22	18885883	18887000	q11.21	CN Loss	1117	25.641	2.5641	23.0769	0.000527213	100	N
chr22	18887000	18894125	q11.21	CN Loss	7125	25.1282	2.5641	22.5641	0.000940516	100	N	DGCR6
chr22	18894125	18894275	q11.21	CN Loss	150	24.1026	2.5641	21.5385	0.000956681	100	N	DGCR6
chr22	18894275	18900000	q11.21	CN Loss	5725	23.5897	2.5641	21.0256	0.00163576	100	N	DGCR6
chr22	18900000	18901337	q11.21	CN Loss	1337	24.1026	2.5641	21.5385	0.000956681	100	N	PRODH
chr22	18901337	18912974	q11.21	CN Loss	11637	23.5897	2.5641	21.0256	0.00163576	100	N	PRODH
chr22	18912974	19048328	q11.21	CN Loss	135354	24.1026	2.5641	21.5385	0.000956681	100	N	PRODH, DQ585141, DGCR5, DGCR9, DGCR10, Y_RNA, DGCR11, DGCR2
chr22	19048328	19050000	q11.21	CN Loss	1672	24.6154	2.5641	22.0513	0.000921744	100	N	DGCR2
chr22	19050000	19137486	q11.21	CN Loss	87486	25.1282	2.5641	22.5641	0.000940516	16.1089	N	DGCR2, TSSK2, DGCR14, GSC2
chr22	19137486	19170906	q11.21	CN Loss	33420	24.6154	2.5641	22.0513	0.000921744	0	N	GSC2, LINC01311, SLC25A1, CLTCL1		CLTCL1
chr22	19170906	19184102	q11.21	CN Loss	13196	25.1282	2.5641	22.5641	0.000940516	0	N	CLTCL1		CLTCL1
chr22	19184102	19215205	q11.21	CN Loss	31103	24.6154	2.5641	22.0513	0.000921744	0.00321512	N	CLTCL1		CLTCL1
chr22	19215205	19247566	q11.21	CN Loss	32361	25.1282	2.5641	22.5641	0.000940516	16.9803	N	CLTCL1		CLTCL1
chr22	19247566	19279038	q11.21	CN Loss	31472	24.6154	2.5641	22.0513	0.000921744	35.1805	N	CLTCL1		CLTCL1
chr22	19279038	19338951	q11.21	CN Loss	59913	25.1282	2.5641	22.5641	0.000940516	0	N	CLTCL1, HIRA		CLTCL1
chr22	19338951	19492635	q11.21	CN Loss	153684	24.6154	2.5641	22.0513	0.000921744	45.1485	N	HIRA, MRPL40, BX648073, C22orf39, UFD1L, U84523, CDC45
chr22	19492635	19495993	q11.21	CN Loss	3358	25.1282	2.5641	22.5641	0.000940516	100	N	CDC45
chr22	19495993	19512165	q11.21	CN Loss	16172	25.641	2.5641	23.0769	0.000527213	100	N	CDC45, CLDN5
chr22	19512165	19512315	q11.21	CN Loss	150	25.1282	2.5641	22.5641	0.000940516	100	N	CLDN5
chr22	19512315	19702075	q11.21	CN Loss	189760	24.6154	2.5641	22.0513	0.000921744	100	N	CLDN5, LINC00895, SEPT5, SEPT5-GP1BB
chr22	19702075	19751920	q11.21	CN Loss	49845	25.1282	2.5641	22.5641	0.000940516	100	N	SEPT5, SEPT5-GP1BB, GP1BB, TBX1
chr22	19751920	19753255	q11.21	CN Loss	1335	24.6154	2.5641	22.0513	0.000921744	100	N	TBX1
chr22	19753255	19776576	q11.21	CN Loss	23321	25.1282	2.5641	22.5641	0.000940516	100	N	TBX1, GNB1L
chr22	19776576	19794026	q11.21	CN Loss	17450	24.6154	2.5641	22.0513	0.000921744	100	N	GNB1L
chr22	19794026	19808140	q11.21	CN Loss	14114	25.1282	2.5641	22.5641	0.000940516	79.616	N	GNB1L
chr22	19808140	19864626	q11.21	CN Loss	56486	25.641	2.5641	23.0769	0.000527213	7.77007	N	GNB1L, C22orf29, TXNRD2
chr22	19864626	19867896	q11.21	CN Loss	3270	26.6667	2.5641	24.1026	0.00030699	100	N	TXNRD2
chr22	19867896	19868403	q11.21	CN Loss	507	26.1538	2.5641	23.5897	0.000514938	100	N	TXNRD2
chr22	19868403	19882526	q11.21	CN Loss	14123	25.641	2.5641	23.0769	0.000527213	79.544	N	TXNRD2
chr22	19882526	19883194	q11.21	CN Loss	668	26.1538	2.5641	23.5897	0.000514938	0	N	TXNRD2
chr22	19883194	19885538	q11.21	CN Loss	2344	25.641	2.5641	23.0769	0.000527213	0	N	TXNRD2
chr22	19885538	19886713	q11.21	CN Loss	1175	26.1538	2.5641	23.5897	0.000514938	0	N	TXNRD2
chr22	19886713	19920044	q11.21	CN Loss	33331	25.641	2.5641	23.0769	0.000527213	11.1248	N	TXNRD2
chr22	19920044	19958671	q11.21	CN Loss	38627	25.1282	2.5641	22.5641	0.000940516	21.34	N	TXNRD2, COMT, MIR4761, ARVCF
chr22	19958671	19965790	q11.21	CN Loss	7119	25.641	2.5641	23.0769	0.000527213	100	N	ARVCF
chr22	19965790	19969399	q11.21	CN Loss	3609	25.1282	2.5641	22.5641	0.000940516	100	N	ARVCF
chr22	19969399	19986001	q11.21	CN Loss	16602	25.641	2.5641	23.0769	0.000527213	100	N	ARVCF
chr22	19986001	20051201	q11.21	CN Loss	65200	26.1538	2.5641	23.5897	0.000514938	71.1074	N	ARVCF, MIR185, TANGO2	hsa-mir-185
chr22	20051201	20073779	q11.21	CN Loss	22578	25.641	2.5641	23.0769	0.000527213	100	N	TANGO2, MIR3618, MIR1306, DGCR8	hsa-mir-1306
chr22	20073779	20104174	q11.21	CN Loss	30395	25.1282	2.5641	22.5641	0.000940516	100	N	DGCR8, TRMT2A, MIR6816, RANBP1
chr22	20104174	20104227	q11.21	CN Loss	53	24.6154	2.5641	22.0513	0.000921744	100	N	TRMT2A, RANBP1
chr22	20104227	20109756	q11.21	CN Loss	5529	25.1282	2.5641	22.5641	0.000940516	100	N	TRMT2A, RANBP1
chr22	20109756	20112771	q11.21	CN Loss	3015	25.641	2.5641	23.0769	0.000527213	100	N	RANBP1
chr22	20112771	20113872	q11.21	CN Loss	1101	26.1538	2.5641	23.5897	0.000514938	100	N	RANBP1
chr22	20113872	20131071	q11.21	CN Loss	17199	26.6667	2.5641	24.1026	0.00030699	100	N	RANBP1, ZDHHC8
chr22	20131071	20131117	q11.21	CN Loss	46	25.641	2.5641	23.0769	0.000527213	100	N	ZDHHC8
chr22	20131117	20136937	q11.21	CN Loss	5820	26.1538	2.5641	23.5897	0.000514938	100	N	ZDHHC8, LOC388849, CCDC188
chr22	20136937	20150000	q11.21	CN Loss	13063	26.6667	2.5641	24.1026	0.00030699	100	N	LOC388849, CCDC188
chr22	20150000	20189946	q11.21	CN Loss	39946	27.1795	2.5641	24.6154	0.000286577	100	N	LOC284865
chr22	20189946	20307418	q11.21	CN Loss	117472	27.6923	2.5641	25.1282	0.000283881	100	N	LOC284865, LINC00896, MIR1286, RTN4R, KIAA1653, DGCR6L	hsa-mir-1286
chr22	20307418	20325455	q11.21	CN Loss	18037	27.1795	2.5641	24.6154	0.000286577	100	N	DGCR6L
chr22	20325455	20328952	q11.21	CN Loss	3497	27.6923	2.5641	25.1282	0.000283881	100	N	LOC729444
chr22	20328952	20335000	q11.21	CN Loss	6048	28.2051	2.5641	25.641	0.000162783	100	N	LOC729444
chr22	20335000	20339207	q11.21	CN Loss	4207	27.6923	2.5641	25.1282	0.000283881	100	N	LOC729444
chr22	20339207	20351952	q11.21	CN Loss	12745	27.1795	2.5641	24.6154	0.000286577	100	N	LOC729444
chr22	20351952	20377711	q11.21	CN Loss	25759	26.6667	2.5641	24.1026	0.00030699	100	N	TMEM191B
chr22	20377711	20461454	q11.21	CN Loss	83743	27.1795	2.5641	24.6154	0.000286577	100	N	TMEM191B, HV593096, HV593134, HV593127, HV593178, HV593135, PI4KAP1, 7SK, RIMBP3
chr22	20461454	20630971	q11.21	CN Loss	169517	26.6667	2.5641	24.1026	0.00030699	40.9741	N	RIMBP3, Metazoa_SRP
chr22	20630971	20642900	q11.21	CN Loss	11929	26.1538	2.5641	23.5897	0.000514938	100	N
chr22	20642900	20654057	q11.21	CN Loss	11157	27.1795	2.5641	24.6154	0.000286577	100	N
chr22	20654057	20695198	q11.21	CN Loss	41141	26.6667	2.5641	24.1026	0.00030699	100	N
chr22	20695198	20696118	q11.21	CN Loss	920	27.1795	2.5641	24.6154	0.000286577	100	N	JX456220
chr22	20696118	20698509	q11.21	CN Loss	2391	26.1538	2.5641	23.5897	0.000514938	100	N	JX456220
chr22	20698509	20712144	q11.21	CN Loss	13635	26.6667	2.5641	24.1026	0.00030699	100	N	JX456220, USP41
chr22	20712144	20847250	q11.21	CN Loss	135106	27.1795	2.5641	24.6154	0.000286577	100	N	USP41, ZNF74, SCARF2, KLHL22
chr22	20847250	20862126	q11.21	CN Loss	14876	27.6923	2.5641	25.1282	0.000283881	100	N	KLHL22, MED15
chr22	20862126	20900000	q11.21	CN Loss	37874	27.1795	2.5641	24.6154	0.000286577	100	N	MED15
chr22	20900000	20929281	q11.21	CN Loss	29281	27.6923	2.5641	25.1282	0.000283881	100	N	MED15
chr22	20929281	20939789	q11.21	CN Loss	10508	28.2051	2.5641	25.641	0.000162783	100	N	MED15
chr22	20939789	20940888	q11.21	CN Loss	1099	27.6923	2.5641	25.1282	0.000283881	100	N	MED15
chr22	20940888	21075697	q11.21	CN Loss	134809	27.1795	2.5641	24.6154	0.000286577	100	N	MED15, BC035867, POM121L4P, DQ571461, TMEM191A, HV593183, PI4KA
chr22	21075697	21082333	q11.21	CN Loss	6636	27.1795	5.12821	22.0513	0.00172183	100	N	PI4KA
chr22	21090007	21132001	q11.21	CN Loss	41994	26.6667	2.5641	24.1026	0.00030699	100	N	SERPIND1, PI4KA
chr22	21132001	21172821	q11.21	CN Loss	40820	27.1795	2.5641	24.6154	0.000286577	100	N	SERPIND1, PI4KA
chr22	21172821	21172825	q11.21	CN Loss	4	26.6667	2.5641	24.1026	0.00030699	100	N	PI4KA
chr22	21172825	21186109	q11.21	CN Loss	13284	27.1795	2.5641	24.6154	0.000286577	100	N	PI4KA
chr22	21186109	21192880	q11.21	CN Loss	6771	26.6667	2.5641	24.1026	0.00030699	100	N	PI4KA
chr22	21192880	21212839	q11.21	CN Loss	19959	27.1795	2.5641	24.6154	0.000286577	100	N	PI4KA
chr22	21212839	21236547	q11.21	CN Loss	23708	27.6923	2.5641	25.1282	0.000283881	100	N	PI4KA, SNAP29
chr22	21236547	21277407	q11.21	CN Loss	40860	28.2051	2.5641	25.641	0.000162783	100	N	SNAP29, CRKL
chr22	21277407	21312175	q11.21	CN Loss	34768	27.6923	2.5641	25.1282	0.000283881	100	N	CRKL, BC033281, LOC101928891, BC127858
chr22	21312175	21328138	q11.21	CN Loss	15963	27.1795	2.5641	24.6154	0.000286577	100	N	LOC101928891, BC127858, AIFM3
chr22	21328138	21329068	q11.21	CN Loss	930	26.1538	2.5641	23.5897	0.000514938	100	N	AIFM3
chr22	21329068	21333270	q11.21	CN Loss	4202	25.641	2.5641	23.0769	0.000527213	100	N	AIFM3
chr22	21333270	21333906	q11.21	CN Loss	636	26.1538	2.5641	23.5897	0.000514938	100	N	AIFM3, LZTR1
chr22	21333906	21336864	q11.21	CN Loss	2958	26.6667	2.5641	24.1026	0.00030699	100	N	AIFM3, LZTR1
chr22	21336864	21345974	q11.21	CN Loss	9110	26.1538	2.5641	23.5897	0.000514938	100	N	LZTR1
chr22	21345974	21347699	q11.21	CN Loss	1725	27.1795	2.5641	24.6154	0.000286577	100	N	LZTR1
chr22	21347699	21348622	q11.21	CN Loss	923	27.6923	2.5641	25.1282	0.000283881	100	N	LZTR1
chr22	21348622	21349752	q11.21	CN Loss	1130	27.1795	2.5641	24.6154	0.000286577	100	N	LZTR1
chr22	21349752	21356015	q11.21	CN Loss	6263	26.6667	2.5641	24.1026	0.00030699	100	N	LZTR1, THAP7, DQ574263
chr22	21356015	21357060	q11.21	CN Loss	1045	27.1795	2.5641	24.6154	0.000286577	100	N	THAP7, THAP7-AS1
chr22	21357060	21386086	q11.21	CN Loss	29026	27.6923	2.5641	25.1282	0.000283881	100	N	THAP7-AS1, TUBA3FP, P2RX6, SLC7A4
chr22	21386086	21479935	q11.21	CN Loss	93849	27.1795	2.5641	24.6154	0.000286577	100	N	SLC7A4, MIR649, Mir_649, P2RX6P, LRRC74B, LOC400891, BCRP2, POM121L7	hsa-mir-649
chr22	21479935	21504225	q11.21	CN Loss	24290	27.6923	2.5641	25.1282	0.000283881	100	N	POM121L7, DQ570150
chr22	21504225	21520217	q11.21	CN Loss	15992	28.2051	2.5641	25.641	0.000162783	100	N
chr22	21520217	21522107	q11.21	CN Loss	1890	28.7179	2.5641	26.1538	0.000153481	100	N	FAM230B
chr22	21522107	21524347	q11.21	CN Loss	2240	29.2308	2.5641	26.6667	0.000154208	100	N	FAM230B
chr22	21524347	21534315	q11.21	CN Loss	9968	28.7179	2.5641	26.1538	0.000153481	100	N	FAM230B
chr22	21534315	21540214	q11.21	CN Loss	5899	28.2051	2.5641	25.641	0.000162783	100	N	FAM230B, BC039313, AK128837
chr22	21540214	21552000	q11.21	CN Loss	11786	28.7179	2.5641	26.1538	0.000153481	100	N	FAM230B, BC039313, AK128837
chr22	21552000	21579910	q11.21	CN Loss	27910	28.2051	2.5641	25.641	0.000162783	100	N	GGT2
chr22	21579910	21603001	q11.21	CN Loss	23091	27.6923	2.5641	25.1282	0.000283881	100	N
chr22	21603001	21661509	q11.21	CN Loss	58508	28.2051	2.5641	25.641	0.000162783	100	N	POM121L7, BCR, POM121L8P, AX748067		BCR
chr22	21661509	21667058	q11.21	CN Loss	5549	27.6923	2.5641	25.1282	0.000283881	100	N
chr22	21667058	21676453	q11.21	CN Loss	9395	28.2051	2.5641	25.641	0.000162783	100	N
chr22	21676453	21680789	q11.21	CN Loss	4336	28.7179	2.5641	26.1538	0.000153481	100	N
chr22	21680789	21708069	q11.21	CN Loss	27280	29.2308	2.5641	26.6667	0.000154208	100	N
chr22	21708069	21743241	q11.21	CN Loss	35172	29.7436	2.5641	27.1795	8.49322e-05	100	N	Metazoa_SRP, RIMBP3C, RIMBP3B
chr22	21743241	21799211	q11.21	CN Loss	55970	29.2308	2.5641	26.6667	0.000154208	100	N	RIMBP3C, RIMBP3B, 7SK, HIC2
chr22	21799211	21821670	q11.21	CN Loss	22459	29.7436	2.5641	27.1795	8.49322e-05	100	N	HIC2, TMEM191C
chr22	21821670	21829012	q11.21	CN Loss	7342	29.2308	2.5641	26.6667	0.000154208	100	N	TMEM191C, AK308704, PI4KAP2
chr22	21829012	21842192	q11.21	CN Loss	13180	28.7179	2.5641	26.1538	0.000153481	100	N	PI4KAP2
chr22	21842192	21875000	q11.21	CN Loss	32808	29.2308	2.5641	26.6667	0.000154208	100	N	PI4KAP2
chr22	21875000	21881254	q11.21	CN Loss	6254	28.2051	2.5641	25.641	0.000162783	100	N
chr22	21881254	21902125	q11.21	CN Loss	20871	27.6923	2.5641	25.1282	0.000283881	100	N
chr22	21902125	21947089	q11.21	CN Loss	44964	28.2051	2.5641	25.641	0.000162783	100	N	UBE2L3
chr22	21947089	21983338	q11.21	CN Loss	36249	28.7179	2.5641	26.1538	0.000153481	19.6061	N	UBE2L3, YDJC
chr22	21983338	21987500	q11.21	CN Loss	4162	29.2308	2.5641	26.6667	0.000154208	100	N	YDJC, CCDC116
chr22	21987500	21987650	q11.21	CN Loss	150	28.7179	2.5641	26.1538	0.000153481	100	N	CCDC116
chr22	21987650	21990267	q11.21	CN Loss	2617	28.2051	2.5641	25.641	0.000162783	100	N	CCDC116
chr22	21990267	21990624	q11.21	CN Loss	357	27.1795	2.5641	24.6154	0.000286577	100	N	CCDC116
chr22	21990624	22007218	q11.21	CN Loss	16594	27.6923	2.5641	25.1282	0.000283881	48.156	N	CCDC116, SDF2L1
chr22	22007218	22020663	q11.21	CN Loss	13445	28.2051	2.5641	25.641	0.000162783	0	N	MIR301B, MIR130B, PPIL2	hsa-mir-301b, hsa-mir-130b
chr22	22020663	22023998	q11.21	CN Loss	3335	27.6923	2.5641	25.1282	0.000283881	0	N	PPIL2
chr22	22023998	22026930	q11.21	CN Loss	2932	28.2051	2.5641	25.641	0.000162783	0	N	PPIL2
chr22	22026930	22029098	q11.21	CN Loss	2168	27.6923	2.5641	25.1282	0.000283881	0	N	PPIL2
chr22	22029098	22041546	q11.21	CN Loss	12448	28.2051	2.5641	25.641	0.000162783	13.4078	N	PPIL2
chr22	22041546	22041688	q11.21	CN Loss	142	27.6923	2.5641	25.1282	0.000283881	100	N	PPIL2
chr22	22041688	22050039	q11.21	CN Loss	8351	28.2051	2.5641	25.641	0.000162783	100	N	PPIL2
chr22	22050039	22064294	q11.21	CN Loss	14255	27.6923	2.5641	25.1282	0.000283881	26.2154	N	PPIL2, YPEL1
chr22	22064294	22143209	q11.21	CN Loss	78915	27.1795	2.5641	24.6154	0.000286577	0.230628	N	YPEL1, MAPK1
chr22	22143209	22150000	q11.21	CN Loss	6791	26.6667	2.5641	24.1026	0.00030699	0	N	MAPK1
chr22	22150000	22221583	q11.21 - q11.22	CN Loss	71583	26.1538	2.5641	23.5897	0.000514938	67.1249	N	MAPK1
chr22	22221583	22294065	q11.22	CN Loss	72482	26.6667	2.5641	24.1026	0.00030699	100	N	MAPK1, PPM1F
chr22	22294065	22313393	q11.22	CN Loss	19328	26.1538	2.5641	23.5897	0.000514938	100	N	PPM1F, TOP3B
chr22	22313393	22313603	q11.22	CN Loss	210	26.6667	2.5641	24.1026	0.00030699	100	N	TOP3B
chr22	22313603	22314901	q11.22	CN Loss	1298	26.1538	2.5641	23.5897	0.000514938	100	N	TOP3B
chr22	22314901	22316729	q11.22	CN Loss	1828	25.641	2.5641	23.0769	0.000527213	100	N	TOP3B
chr22	22316729	22317564	q11.22	CN Loss	835	26.1538	2.5641	23.5897	0.000514938	100	N	TOP3B
chr22	22317564	22318122	q11.22	CN Loss	558	25.641	2.5641	23.0769	0.000527213	100	N	TOP3B
chr22	22318122	22318664	q11.22	CN Loss	542	26.1538	2.5641	23.5897	0.000514938	100	N	TOP3B
chr22	22318664	22324780	q11.22	CN Loss	6116	25.641	2.5641	23.0769	0.000527213	100	N	TOP3B
chr22	22324780	22327184	q11.22	CN Loss	2404	25.1282	2.5641	22.5641	0.000940516	100	N	TOP3B
chr22	22327184	22330286	q11.22	CN Loss	3102	24.6154	2.5641	22.0513	0.000921744	100	N	TOP3B
chr22	22330286	22350000	q11.22	CN Loss	19714	24.1026	2.5641	21.5385	0.000956681	100	N	TOP3B, AK131325
chr22	23250000	23267129	q11.22	CN Loss	17129	22.5641	2.5641	20	0.00171363	100	N	abParts
chr22	23267129	23300000	q11.22	CN Loss	32871	23.0769	2.5641	20.5128	0.00163001	76.9341	N
chr22	23300000	23350000	q11.22	CN Loss	50000	24.6154	2.5641	22.0513	0.000921744	0	N
chr22	23350000	23487461	q11.22	CN Loss	137461	25.641	2.5641	23.0769	0.000527213	3.77707	N	GNAZ, RSPH14, RTDR1
chr22	23487461	23499957	q11.22	CN Loss	12496	26.1538	2.5641	23.5897	0.000514938	0	N	RAB36
chr22	23499957	23500000	q11.22 - q11.23	CN Loss	43	26.6667	2.5641	24.1026	0.00030699	0	N	RAB36
chr22	23500000	23503287	q11.23	CN Loss	3287	27.1795	2.5641	24.6154	0.000286577	0	N	RAB36
[truncated: 662 more rows]

## Sheet: BDL vs G1
<Begin Header>
Comparison	Grade	<BDL> vs. <1>
[truncated: 307 more rows]

## Sheet: MOC G1 v G2
<Begin Header>
[truncated: 108 more rows]

[truncated: 3 more sheets: MOC G1 v G3, MOC G2 v G3, Source data_All CN segments ]
