# Supplementary material for: The molecular origin and taxonomy of mucinous ovarian carcinoma
Source: Nat Commun. 2019 Sep 2;10:3935. doi: 10.1038/s41467-019-11862-x (PMC6718426; doi:10.1038/s41467-019-11862-x)
Supplement: Supplementary file 7 — Supplementary Data 4 [file 41467_2019_11862_MOESM7_ESM.xlsx]

## Sheet: Discovery
Sample ID	Case ID	Total.reads	Mapped.reads	%Reads.mapped	%Mapped.reads.duplicates	Total.reads.minus.duplicates	Mapped.reads.minus.duplicates	Paired.in.sequencing	Read1	Read2	Properly.paired	With.itself.and.mate.mapped	Singletons	With.mate.mapped.to.a.different.chr	With.mate.mapped.to.a.different.chr..mapQ..5.	%Reads.OnTarget	%OnTarget.duplicates	OnTarget.paired.in.sequencing	OnTarget.read1	OnTarget.read2	OnTarget.properly.paired	OnTarget.With.itself.and.mate.mapped	OnTarget.singletons	OnTarget.with.mate.mapped.to.a.different.chr	OnTarget.with.mate.mapped.to.a.different.chr..mapQ..5.	%Target.bases...1.fold.Coverage	%Target.bases...10.fold.Coverage	%Target.bases...20.fold.Coverage	%Target.bases...100.fold.Coverage	Mean.coverage.for.target.bases	%Target.bases.with.one.fifth.of.mean.coverage	Median.Fragment.Length
15404N	15404	120041734	119803597	99.8	32.9	80626656	80388519	80626656	40260781	40365875	79447530	80332288	56231	537372	437004	74.71	0	60058513	30057733	30000780	59685661	60022759	35754	179754	170545	99.3	98.19	96.44	52.34	107.13	96	165
15404T	15404	132718182	132494554	99.83	29.33	93860602	93636974	93860602	46882819	46977783	92577062	93584812	52162	417758	327717	76.17	0	71323924	35681364	35642560	70888102	71291854	32070	135548	128635	99.31	98.23	96.66	63.36	127.63	95.44	164
12290N	12290	123278116	123153248	99.9	29.99	86347388	86222520	86347388	43161335	43186053	84907002	86201804	20716	479318	394026	73.45	0	63327071	31678805	31648266	62829714	63317560	9511	148646	139683	99.32	98.17	96.15	40	93.41	96.4	176
12290T	12290	105035962	104912181	99.88	27.26	76434705	76310924	76434705	38207671	38227034	75545836	76294566	16358	476664	406690	74.99	0	57226286	28629221	28597065	56933082	57217474	8812	157158	148878	99.27	97.66	94.51	30.86	85.39	95.28	162
11821N	11821	138674906	138552904	99.91	30.95	95790623	95668621	95790623	47885155	47905468	94586650	95653192	15429	697984	592883	74.6	0	71370267	35701829	35668438	70965546	71363098	7169	232832	220275	99.32	98.28	96.59	50.97	105.99	96.16	166
11821T	11821	125793410	125627655	99.87	31.22	86570713	86404958	86570713	43273622	43297091	85298080	86386472	18486	596994	500094	73.87	0	63831119	31930192	31900927	63426126	63822076	9043	181972	171818	99.32	98.19	96.21	41.06	94.86	96.45	166
8981N	8981	122050664	121937829	99.91	32.91	81925689	81812854	81925689	40952282	40973407	80828512	81796458	16396	602986	509799	73.86	0	60429199	30228725	30200474	60066999	60421241	7958	198299	187266	99.29	98.06	95.87	36.3	89.36	96.4	172
8981T	8981	131400380	131267118	99.9	29.68	92436178	92302916	92436178	46206122	46230056	91098840	92283054	19862	436282	351920	74.17	0	68461731	34240739	34220992	68007895	68452904	8827	122376	114885	99.33	98.23	96.42	46.53	101.97	96.19	164
15315N	15315	125649384	125525262	99.9	33.2	83978633	83854511	83978633	41978074	42000559	82819902	83837520	16991	674288	574819	74.03	0	62075424	31047428	31027996	61695758	62067037	8387	222837	210633	99.32	98.19	96.2	38.56	91.88	96.45	170
15315T	15315	127555990	127412994	99.89	28.15	91685771	91542775	91685771	45831020	45854751	90535784	91524680	18095	586766	496497	74.77	0	68449382	34226898	34222484	68072724	68440346	9036	184534	174725	99.32	98.04	95.88	45.13	101.8	95.61	166
480/07S	480/07	92110220	91978458	99.86	15.76	77614587	77482825	77614587	38803871	38810716	75721436	77477668	5157	655580	577771	78.64	0	60928748	30435404	30493344	60143430	60926059	2689	267805	248992	97.01	85.4	76.79	38.78	123.68	73.23	159
480/07T	480/07	80549136	80338698	99.74	12.77	70290146	70079708	70290146	35142737	35147409	69145066	70073828	5880	650912	570884	78.74	0	55184218	27589033	27595185	54790349	55180761	3457	262036	245594	98.88	95.35	91.38	47.05	111.14	90.07	161
8866N	8866	121129874	120978252	99.87	32.38	81961678	81810056	81961678	40965797	40995881	80879262	81788850	21206	587896	498182	74.16	0	60673483	30350369	30323114	60326027	60662377	11106	195238	184357	99.29	98.01	95.69	36.73	89.86	96.24	170
8866T	8866	93967758	93838376	99.86	33.06	62942151	62812769	62942151	31460937	31481214	62030538	62796500	16269	436586	367527	73.34	0	46067784	23035762	23032022	45778564	46059444	8340	139694	131770	99.2	96.78	91.79	17.73	67.68	95.1	180
8923T	8923	113734572	113506108	99.8	30.14	79527979	79299515	79527979	39713260	39814719	78418902	79244072	55443	527026	438380	76.64	0	60777066	30411583	30365483	60416400	60740768	36298	180723	172176	99.24	97.83	95.55	49.35	108.92	95	166
9572N	9572	97827458	97714420	99.88	34.54	64075490	63962452	64075490	32027909	32047581	63149754	63946788	15664	445736	372356	73.12	0	46768795	23391392	23377403	46471448	46760908	7887	140009	132126	99.22	97.17	93.31	16.62	68.96	95.84	172
9572T	9572	125202884	124997920	99.84	33.53	83294067	83089103	83294067	41631587	41662480	82140458	83066342	22761	494760	404931	73.86	0	61370129	30689320	30680809	61043967	61359701	10428	126655	118866	99.3	98.06	95.82	36.76	91.16	96.1	165
685/07S	685/07	127026530	126942658	99.93	7.5	117509784	117425912	117509784	58747648	58762136	116221152	117402308	23604	787314	539728	52.54	0	61694834	30918826	30776008	61421738	61688259	6575	143573	133596	99.22	96.35	93.02	51.88	124.6	91.13	147
685/07T	685/07	138523456	138459136	99.95	12.55	121148071	121083751	121148071	60562752	60585319	120268016	121071734	12017	357524	286747	78.87	0	95501934	47858109	47643825	95155890	95495767	6167	131702	122566	99.15	97.04	94.92	70.28	192.23	90.34	157
762-07N	762/07	132798966	132674798	99.91	29.69	93410564	93286396	93410564	46693815	46716749	92436452	93269516	16880	538944	450530	74.83	0	69804785	34912106	34892679	69486976	69796111	8674	172564	162604	99.3	98.05	96.02	48.39	103.78	95.78	165
762/07T	762/07	143913700	143717245	99.86	29.91	100931620	100735165	100931620	50450269	50481351	99153474	100712568	22597	824286	696622	74.31	0	74858077	37435528	37422549	74282134	74847601	10476	228765	215315	99.35	98.38	96.6	48.27	111.75	95.79	165
IC092N	IC092	121386890	121353037	99.97	8.32	111292484	111258631	111292484	55644858	55647626	110273178	111252672	5959	427746	326157	67.58	0	75193266	37591279	37601987	74849297	75191268	1998	125388	116466	98.99	95.55	92.18	59.4	150.31	88.16	155
IC092T	IC092	124456164	124421854	99.97	5.23	117951760	117917450	117951760	58974667	58977093	117006136	117912466	4984	375382	303856	74.79	0	88192812	44096789	44096023	87829367	88190836	1976	129705	119869	99.12	96.39	93.73	66.32	178.11	89.06	148
10405N	10405	96792924	96661435	99.86	18.12	79274960	79143471	79274960	39606958	39668002	78220732	79080714	62757	725414	634305	77.78	0	61555505	30821130	30734375	61168927	61513605	41900	273581	263806	99.36	98.7	97.86	56.82	127.96	97.02	213
10405T	10405	113001620	112925988	99.93	15.56	95434778	95359146	95434778	47699218	47735560	94770556	95325544	33602	391092	330681	78.68	0	75032985	37540429	37492556	74787482	75011497	21488	133306	128641	99.34	98.61	97.71	63.85	157.19	95.7	207
G1000N	1000	140400490	140206198	99.86	30.64	97441029	97246737	97441029	48706360	48734669	96207030	97225592	21145	568802	473101	74.27	0	72227609	36122669	36104940	71838019	72217120	10489	176900	167348	99.38	98.31	96.68	51.32	107.37	96.25	166
1000T	1000	151454128	151284299	99.89	31.03	104514900	104345071	104514900	52241538	52273362	103243968	104323742	21329	641454	541452	74.41	0	77644897	38829972	38814925	77230953	77634529	10368	209235	198598	99.32	98.19	96.32	52.46	115.18	95.32	168
G1818N	1818	130299888	130140829	99.88	28.5	93208291	93049232	93208291	46588796	46619495	91519368	93022308	26924	514312	423449	74.46	0	69288677	34653869	34634808	68698852	69276513	12164	153995	144564	99.33	98.21	96.37	48.1	102.86	96.13	168
1818T	1818	120587044	120424572	99.87	27.21	87813972	87651500	87813972	43894815	43919157	86758538	87631480	20020	472956	398483	74.84	0	65602433	32809653	32792780	65259428	65591889	10544	153990	145789	99.3	97.98	95.65	42.74	97.36	95.65	168
HOV273N	HOV273	123387790	123259071	99.9	27.44	89559646	89430927	89559646	44767552	44792094	88525396	89411462	19465	458324	381021	75.17	0	67228831	33624324	33604507	66877187	67218655	10176	145918	137777	99.29	98.02	95.88	45.49	100.08	95.61	163
HOV273T	HOV273	141960852	141810557	99.89	29.33	100372104	100221809	100372104	50169307	50202797	99006432	100197690	24119	471804	385494	74.72	0	74881151	37452617	37428534	74412104	74869529	11622	142930	134241	99.36	98.37	96.83	54.19	111.16	96.22	168
HOV449N	HOV449	126612330	126472432	99.89	26.47	93134131	92994233	93134131	46554941	46579190	91827724	92974282	19951	499302	412559	75.11	0	69846706	34936035	34910671	69388794	69836723	9983	153761	144780	99.3	98.1	96.13	48.33	103.77	95.89	167
HOV449T	HOV449	114988938	114884326	99.91	32.67	77457674	77353062	77457674	38717816	38739858	76636736	77336990	16072	422594	353897	74.98	0	58000411	29006371	28994040	57727158	57991886	8525	139270	131756	99.27	97.66	94.75	31.34	86.11	95.43	165
HOV518T	HOV518	126570342	126447922	99.9	31.04	87327192	87204772	87327192	43650912	43676280	86202530	87185672	19100	578144	488718	74.21	0	64711029	32364453	32346576	64338396	64701546	9483	184383	173928	99.28	97.89	95.51	40.25	95.99	95.51	166
HOV541N	HOV541	105874164	105753376	99.89	30.69	73420996	73300208	73420996	36700514	36720482	72284018	73282422	17786	518994	429222	73.85	0	54134001	27078423	27055578	53774101	54125134	8867	133555	125521	99.28	97.84	94.99	27.45	80.92	96.03	159
HOV541T	HOV541	127579700	127406233	99.86	38.01	79154255	78980788	79154255	39565361	39588894	77972294	78964194	16594	346340	272593	73.38	0	57954982	28979531	28975451	57580245	57947375	7607	98904	92566	99.29	97.69	94.91	32.21	85.74	95.56	167
IC050N	IC050	117343182	117314548	99.98	6.45	109770932	109742298	109770932	54883532	54887400	108789068	109734940	7358	427404	334865	68.51	0	75189882	37622407	37567475	74839425	75187267	2615	140984	128978	99.03	95.5	92.01	58.59	149.13	88.28	153
IC050T	IC050	184962576	184918842	99.98	11.9	162956075	162912341	162956075	81474189	81481886	161234416	162903116	9225	622500	506539	69.6	0	113384707	56708649	56676058	112735496	113381966	2741	220641	202362	99.06	96.14	93.5	70.85	224.03	86.76	154
IC080N	IC080	100448634	100425250	99.98	5.98	94447756	94424372	94447756	47222409	47225347	93592958	94417970	6402	411292	338410	70.66	0	66718774	33372303	33346471	66403025	66716299	2475	146643	136239	98.86	94.88	90.89	53.34	132.24	87.92	154
IC080T	IC080	88548966	88526176	99.97	5.92	83310354	83287564	83310354	41654413	41655941	82401540	83282356	5208	454444	377866	70.89	0	59045786	29527761	29518025	58709622	59043723	2063	159789	147825	98.75	94.23	89.54	47.49	117.08	87.57	149
IC138N	IC138	115113958	115086338	99.98	7.04	107007212	106979592	107007212	53502392	53504820	106270926	106974380	5212	181176	118480	71.76	0	76767486	38352524	38414962	76503145	76765636	1850	48151	44114	99.12	96.26	93.48	62.16	153.98	90.16	161
IC138T	IC138	122829454	122799335	99.98	5.02	116663357	116633238	116663357	58330529	58332828	115562486	116627766	5472	433164	349184	70.78	0	82557026	41255955	41301071	82147664	82555079	1947	143165	132334	99.03	95.99	93.01	62.21	165.94	88.43	157
IC156N	IC156	120827580	120800859	99.98	7.9	111281426	111254705	111281426	55638733	55642693	110532842	111247810	6895	254968	186577	72.24	0	80366257	40222220	40144037	80089445	80363695	2562	84672	78521	99.09	96.23	93.52	63.58	160.34	89.63	161
IC156T	IC156	81564984	81545950	99.98	5.89	76761713	76742679	76761713	38379948	38381765	76056352	76737092	5587	325626	250543	70.05	0	53757642	26908239	26849403	53508135	53755422	2220	103746	95641	98.82	94.7	90.16	43.77	107.57	89.17	155
IC186G	IC186	134738334	134612923	99.91	7.88	124124354	123998943	124124354	62058912	62065442	123317846	123978558	20385	253696	174066	73.73	0	91430220	45658562	45771658	91162919	91421511	8709	71465	65657	99.25	97.48	95.68	71.39	184.82	92.03	152
IC186T	IC186	147721792	147623378	99.93	11.09	131354688	131256274	131354688	65673159	65681529	130469504	131239546	16728	319796	256571	81.39	0	106825253	53376461	53448792	106471207	106816634	8619	124617	114880	99.23	97.65	96.12	76.64	216.18	91.67	151
IC219N	IC219	115071820	115046580	99.98	7.67	106250394	106225154	106250394	53124015	53126379	105584216	106219834	5320	160192	100714	71.39	0	75832055	37881776	37950279	75594218	75830089	1966	41098	37654	99.14	96.13	93.12	60.83	152.07	89.46	157
IC219T	IC219	112806156	112777527	99.97	5.48	106623550	106594921	106623550	53310594	53312956	105343438	106589194	5727	403712	326090	73.91	0	78789100	39371364	39417736	78275081	78786830	2270	138598	127191	99.01	96.13	93.33	62.71	158.5	89.63	158
IC257N	IC257	142577086	142546815	99.98	7.62	131710522	131680251	131710522	65852855	65857667	130744952	131672894	7357	423064	336766	71.41	0	94027749	47031638	46996111	93666682	94025181	2568	149299	139009	99.13	96.14	93.44	67.55	186.69	88.3	152
IC257T	IC257	105676382	105652514	99.98	5.89	99448415	99424547	99448415	49723183	49725232	98576458	99418648	5899	358042	288456	69.23	0	68832116	34421978	34410138	68508588	68829878	2238	121653	112001	98.93	95.06	91.1	53.31	137.09	87.68	148
IC263N	IC263	52758292	52733991	99.95	14.93	44887463	44863162	44887463	22443302	22444161	44632434	44861524	1638	69734	45400	78.78	0	35344153	17768039	17576114	35247846	35343855	298	13031	12309	98.24	88.51	77.87	28.27	82.81	80.97	129
IC263T	IC263	60670748	60649490	99.96	10.87	54075438	54054180	54075438	27036962	27038476	53706636	54051498	2682	257824	227147	72.62	0	39251876	19663401	19588475	39120965	39250942	934	93281	90136	98.88	93.73	87.01	32.75	86.57	88.47	166
IC276N	IC276	52283360	52248597	99.93	10.07	47021086	46986323	47021086	23510583	23510503	46589272	46983916	2407	161224	107822	68.64	0	32252108	16152168	16099940	32116497	32251291	817	31314	29780	98.83	92.73	84.6	32.49	89.59	86.29	138
IC276T	IC276	47125548	47074368	99.89	11.79	41575423	41524243	41575423	20786356	20789067	41257992	41521354	2889	58836	44838	78.53	0	32609232	16331977	16277255	32490959	32607734	1498	18424	17440	98.68	91.37	81.43	24.88	73.72	86.52	141
IC289G	IC289	121732148	121681297	99.96	10.92	108445682	108394831	108445682	54212582	54233100	107740618	108383000	11831	310738	252665	81.81	0	88681505	44460742	44220763	88376340	88674551	6954	134282	125112	99.17	97.13	95.06	69.48	179.42	91.24	151
IC289T	IC289	142502840	142419867	99.94	20.42	113417594	113334621	113417594	56693139	56724455	112074990	113319826	14795	642252	549424	79.09	0	89641729	44910633	44731096	89080303	89633651	8078	266420	249658	99.03	96.71	94.5	69.81	179.29	90.63	159
IC292T	IC292	85607446	85575366	99.96	6.3	80217343	80185263	80217343	40107607	40109736	79461618	80179742	5521	349060	290174	73.6	0	59016070	29528218	29487852	58732205	59013693	2377	126807	118100	98.8	94.54	89.82	45.52	117.78	87.76	152
IC294S	IC294	152783918	152696660	99.94	11.73	134868686	134781428	134868686	67425391	67443295	133625620	134763200	18228	714454	569197	77.06	0	103857252	51893117	51964135	103391210	103849456	7796	256047	235688	99.24	97.55	95.9	75.69	210.24	91.43	149
IC294T	IC294	141260390	141163550	99.93	8.87	128738529	128641689	128738529	64364726	64373803	127739634	128620690	20999	455834	356737	76.04	0	97817171	48824018	48993153	97448738	97807974	9197	157731	145036	99.25	97.53	95.82	73.13	197.34	91.66	153
IC321N	IC321	99496698	99476199	99.98	7.29	92243779	92223280	92243779	46120410	46123369	91447112	92217406	5874	430360	351910	72.8	0	67142039	33593098	33548941	66843412	67139631	2408	155188	144825	98.93	95.48	91.96	54.96	133.71	89.29	153
IC321T	IC321	106868104	106845363	99.98	6.68	99734560	99711819	99734560	49866207	49868353	98612298	99706158	5661	507016	409431	71.44	0	71238874	35635288	35603586	70811784	71236786	2088	174690	160759	98.96	95.45	91.73	53.95	142.87	87.99	151
IC322N	IC322	122689202	122620405	99.94	7.12	113954203	113885406	113954203	56977978	56976225	112654178	113876554	8852	535512	270014	31.57	0	35951560	18005580	17945980	35752021	35950701	859	19878	18557	99.13	93.67	86.25	33.29	90.62	87.04	132
IC322T	IC322	65823772	65792540	99.95	9.69	59448988	59417756	59448988	29724156	29724832	59088168	59416484	1272	30506	20792	79.53	0	47255364	23672987	23582377	47099624	47255027	337	9370	8552	98.63	93.49	87.19	40.42	106.79	85.85	138
IC343N	IC343	101483028	101460529	99.98	6.88	94507396	94484897	94507396	47251988	47255408	93762810	94478606	6291	387622	315244	73.62	0	69556297	34788304	34767993	69277910	69553611	2686	141354	132234	99.02	95.91	92.7	57.1	138.59	89.9	155
IC343T	IC343	87844624	87818398	99.97	5.63	82899517	82873291	82899517	41449032	41450485	81880878	82867036	6255	514826	413542	61.32	0	50818606	25403933	25414673	50489201	50816521	2085	146064	135311	98.95	94.63	89.68	40.48	101.68	89.14	147
IC381N	IC381	106865788	105839334	99.04	8.11	98282259	97255805	98282259	49138440	49143819	95245904	97236436	19369	751202	648597	76.02	0	73934057	37004874	36929183	73023238	73924384	9673	292268	272730	98.86	95.36	92.07	59.19	146.71	88.6	164
IC381T	IC381	91386218	91369016	99.98	6.62	85338850	85321648	85338850	42668499	42670351	84732200	85316700	4948	160976	120282	72.43	0	61800922	30933657	30867265	61568042	61798872	2050	53186	49067	98.91	95.11	91.21	50.82	123.64	89.08	155
IC387S	IC387	214587538	214388806	99.91	7.99	197460737	197262005	197460737	98715374	98745363	192980358	197212940	49065	3065838	2030583	45.39	0	89537519	44848205	44689314	88654881	89524853	12666	646857	609102	99.37	97.35	95.28	71.5	179.39	91.67	142
IC387T	IC387	144209084	144049212	99.89	10.96	128415653	128255781	128415653	64199960	64215693	127316386	128240562	15219	486830	397765	79.43	0	101875455	50904434	50971021	101468259	101868272	7183	187442	173445	99.24	97.57	95.94	75.58	205.92	91.72	151
IC403N	IC403	108360876	108334626	99.98	7.76	99956065	99929815	99956065	49976362	49979703	99142644	99923054	6761	348586	272333	70.6	0	70546064	35280069	35265995	70252774	70543553	2511	117667	108805	99.08	95.92	92.71	57.78	140.94	89.56	154
IC403T	IC403	95547760	95519360	99.97	8.46	87468559	87440159	87468559	43733057	43735502	86761672	87433822	6337	283332	223812	71.09	0	62163077	31121927	31041150	61903202	62160471	2606	96802	89450	98.78	94.7	90.37	49.01	123.91	88.01	157
IC531G	IC531	66837932	66765803	99.89	9.18	60711860	60639731	60711860	30355358	30356502	60382668	60637812	1919	159724	140390	76.31	0	46271980	23172750	23099230	46165584	46271247	733	62867	60709	98.88	94.27	88.53	39.78	102.59	87.9	164
IC531T	IC531	64907080	64869027	99.94	10.13	58338761	58300708	58338761	29168663	29170098	57969284	58298872	1836	58764	44587	78.72	0	45897138	22993042	22904096	45749017	45896522	616	18153	17162	98.68	93.58	87.07	38.87	103.17	86.37	142
IC537S	IC537	134076046	134017805	99.96	11.86	118184325	118126084	118184325	59079267	59105058	117290776	118111550	14534	434148	350831	77.66	0	91733887	45991473	45742414	91388735	91726500	7387	159537	149196	99.12	96.94	94.83	69.9	184.32	90.74	157
IC537T	IC537	128759996	128689542	99.95	12.17	113099368	113028914	113099368	56539189	56560179	112149998	113016842	12072	526846	452352	81.35	0	91953013	46058418	45894595	91562369	91946199	6814	216846	203473	99.11	96.94	94.8	70.01	186	90.41	152
IC566G	IC566	127992276	127941781	99.96	10.4	114683307	114632812	114683307	57333024	57350283	113764568	114617472	15340	370690	245348	68.08	0	78038066	39097701	38940365	77736598	78031983	6083	92144	85498	99.19	96.8	94.28	63.56	157.79	90.82	150
IC566T	IC566	121581564	121493700	99.93	15.08	103257290	103169426	103257290	51618227	51639063	102136854	103156206	13220	697168	586896	78.18	0	80657367	40443982	40213385	80229223	80650484	6883	269507	252083	99.05	96.5	93.96	64.51	162.82	90.23	151
IC094N	IC094	68979714	68209707	98.88	14.48	59103839	58333832	59103839	29551595	29552244	58052798	58331982	1850	60206	42707	77.12	0	44989767	22526975	22462792	44868954	44989184	583	16987	16047	98.66	93.24	86.6	38.45	101.51	85.89	146
IC094T	IC094	124034554	123861382	99.86	4.56	118383677	118210505	118383677	59191029	59192648	116682338	118198724	11781	791920	448076	19.69	0	23275610	11661783	11613827	23128906	23275044	566	21512	20280	98.9	88.36	74	13.58	52.88	86.95	132
OV0772T	OV0772	105330898	105177779	99.85	17.55	86872894	86719775	86872894	43409617	43463277	86142100	86665800	53975	329740	268272	77.38	0	67106339	33587273	33519066	66857577	67072498	33841	110670	105878	99.37	98.75	98.09	62.61	138.86	97.2	224
OV0841T	OV0841	112242308	112105869	99.88	17.45	92685247	92548808	92685247	46316482	46368765	92006838	92499452	49356	339894	275511	77.66	0	71869402	35967233	35902169	71641170	71837842	31560	113466	108664	99.37	98.77	98.14	67.98	149.08	97.1	219
OV1217G	OV1217	109825340	109724668	99.91	20.56	87270027	87169355	87270027	43610728	43659299	86661844	87128998	40357	331146	270971	79	0	68862178	34459204	34402974	68636219	68835194	26984	120712	115579	99.37	98.74	98.07	64.96	144.02	97.05	204
OV1217T	OV1217	123302100	123024264	99.77	14.93	104928625	104650789	104928625	52405175	52523450	103806920	104555834	94955	555468	466901	76.84	0	80416952	40262541	40154411	80071815	80355945	61007	180189	172337	99.4	98.8	98.23	72.93	166.71	96.84	221
OV1417G	OV1417	100154088	100096044	99.94	20.92	79213352	79155308	79213352	39593200	39620152	78728704	79129154	26154	276480	224977	78.61	0	62220546	31128671	31091875	62036003	62203161	17385	97109	92958	99.35	98.7	97.88	58.57	129.76	97.09	211
OV1417T	OV1417	119895496	119824329	99.94	19.65	96353104	96281937	96353104	48158625	48194479	95661562	96252160	29777	406822	341923	78.69	0	75761048	37901094	37859954	75485702	75741670	19378	148968	142615	99.37	98.76	98.06	67.98	159.06	96.53	202
OV1621G	OV1621	105611030	105482007	99.88	18.36	86247844	86118821	86247844	43098867	43148977	85578292	86073394	45427	329716	267615	78.73	0	67797590	33926739	33870851	67556489	67767365	30225	115611	110677	99.35	98.74	97.99	62.05	142.33	96.81	203
OV1621T	OV1621	113015468	112885192	99.88	19.45	91056516	90926240	91056516	45502366	45554150	90345634	90881266	44974	366832	302100	78.51	0	71387930	35722324	35665606	71138501	71358788	29142	126309	121280	99.36	98.74	98	64.02	148.95	96.67	211
OV1723G	OV1723	108774556	108512850	99.76	20.53	86492534	86230828	86492534	43221302	43271232	85546690	86188334	42494	423256	356922	79.07	0	68186322	34121644	34064678	67876106	68158483	27839	158345	152197	99.38	98.75	98.06	62.98	142.95	96.95	201
OV1723T	OV1723	117284028	117189639	99.92	15.83	98729185	98634796	98729185	49341782	49387403	97974638	98592460	42336	422492	357022	77.41	0	76353527	38204873	38148654	76073498	76327361	26166	145951	139682	99.4	98.78	98.16	70.13	158.82	96.86	218
OV1754G	OV1754	93573548	93477970	99.9	19.11	75709040	75613462	75709040	37842929	37866111	75171974	75589294	24168	264146	212820	78.33	0	59227075	29630543	29596532	59038869	59211620	15455	87290	83488	99.33	98.64	97.71	54.96	123.38	96.99	212
OV1754T	OV1754	103697192	103471414	99.78	13.47	89756920	89531142	89756920	44835045	44921875	88876604	89450772	80370	395468	329296	77.52	0	69407273	34749630	34657643	69122383	69353723	53550	132887	127117	99.36	98.7	97.91	62.64	144.57	96.67	217
OV1810T	OV1810	112825416	112693225	99.88	13.57	97536900	97404709	97536900	48739211	48797689	96738556	97350552	54157	442952	368482	77.24	0	75239467	37652316	37587151	74966974	75204490	34977	149930	143618	99.41	98.83	98.28	70.77	156.02	97.14	220
OV1991G	OV1991	94714348	94600357	99.88	17.8	77871014	77757023	77871014	38908785	38962229	77356614	77705362	51661	260708	205398	77.13	0	59971182	30016362	29954820	59802220	59936912	34270	87259	83116	99.35	98.69	97.86	54.65	123.63	97.21	230
OV1991T	OV1991	104445890	104330471	99.89	15.54	88229087	88113668	88229087	44088174	44140913	87529856	88062288	51380	362400	295877	76.05	0	67008393	33538025	33470368	66765361	66975460	32933	120009	114844	99.39	98.72	97.9	61.09	139.09	96.74	220
OV2090G	OV2090	94466768	94371332	99.9	16.34	79046355	78950919	79046355	39502110	39544245	78559108	78907158	43761	260330	206456	76.98	0	60776395	30417877	30358518	60614815	60747730	28665	86551	82906	99.35	98.7	97.9	54.87	125.5	97.09	229
OV2090T	OV2090	92502094	92416215	99.91	14.72	78893847	78807968	78893847	39428713	39465134	78374180	78764930	43038	292110	240370	75.08	0	59171634	29614254	29557380	59000222	59144774	26860	94653	90659	99.37	98.61	97.52	52.02	121.23	96.62	241
OV2405T	OV2405	98059456	97916867	99.85	17.22	81195941	81053352	81195941	40565280	40630661	80563826	80987066	66286	319742	260973	75.78	0	61424415	30751953	30672462	61222109	61382375	42040	106797	102066	99.38	98.68	97.85	56.28	125.35	97.03	246
OV2602G	OV2602	98929840	98839591	99.91	20.15	79010279	78920030	79010279	39483573	39526706	78518166	78883452	36578	242586	190104	79.46	0	62706099	31378548	31327551	62523934	62681079	25020	85686	82129	99.35	98.7	97.83	56.14	131.84	96.76	199
OV2602T	OV2602	106928648	106823930	99.9	14.81	91108177	91003459	91108177	45530226	45577951	90447610	90953506	49953	402750	337750	76.06	0	69213400	34636309	34577091	68995417	69182815	30585	135760	129859	99.4	98.77	98.06	63.1	141.78	96.97	242
OV0711T	OV0711	114350528	114045244	99.73	13.16	99346031	99040747	99346031	49609100	49736931	98253746	98933346	107401	494990	418079	77.77	0	77027262	38572993	38454269	76684937	76956780	70482	169956	162846	99.38	98.76	98.14	70.92	160.59	96.72	213
WM982A	WM982	107453198	107201843	99.77	13.52	92955463	92704108	92955463	46428266	46527197	92018388	92613358	90750	435064	360468	77.04	0	71418067	35760601	35657466	71134519	71358391	59676	136829	131091	99.39	98.77	98.12	66.72	147.83	97.01	224
VOA1675T	VOA1675	112768930	112607348	99.86	37.42	70625865	70464283	70625865	35301676	35324189	69524080	70448310	15973	430968	355651	73.36	0	51693913	25854776	25839137	51344452	51685984	7929	133616	125539	99.24	97.12	93.23	23.49	76.54	95	166
VOA1719N	VOA1719	87894660	87769137	99.86	37.41	55063231	54937708	55063231	27523695	27539536	54025194	54924466	13242	604500	518027	73.35	0	40297369	20156151	20141218	39961795	40290443	6926	197838	186418	99.23	97.17	92.54	9.16	59.86	96.47	165
VOA1719T	VOA1719	127057630	126884355	99.86	37.95	78905060	78731785	78905060	39438812	39466248	77758374	78714488	17297	488998	407861	73.41	0	57795716	28902073	28893643	57430460	57786949	8767	155816	146428	99.26	97.55	94.47	32.62	85.58	95.19	166
VOA1724T	VOA1724	111986612	111828839	99.86	36.57	71087622	70929849	71087622	35533092	35554530	70450056	70916316	13533	301856	248672	74.67	0	52959957	26486480	26473477	52778117	52952626	7331	95834	90066	99.18	96.84	92.81	27.22	78.52	94.61	165
VOA1872T	VOA1872	114448530	114335844	99.9	14.96	97342000	97229314	97342000	48643453	48698547	96539608	97180616	48698	447674	373471	77.52	0	75368470	37715766	37652704	75088305	75338157	30313	144719	138887	99.39	98.76	98.13	68.53	157.12	96.8	214
VOA2100N	VOA2100	104397322	104271124	99.88	35.34	67547092	67420894	67547092	33765789	33781303	67162056	67410256	10638	164406	125725	76.08	0	51290522	25648965	25641557	51201995	51284536	5986	42815	40269	99.08	96.67	92.98	25.22	76.7	94.6	156
VOA2100T	VOA2100	169429712	169183244	99.85	35.01	110190684	109944216	110190684	55076918	55113766	108759828	109923120	21096	606370	499574	74.29	0	81675091	40849359	40825732	81233567	81665266	9825	188820	178017	99.34	98.26	96.57	57.31	121.2	95.46	166
VOA2183N	VOA2183	125507568	125331979	99.86	36.86	79313292	79137703	79313292	39644717	39668575	78258592	79120716	16987	452966	372501	73.93	0	58504845	29256820	29248025	58183122	58496717	8128	140523	132409	99.27	97.75	95.1	34.13	86.82	95.72	163
VOA2183T	VOA2183	135092054	134934510	99.88	29.1	95830575	95673031	95830575	47888275	47942300	94751430	95643710	29321	497090	404220	76.73	0	73414269	36725090	36689179	73046877	73396443	17826	162154	154162	99.28	98.2	96.61	64.6	131.58	95.19	165
VOA3937N	VOA3937	118393284	118204997	99.84	30.68	82122806	81934519	82122806	41033618	41089188	80490454	81900150	34369	603480	503368	75.86	0	62157370	31097712	31059658	61571472	62137083	20287	198656	188139	99.35	98.1	96.28	55.01	111.47	95.6	166
VOA3937T	VOA3937	112633448	112473262	99.86	31.19	77554199	77394013	77554199	38744179	38810020	76437714	77356380	37633	461558	376914	76.2	0	58974849	29501923	29472926	58589587	58951440	23409	150729	143062	99.28	98	95.98	50.47	105.24	95.49	163
WM1070T	WM1070	108931662	108824121	99.9	17.93	89421850	89314309	89421850	44685576	44736274	88773266	89268138	46171	304114	235894	76.08	0	67952798	34005277	33947521	67730313	67923594	29204	91761	87690	99.36	98.72	98.01	62.91	141.7	96.92	210
WM282B	WM982	126711422	126576010	99.89	17.34	104767246	104631834	104767246	52350032	52417214	103860090	104576936	54898	484970	403711	76.83	0	80387430	40226342	40161088	80065387	80353160	34270	160891	153989	99.41	98.79	98.17	72.08	167.02	96.62	218

## Sheet: Validation
Filnames	Total.reads	Mapped.reads	%Reads.mapped	%Mapped.reads.duplicates	Total.reads.minus.duplicates	Mapped.reads.minus.duplicates	Paired.in.sequencing	Read1	Read2	Properly.paired	With.itself.and.mate.mapped	Singletons	With.mate.mapped.to.a.different.chr	With.mate.mapped.to.a.different.chr..mapQ..5.	%Reads.OnTarget	%OnTarget.duplicates	OnTarget.paired.in.sequencing	OnTarget.read1	OnTarget.read2	OnTarget.properly.paired	OnTarget.With.itself.and.mate.mapped	OnTarget.singletons	OnTarget.with.mate.mapped.to.a.different.chr	OnTarget.with.mate.mapped.to.a.different.chr..mapQ..5.	%Target.bases...1.fold.Coverage	%Target.bases...10.fold.Coverage	%Target.bases...20.fold.Coverage	%Target.bases...100.fold.Coverage	Mean.coverage.for.target.bases	%Target.bases.with.one.fifth.of.mean.coverage	Median.Fragment.Length
232	34421288	34230069	99.44	40.59	20527598	20336379	20527598	10234943	10292655	19967418	20318044	18335	244354	181899	60.13	0	12228736	6133191	6095545	12137090	12225507	3229	48506	43844	99.92	99.34	98.69	89.01	278.18	95.54	104
326	32055372	31944371	99.65	26.64	23546714	23435713	23546714	11751231	11795483	23012112	23418470	17243	288754	224446	62.24	0	14587448	7316570	7270878	14479818	14584691	2757	60473	55630	99.92	99.24	98.58	90.26	333.25	94.39	120
347	35264212	35136022	99.64	25.86	26176756	26048566	26176756	13062548	13114208	25286968	26027614	20952	508150	395100	62.91	0	16387631	8217204	8170427	16180838	16384752	2879	111687	101746	99.94	99.44	98.88	90.75	373.97	94.07	106
705	33613158	33473244	99.58	31.04	23223781	23083867	23223781	11587501	11636280	22856014	23067974	15893	149226	113240	61.85	0	14277436	7175768	7101668	14216221	14274637	2799	35087	32958	99.86	98.76	97.5	83.78	324.09	90.14	133
812	28686594	28587489	99.65	20.01	22965115	22866010	22965115	11463803	11501312	22175566	22847314	18696	484882	383688	62.68	0	14333007	7190867	7142140	14154942	14329944	3063	103382	94992	99.94	99.33	98.69	88.91	327.74	94.05	120
1121	37253472	36971151	99.24	43.44	21191491	20909170	21191491	10565841	10625650	20547690	20888094	21076	183038	124717	58.61	0	12255837	6141219	6114618	12143718	12252101	3736	42331	38453	99.96	99.48	98.84	86.99	275.24	94.79	90
1341	33736442	33597921	99.59	37.47	21147736	21009215	21147736	10551894	10595842	20581462	20989986	19229	259548	185159	57.45	0	12069942	6044605	6025337	11971242	12067267	2675	40097	35662	99.94	99.51	99.01	89.07	273.97	96.09	94
1356	34245014	34123599	99.65	10.77	30568254	30446839	30568254	15260496	15307758	30152784	30422088	24751	209152	165446	57.37	0	17468324	8791322	8677002	17393588	17464971	3353	52926	49757	99.93	99.19	98.38	88.11	393.17	91.3	166
1809	34112040	34001669	99.68	11.17	30312496	30202125	30312496	15131842	15180654	29909242	30180380	21745	209784	167225	60.9	0	18391963	9271759	9120204	18314304	18388826	3137	54993	52167	99.94	99.23	98.48	89.31	415.72	91.5	162
1960	31660670	31551973	99.66	31.53	21710976	21602279	21710976	10835264	10875712	21237548	21584526	17753	251652	196229	57.62	0	12446935	6241007	6205928	12362124	12444171	2764	49740	45888	99.92	99.28	98.61	89.16	282.49	95.35	129
2132	30405626	30315675	99.7	18.56	24777854	24687903	24777854	12371691	12406163	24460708	24672328	15575	150298	112253	61.43	0	15166185	7601010	7565175	15108575	15163554	2631	31855	29728	99.93	99.19	98.45	89.74	347.11	93.63	126
2139	29954764	29867529	99.71	15.04	25461948	25374713	25461948	12712635	12749313	25139748	25359472	15241	179218	141492	64.34	0	16327018	8195578	8131440	16266157	16324299	2719	45304	43006	99.86	98.68	97.2	80.13	369.95	85.75	161
2141	31369578	31255284	99.64	24.27	23782555	23668261	23782555	11870224	11912331	23444240	23647582	20679	168386	127088	54.59	0	12919447	6470477	6448970	12868617	12916191	3256	38073	35697	99.92	99.02	97.93	83.2	290.99	91.73	162
2145	35033176	34906761	99.64	42.49	20199589	20073174	20199589	10076855	10122734	19795852	20055344	17830	154536	105047	55.64	0	11168937	5595231	5573706	11101381	11166692	2245	25045	23030	99.97	99.59	98.95	84.48	253.44	95.05	100
5287	35531616	35402442	99.64	25.88	26367801	26238627	26367801	13162539	13205262	26079074	26225894	12733	90780	66072	67.69	0	17761005	8907102	8853903	17706719	17758634	2371	26265	24834	99.81	98.78	97.65	86.03	406.78	88.8	110
7793	48765846	48589684	99.64	13.59	42163461	41987299	42163461	21045635	21117826	41523944	41956810	30489	345522	271547	58.59	0	24600669	12372545	12228124	24473262	24597390	3279	95166	88560	99.95	99.4	98.85	93.02	555.95	91.83	159
9061	39006734	38880372	99.68	14.12	33518153	33391791	33518153	16733675	16784478	33080398	33367908	23883	217658	171940	58.49	0	19529949	9816687	9713262	19449564	19527041	2908	55351	52236	99.93	99.28	98.58	90.45	441.18	91.81	161
10786	36301816	36182167	99.67	12.5	31778901	31659252	31778901	15867103	15911798	31390816	31635492	23760	181316	139500	56.17	0	17781796	8942694	8839102	17716764	17778730	3066	42635	40114	99.91	99.27	98.59	90.12	400.55	92.63	167
4884	43667260	43483165	99.58	15.13	37089874	36905779	37089874	18511231	18578643	36602728	36876904	28875	220528	167387	57.49	0	21215549	10669699	10545850	21138637	21212144	3405	57404	53642	99.94	99.45	98.92	93.32	478.03	93.7	167
1491	18289452	18219309	99.62	11.99	16104615	16034472	16104615	8041748	8062867	15886878	16018252	16220	98982	77619	55.65	0	8923690	4478571	4445119	8884960	8919866	3824	24753	23309	99.89	98.74	97.27	75.56	201.76	92.98	160
5689	30779176	30631644	99.52	49.88	15499353	15351821	15499353	7722957	7776396	14650646	15332978	18843	375766	261428	60.22	0	9244909	4634608	4610301	9056886	9242025	2884	65586	57877	99.91	98.96	97.5	76.97	205.03	93.13	88
66102	32035350	31909762	99.61	10.95	28540812	28415224	28540812	14244535	14296277	28056260	28394008	21216	250014	198630	62.3	0	17701827	8879941	8821886	17607421	17698501	3326	59935	55866	99.93	99.35	98.74	91.58	405.48	93.68	135
1557	36201836	36047785	99.57	33.61	24087319	23933268	24087319	12020933	12066386	23795388	23920962	12306	77848	56602	67.59	0	16177282	8104391	8072891	16126313	16174956	2326	23942	22633	99.79	98.56	97.15	84.17	368.17	88.55	92
2058	31111224	30968811	99.54	23.87	23719752	23577339	23719752	11836571	11883181	22114224	23551774	25565	936970	716049	62.83	0	14814159	7427315	7386844	14394204	14811095	3064	207921	188065	99.89	98.98	97.7	83.79	333.09	89.98	93
4257	34847924	34677457	99.51	37.28	21919205	21748738	21919205	10934214	10984991	21179638	21733650	15088	360586	273465	63.39	0	13787577	6910371	6877206	13621704	13785075	2502	84939	78145	99.85	99.04	98.04	85.57	310.51	92.18	92
4506	42514620	42342945	99.6	14.74	36271309	36099634	36271309	18104538	18166771	35810838	36072046	27588	209266	159558	57.88	0	20895620	10506567	10389053	20822381	20892303	3317	53832	50562	99.95	99.41	98.84	92.28	470.79	92.8	163
6845	33828246	33683637	99.57	25.69	25174305	25029696	25174305	12562555	12611750	24864844	25014040	15656	105648	79910	65.08	0	16288174	8176518	8111656	16235715	16285174	3000	31699	29867	99.89	99.05	98.17	88.05	371.54	91.62	124
1240	31019640	30873498	99.53	21.43	24401973	24255831	24401973	12175153	12226820	22366914	24227376	28455	1471070	1153333	61.92	0	15019726	7536872	7482854	14525542	15016497	3229	347789	318406	99.95	99.38	98.45	85.48	340.25	91.19	103
1250	36996452	36868044	99.65	40.9	21918889	21790481	21918889	10935566	10983323	21310290	21776208	14273	306794	234409	62.38	0	13593407	6811741	6781666	13452557	13591124	2283	73749	68026	99.87	99	98.15	87.2	307	93.29	98
2796	33938998	33788266	99.56	19.95	27199690	27048958	27199690	13579793	13619897	26797316	27035370	13588	118790	88430	66.92	0	18100955	9064852	9036103	18000741	18098330	2625	35171	32296	99.79	98.63	97.35	85.23	411.54	87.98	93
4714	35769422	35586144	99.49	18.23	29280579	29097301	29280579	14614188	14666391	28354158	29077954	19347	521952	409387	64.83	0	18864769	9449833	9414936	18649221	18861790	2979	131593	121609	99.84	98.99	98.12	88.1	433.35	90.02	101
4842	32670304	32551484	99.64	17.49	26976519	26857699	26976519	13464773	13511746	26230688	26839186	18513	422708	321999	64.13	0	17224592	8630373	8594219	17059145	17221669	2923	89668	82417	99.91	99.28	98.61	90.02	396.1	92.72	111
7722	25638402	25547551	99.65	5.57	24214229	24123378	24214229	12090172	12124057	23969320	24103270	20108	110540	81072	56.43	0	13612721	6834933	6777788	13578902	13608997	3724	23548	22199	99.91	99.1	98.3	86.05	306	93.23	178
10673	35193112	34985104	99.41	23.77	26877331	26669323	26877331	13414312	13463019	26453080	26654878	14445	117542	88971	68.34	0	18226462	9127614	9098848	18140746	18223770	2692	36624	33766	99.77	98.53	97.2	84.68	412.97	87.46	87
144	28221604	28015088	99.27	9.84	25465165	25258649	25465165	12704774	12760391	24174136	25223872	34777	899810	721684	54.83	0	13849479	6945088	6904391	13635081	13844803	4676	169130	157224	99.98	99.52	97.78	64.99	311.57	79.12	174
354	31316632	31142107	99.44	7.41	29009974	28835449	29009974	14477194	14532780	28657584	28807432	28017	120682	85203	59.84	0	17254998	8648359	8606639	17208951	17250539	4459	31932	30070	99.95	99.4	98.75	90.73	391.07	93.42	153
852	29609938	29517123	99.69	10.78	26427710	26334895	26427710	13195402	13232308	26141912	26315010	19885	142832	109092	56.44	0	14863879	7478835	7385044	14818266	14860492	3387	34110	31881	99.93	99.19	98.35	87.35	333.19	92.76	185
1802	27672982	27530532	99.49	9.33	25105100	24962650	25105100	12529478	12575622	24799318	24937472	25178	107978	76059	60.56	0	15117564	7579582	7537982	15072328	15113038	4526	29062	27457	99.95	99.26	98.53	88.62	341.54	93.43	159
6099	28613574	28458192	99.46	7.76	26404099	26248717	26404099	13176708	13227391	26070536	26221252	27465	123792	88392	59.26	0	15553782	7801790	7751992	15507882	15548989	4793	32259	30230	99.95	99.28	98.45	87.54	350.62	92.41	163
6664	28627818	28521821	99.63	13.98	24640815	24534818	24640815	12300850	12339965	24354400	24513894	20924	131460	101457	54.68	0	13416007	6757226	6658781	13373761	13412371	3636	30925	29250	99.93	99.04	98.03	85.2	299.25	92.71	193
9069	30160706	30053804	99.65	13.69	26045458	25938556	26045458	13003011	13042447	25746088	25917938	20618	144068	112301	55.56	0	14412559	7254255	7158304	14368004	14409147	3412	34306	32334	99.91	99.12	98.28	85.91	322.35	92.33	185
10478	30849208	30668239	99.41	11.95	27184880	27003911	27184880	13568701	13616179	26821016	26974288	29623	120822	83836	56.65	0	15297448	7668802	7628646	15257674	15293260	4188	25916	24289	99.94	99.32	98.6	89.47	345.08	93.69	157
10559	35792884	35583062	99.41	9.97	32246778	32036956	32246778	16090177	16156601	31845760	32005024	31932	124198	83825	58.05	0	18598900	9322295	9276605	18552327	18594461	4439	30595	28723	99.95	99.45	98.86	92.24	418.13	93.96	168
6432	41608168	41471597	99.67	15.87	35024643	34888072	35024643	17484912	17539731	34660474	34864812	23260	154882	112927	57.88	0	20194175	10160483	10033692	20138195	20191054	3121	37853	35413	99.94	99.39	98.74	91.43	454.54	92.47	169
2068	35688272	35610095	99.78	9.1	32449252	32371075	32449252	16208367	16240885	32130252	32355440	15635	167252	132611	61.98	0	20064129	10081172	9982957	19998178	20061757	2372	44104	41647	99.93	99.29	98.61	91.24	454.23	92.23	161
6039	37887718	37766007	99.68	13.97	32613623	32491912	32613623	16279957	16333666	32236750	32468750	23162	201602	158269	56.53	0	18366668	9247185	9119483	18304504	18363551	3117	51077	48105	99.95	99.37	98.75	90.95	411.4	93.01	185
8488	36510692	36412401	99.73	14.83	31110111	31011820	31110111	15537823	15572288	30724166	30996034	15786	208748	170270	61.88	0	19190148	9625811	9564337	19106039	19187874	2274	59907	56566	99.94	99.29	98.65	91.43	435.05	92.79	156
11669	34561684	34443651	99.66	25.31	25843429	25725396	25843429	12900153	12943276	25545630	25712838	12558	97620	71614	68.75	0	17685111	8864132	8820979	17617399	17682650	2461	29195	27409	99.73	98.5	97.11	85.18	404.55	88.07	94
329	40371000	40212873	99.61	11.46	35761776	35603649	35761776	17852809	17908967	35298760	35584152	19497	215742	167188	65.42	0	23291258	11664129	11627129	23195864	23288401	2857	61581	57494	99.83	98.87	98.03	89.11	539.23	88.11	106
3071	37445066	37292224	99.59	11.36	33207715	33054873	33207715	16575209	16632506	32754778	33029498	25375	220642	175087	58.53	0	19346322	9742651	9603671	19268768	19342966	3356	57180	53901	99.95	99.38	98.76	91.52	437.13	92.85	164
3328	30809346	30669083	99.54	17.32	25496422	25356159	25496422	12721550	12774872	23021916	25325796	30363	1761366	1403776	61.65	0	15631242	7847118	7784124	14952272	15628018	3224	465892	426252	99.93	99.14	97.99	84.22	351.59	89.69	100
7199	46974476	46840799	99.72	7.62	43404800	43271123	43404800	21679692	21725108	42936834	43249590	21533	249842	198829	60.47	0	26166493	13167077	12999416	26078635	26164247	2246	64410	60032	99.93	99.34	98.72	92.89	592.4	91.12	162
10455	35245528	35120210	99.64	28.85	25112000	24986682	25112000	12534613	12577387	24828238	24974922	11760	89396	65384	68.22	0	17045109	8540861	8504248	16987174	17042796	2313	26885	25302	99.84	98.82	97.71	86.7	389.25	90.03	98
11788	35027620	34888272	99.6	40.21	20997469	20858121	20997469	10474309	10523160	20291412	20839902	18219	392704	296742	58.18	0	12135567	6082180	6053387	11992945	12133020	2547	83161	75954	99.95	99.56	99.14	90.21	273.9	96.74	98
2143	45404754	45225640	99.61	10.49	40658464	40479350	40658464	20291356	20367108	40102320	40449534	29816	279636	212208	59.06	0	23906585	12055849	11850736	23812308	23903186	3399	69315	64756	99.96	99.43	98.92	93.56	540.63	92.76	163
6505	35963808	35837607	99.65	11.59	31811959	31685758	31811959	15880405	15931554	31429296	31662600	23158	189704	148398	58.27	0	18463248	9281360	9181888	18399261	18460035	3213	47878	45075	99.95	99.34	98.66	90.7	416.1	92.64	168
10825	35407388	35180784	99.36	13.89	30521865	30295261	30521865	15225279	15296586	30077594	30263286	31975	146702	103465	58.78	0	17806854	8927758	8879096	17750712	17802376	4478	38579	36417	99.96	99.52	98.98	92.23	400.67	94.38	165
913234	34309248	34177506	99.62	22.42	26645674	26513932	26645674	13300652	13345022	26185882	26498686	15246	224754	175825	66.72	0	17689451	8874979	8814472	17593214	17686856	2595	57829	54463	99.88	99.12	98.33	90.1	405.58	92.25	120
913434	35792148	35648558	99.6	18.41	29229109	29085519	29229109	14590226	14638883	28433208	29064466	21053	437908	340828	65.37	0	19013276	9525711	9487565	18831317	19010530	2746	100058	92045	99.94	99.45	98.97	92.8	438.08	94.04	108
01PM0274	33431650	33347689	99.75	23.62	25556586	25472625	25556586	12758669	12797917	25254544	25459668	12957	134574	101381	67.95	0	17309227	8681514	8627713	17240286	17306855	2372	35767	33583	99.88	98.96	97.99	87.66	397.94	90.5	114
056-07	35466986	35296367	99.52	20.84	28109963	27939344	28109963	14027320	14082643	27268328	27913820	25524	415726	308102	64.59	0	18046197	9039282	9006915	17858734	18043082	3115	87847	80561	99.96	99.45	98.86	90.54	410.74	92.8	94
10RMH684	33239476	33143484	99.71	18.55	27092285	26996293	27092285	13525408	13566877	26468062	26977684	18609	395284	310208	63.89	0	17247277	8644995	8602282	17116981	17244681	2596	83654	78526	99.91	99.22	98.48	89.85	396.65	92.43	106
12MH0125	32712206	32608901	99.68	12.7	28569637	28466332	28569637	14262739	14306898	28244254	28451290	15042	138046	103395	68.36	0	19459980	9762896	9697084	19392966	19457213	2767	35155	32889	99.89	99.09	98.29	89.65	449.27	90.93	126
12MH0350	36390110	36271311	99.67	16.2	30515964	30397165	30515964	15233310	15282654	30170466	30382156	15009	137598	102521	67.81	0	20613445	10345567	10267878	20543514	20610731	2714	36185	33967	99.87	99.08	98.3	89.71	473.74	90.33	129
1448-07	31717914	31646660	99.78	10.04	28541338	28470084	28541338	14256577	14284761	28283560	28456066	14018	128336	100793	62.39	0	17763759	8920790	8842969	17712162	17761314	2445	34230	32333	99.93	99.19	98.47	89.65	401.74	92.2	166
1448-07	30003742	29877547	99.58	20.61	23846768	23720573	23846768	11900948	11945820	23484268	23700824	19749	162282	123144	58.74	0	13934105	6981852	6952253	13872296	13930802	3303	40432	37861	99.95	99.38	98.78	90.98	313.25	95.42	166
17K1696	29758205	29699827	99.8	28.68	21240935	21182557	21240935	10599856	10641079	21100444	21180351	2206	58282	57291	92.72	0	19639572	9851306	9788266	19566190	19638250	1322	55338	54423	93.74	93.69	93.64	92.82	619.4	92.25	161
491-07	35766188	35639070	99.64	29.42	25279780	25152662	25279780	12616272	12663508	24708288	25133968	18694	289976	210125	65.23	0	16407779	8215777	8192002	16288841	16405185	2594	55392	50337	99.92	99.34	98.6	88.72	369.29	92.49	84
513-07	37360504	37205715	99.59	35.54	24135881	23981092	24135881	12042372	12093509	23619642	23962004	19088	208896	142271	61.68	0	14790620	7404866	7385754	14688226	14788055	2565	40414	36994	99.9	99.23	98.35	87.42	329.97	92.78	81
789-07	34627548	34509102	99.66	16.61	28894552	28776106	28894552	14423123	14471429	27976640	28751898	24208	631740	479450	62.65	0	18027641	9037157	8990484	17866956	18024744	2897	108973	100858	99.91	99.13	98.21	87.06	416.08	89.66	116
802-07	32543250	32464780	99.76	12.26	28563603	28485133	28563603	14264986	14298617	28276556	28470588	14545	155356	125308	63.37	0	18051527	9054981	8996546	17991807	18048934	2593	44296	41737	99.94	99.27	98.59	90.39	409.17	92.67	159
AB115T1	35788088	35625354	99.55	67.84	11618706	11455972	11618706	5780605	5838101	11189254	11441042	14930	201022	148861	46.96	0	5379668	2697588	2682080	5323514	5377500	2168	39214	34932	99.95	99.41	98.34	59.49	119.41	97.69	107
AB1T1	39926236	39520591	98.98	68.18	12982665	12577020	12982665	6450086	6532579	12283224	12552464	24556	164476	111896	40.6	0	5106510	2561650	2544860	5040906	5102882	3628	29468	27132	99.97	99.52	98.49	54.72	112.31	98.01	100
AB48T2	34079202	33890407	99.45	46.8	18218107	18029312	18218107	9083358	9134749	17755692	18009050	20262	170372	122623	54.89	0	9896640	4957375	4939265	9830360	9893764	2876	32630	30011	99.92	99.31	98.55	84.56	222.66	95.79	97
AB82T1	35994782	35803067	99.47	20.93	28501868	28310153	28501868	14220462	14281406	27905488	28286768	23385	231550	163944	63.19	0	17888146	8956276	8931870	17772730	17884660	3486	48476	44442	99.97	99.58	99.09	91.39	411.28	93.54	108
AM121T1	35436964	35275285	99.54	19.23	28652028	28490349	28652028	14296624	14355404	28187294	28467894	22455	220300	165485	66.18	0	18855631	9443135	9412496	18774468	18852387	3244	52988	49489	99.95	99.49	98.99	92.07	432.81	93.58	109
AM30T1	37517838	37358595	99.58	27.71	27167085	27007842	27167085	13555009	13612076	26804938	26990522	17320	112464	78338	66.03	0	17833107	8932887	8900220	17761393	17830206	2901	33407	31167	99.89	99.2	98.44	89.65	405.07	92.04	88
AM51T1	39765176	39533271	99.42	33.96	26339206	26107301	26339206	13135950	13203256	25862350	26085568	21733	129324	86643	60.75	0	15860240	7941716	7918524	15788182	15857166	3074	29041	26478	99.95	99.51	98.96	90.36	361.09	94.05	95
AM74T1	43127898	42920030	99.52	60.98	16956000	16748132	16956000	8445423	8510577	16557732	16730412	17720	118178	80123	51.53	0	8630738	4326816	4303922	8577555	8628416	2322	30296	28591	99.91	99.15	97.94	75.82	188.96	94.64	80
AS19T1	34938484	34747148	99.45	13.67	30188068	29996732	30188068	15066841	15121227	29768118	29973384	23348	142170	99476	62.94	0	18879006	9450115	9428891	18820546	18875750	3256	29368	27313	99.92	99.42	98.88	91.38	436.47	92.83	110
AS20T1	35898798	35747992	99.58	28.38	25753407	25602601	25753407	12849454	12903953	25310760	25583120	19481	195798	142635	64.24	0	16447034	8232921	8214113	16370103	16444068	2966	42007	38686	99.97	99.53	98.99	90.96	376.25	94.11	106
AS23T1	34717846	34597388	99.65	27.34	25260219	25139761	25260219	12608938	12651281	24569556	25112990	26771	401382	273562	54.13	0	13608734	6813763	6794971	13495334	13606242	2492	54676	48356	99.93	99.14	97.94	83.29	299.84	91.22	76
AS60T1	37996870	37822904	99.54	41.55	22282343	22108377	22282343	11112868	11169475	21815846	22089526	18851	168720	117266	59.82	0	13224927	6622648	6602279	13144154	13222246	2681	35570	32691	99.93	99.41	98.78	88.95	296.62	94.99	89
AS66T1	37378758	37172785	99.45	23.82	28522966	28316993	28522966	14233033	14289933	27890508	28291742	25251	270412	191420	62.49	0	17696332	8860905	8835427	17589397	17693131	3201	49607	45641	99.93	99.38	98.76	90.52	404.72	92.97	94
AS72T2	39923702	39740348	99.54	26.71	29309649	29126295	29309649	14626183	14683466	28629620	29102530	23765	315920	223279	62.64	0	18244382	9132923	9111459	18112558	18241705	2677	64764	59347	99.92	99.33	98.65	90.09	409.59	92.46	82
AS75T1	35188898	35027885	99.54	51.24	17241589	17080576	17241589	8596127	8645462	16456912	17056776	23800	435062	311080	52.34	0	8940720	4479715	4461005	8809196	8938255	2465	73745	66817	99.92	99.37	98.46	79.41	198.65	95.49	87
c1128	37842600	37715281	99.66	32.72	25503881	25376562	25503881	12729798	12774083	24817450	25358560	18002	364980	271007	65.14	0	16530243	8278545	8251698	16373855	16527914	2329	76886	66076	99.91	99.25	98.43	87.58	375.48	91.37	94
c1132	35674668	35561030	99.68	37.79	22234487	22120849	22234487	11097839	11136648	21534224	22103684	17165	334150	248172	60.67	0	13420784	6723149	6697635	13261637	13418514	2270	60989	53172	99.88	98.86	97.74	84.87	302.49	91.82	95
c1135	44895338	44749302	99.67	47.86	23476884	23330848	23476884	11713970	11762914	23033822	23314338	16510	178668	120381	58.09	0	13553401	6784402	6768999	13482265	13551333	2068	29153	25693	99.84	98.92	97.88	86.25	299.6	92.79	81
c1142	36309376	36173635	99.63	29.4	25673601	25537860	25673601	12813119	12860482	24673344	25519344	18516	508408	393074	64.93	0	16580513	8308558	8271955	16331526	16577982	2531	103145	93927	99.92	99.4	98.87	92.03	378.2	94.67	109
c1330	36255952	36117228	99.62	25.51	27040944	26902220	27040944	13495040	13545904	26541190	26887276	14944	248862	198382	68.55	0	18442444	9246321	9196123	18337548	18439730	2714	63109	59074	99.9	99.16	98.39	89.76	421.67	91.66	132
c1333	34722482	34599266	99.65	21.24	27372472	27249256	27372472	13664972	13707500	26865990	27233096	16160	255932	198171	65.94	0	17968950	9002763	8966187	17868553	17966580	2370	53838	50149	99.92	99.36	98.83	92.87	411.75	94.49	125
c1339	33869528	33770237	99.71	22.96	26114875	26015584	26114875	13038178	13076697	25721884	26001392	14192	183246	139452	65.9	0	17143653	8590929	8552724	17060864	17141257	2396	40740	37839	99.89	99.17	98.45	90.49	393.23	93.02	122
c1340	36003180	35866668	99.62	40.26	21563837	21427325	21563837	10762006	10801831	20771546	21408338	18987	419728	310225	58.77	0	12593104	6305632	6287472	12430721	12590980	2124	77397	67663	99.91	99.34	98.66	87.59	280.09	94.72	85
c1343	38470478	38342562	99.67	61.5	14889493	14761577	14889493	7422013	7467480	14441490	14746822	14755	236580	166291	50.68	0	7481684	3749761	3731923	7418219	7479730	1954	41254	36713	99.92	99.35	98.59	80.38	164.58	97.28	87
c1344	36713266	36565576	99.6	30.06	25722509	25574819	25722509	12835553	12886956	25052572	25554060	20759	292482	210207	62.22	0	15911828	7968249	7943579	15775246	15908991	2837	46400	41003	99.94	99.4	98.82	90.71	362.96	94.15	99
c1454	35942566	35794248	99.59	66.81	12027676	11879358	12027676	5988245	6039431	11363978	11862416	16942	378570	287241	43.48	0	5165728	2590740	2574988	5069969	5163726	2002	62559	54787	99.92	99.3	98.38	54.63	113.93	97.97	108
c1523	37198338	37039830	99.57	14.37	31873961	31715453	31873961	15909111	15964850	31082274	31688748	26705	492738	378825	61.68	0	19562362	9794315	9768047	19427987	19559253	3109	92689	85133	99.95	99.57	99.2	94.65	450.38	95.44	133
c1641	33851100	33750321	99.7	34.66	22152860	22052081	22152860	11055814	11097046	21858014	22038080	14001	124958	91728	61.07	0	13467315	6756076	6711239	13414265	13464899	2416	30826	28881	99.89	98.99	97.96	85.05	304.9	92.15	143
c1711	36301412	36099814	99.44	40.8	21573575	21371977	21573575	10761256	10812319	20733962	21348210	23767	363022	256251	59.01	0	12611152	6316378	6294774	12441649	12608325	2827	66003	57337	99.93	99.39	98.62	85.69	275.28	94.1	79
c1813	32563918	32450408	99.65	24.58	24586607	24473097	24586607	12273208	12313399	24253408	24458296	14801	144226	109855	65.32	0	15986398	8012449	7973949	15925518	15983818	2580	34722	32675	99.88	99.11	98.28	89.06	364.91	92.7	133
c1814	33266736	33168830	99.71	30.6	23117903	23019997	23117903	11539339	11578564	22647998	23006710	13287	268506	213655	68.09	0	15673730	7863766	7809964	15572279	15671365	2365	63704	59195	99.91	99.26	98.55	89.05	358.1	93.09	124
c1817	30398378	30302185	99.68	48.25	15778422	15682229	15778422	7870304	7908118	15510550	15672372	9857	122184	92155	61.66	0	9669278	4865697	4803581	9628858	9667611	1667	25987	24595	99.57	96.3	91.28	60.94	216.61	78.73	143
c1819	32037272	31934981	99.68	20.39	25527138	25424847	25527138	12743083	12784055	25078862	25410234	14613	256468	201115	66.03	0	16787722	8426121	8361601	16692041	16785107	2615	65596	61107	99.92	99.31	98.67	91.16	382.85	93.82	143
c1820	37371166	37257624	99.7	28.53	26742845	26629303	26742845	13348918	13393927	26422328	26615490	13813	137466	102571	65.98	0	17569097	8819779	8749318	17515323	17566777	2320	30911	29163	99.87	98.88	97.86	85.65	397.19	89.13	146
c1821	30462396	30366126	99.68	26.4	22445281	22349011	22445281	11203769	11241512	22173542	22336852	12159	124968	95852	67.72	0	15135266	7605783	7529483	15088879	15133007	2259	31367	29912	99.75	97.72	95	73.4	341.41	80.57	154
c1822	35194916	34976390	99.38	47.27	18662603	18444077	18662603	9307826	9354777	18213172	18430382	13695	155936	118279	60.84	0	11221130	5638491	5582639	11164471	11218641	2489	31926	29506	99.75	97.84	95.08	69.74	252.84	84.64	125
c1948	40656282	40506837	99.63	46.65	21759261	21609816	21759261	10855986	10903275	21173600	21592334	17482	249764	174618	56.35	0	12176580	6098886	6077694	12076976	12174412	2168	37021	32471	99.93	99.35	98.71	88.24	272.07	95.42	89
c1951	37068816	36945188	99.67	18.92	30079929	29956301	30079929	15016640	15063289	29533642	29938084	18217	279968	223873	64.52	0	19326871	9683276	9643595	19213341	19324350	2521	62209	57937	99.91	99.17	98.42	90.68	441.07	91.94	135
c1961	32540820	32437858	99.68	17.21	26956853	26853891	26956853	13458448	13498405	26424862	26838434	15457	313972	249998	67.41	0	18101160	9072386	9028774	17982037	18098695	2465	78010	72776	99.91	99.23	98.54	90.62	414.67	92.67	130
c1967	38379240	38267233	99.71	41.99	22312148	22200141	22312148	11132071	11180077	21777228	22185284	14857	292796	222972	56.88	0	12628079	6333842	6294237	12537972	12626021	2058	50479	46324	99.81	98.16	96.12	76.93	285.28	86.85	128
c1969	37074952	36953629	99.67	25.74	27561378	27440055	27561378	13757713	13803665	27090714	27422652	17403	236458	181235	62.64	0	17189695	8610889	8578806	17099786	17187272	2423	51858	47953	99.95	99.39	98.87	93.09	391.39	94.98	135
c1970	36689264	36573368	99.68	26.1	27144788	27028892	27144788	13549432	13595356	26366392	27012426	16466	501306	413913	64.22	0	17357564	8705287	8652277	17176710	17355241	2323	128273	118320	99.88	99.01	98.09	88.13	395.5	90.94	127
c1981	31976062	31882622	99.71	25.36	23890863	23797423	23890863	11923737	11967126	23332432	23783646	13777	340698	274854	67.62	0	16091242	8075482	8015760	15958811	16088761	2481	87407	81889	99.9	99.11	98.2	87.17	366.03	91.37	144
c229	34346600	34239683	99.69	36.51	21845388	21738471	21845388	10902189	10943199	21165558	21723528	14943	413888	327518	62.53	0	13592254	6816490	6775764	13450355	13590100	2154	85982	78563	99.8	98.58	97.1	81.79	309.16	89.5	108
c331	41094438	40943216	99.63	34.71	26881314	26730092	26881314	13414290	13467024	26012630	26709802	20290	419212	312086	57.24	0	15300657	7660363	7640294	15117394	15298127	2530	74122	66427	99.94	99.48	98.96	91.2	345.99	95.01	104
c338	29172190	29067844	99.64	42.14	16922361	16818015	16922361	8445192	8477169	16652368	16806820	11195	96972	69763	59.22	0	9959452	4994588	4964864	9919835	9957250	2202	16385	14963	99.79	98.55	97.12	80.15	225.23	92.61	118
c360	32500448	32381549	99.63	25.75	24163115	24044216	24163115	12061701	12101414	23393870	24023176	21040	412278	305114	62.03	0	14915725	7467087	7448638	14755930	14913216	2509	70188	62191	99.96	99.61	99.15	90.78	341.74	95.06	100
c368	35831794	35716176	99.68	43.14	20422118	20306500	20422118	10188499	10233619	19816826	20291882	14618	298158	214470	63.56	0	12906859	6464877	6441982	12775451	12904633	2226	57049	50190	99.94	99.48	98.83	87.78	290.12	94.73	88
c395	29757890	29658689	99.67	34.87	19415405	19316204	19415405	9690566	9724839	18967002	19302788	13416	205618	150774	64.85	0	12526378	6273986	6252392	12430710	12524037	2341	38238	34415	99.9	99.26	98.55	87.49	284.45	94.72	95
c438	33935230	33835270	99.71	26.44	24990681	24890721	24990681	12475962	12514719	24575208	24875966	14755	184954	137399	63.05	0	15692751	7863101	7829650	15604905	15690454	2297	38325	35321	99.9	99.23	98.6	91.04	360.03	94.24	114
c452	46332978	46066554	99.42	56.06	20510144	20243720	20510144	10223839	10286305	19705584	20221820	21900	308534	218666	51.19	0	10362668	5191418	5171250	10248559	10359893	2775	41546	36240	99.96	99.46	98.88	87.43	229.96	96.65	92
c464	44682300	44523762	99.65	67.12	14798971	14640433	14798971	7369484	7429487	14294224	14623222	17211	222902	149368	46.3	0	6777831	3397841	3379990	6711507	6775935	1896	32470	28137	99.92	99.31	98.36	75.74	147.34	97.12	85
c470	32101048	31984437	99.64	23.18	24688359	24571748	24688359	12323118	12365241	24011182	24552666	19082	397032	298000	64.78	0	15917662	7969173	7948489	15783788	15914995	2667	74273	66827	99.94	99.54	99.09	91.91	366.67	95.16	110
c471	31189664	31098467	99.71	45.43	17060310	16969113	17060310	8513322	8546988	16739332	16957442	11671	133554	93605	59.49	0	10095333	5056295	5039038	10034122	10093255	2078	24060	21283	99.86	98.93	97.79	81.75	226.21	93.79	88
c476	34441672	34326827	99.67	18.88	27960698	27845853	27960698	13958546	14002152	26778924	27822744	23109	643730	492148	65.38	0	18204326	9119886	9084440	17889934	18201627	2699	138572	122562	99.95	99.64	99.21	92.17	416.4	94.1	101
c574	29027776	28939863	99.7	16.03	24389615	24301702	24389615	12177475	12212140	24050852	24288896	12806	185158	149484	68.64	0	16680206	8365349	8314857	16604949	16677688	2518	53452	50460	99.89	98.8	97.4	82.28	380.09	86.82	150
c575	32821426	32705884	99.65	15.36	27797239	27681697	27797239	13876037	13921202	27279364	27662692	19005	309058	242605	63.4	0	17551392	8806120	8745272	17454909	17548480	2912	68840	64062	99.91	99.27	98.48	88.55	399.75	91.54	145
c576	40149354	39996750	99.62	20.21	32065477	31912873	32065477	16003852	16061625	31539754	31894858	18015	286796	222877	66.68	0	21280151	10676202	10603949	21181004	21277514	2637	73318	68176	99.95	99.49	98.94	92.16	483.2	92.48	157
c577	28259050	28146944	99.6	12.68	24690118	24578012	24690118	12323061	12367057	24162020	24557556	20456	322690	255164	64.25	0	15790562	7918051	7872511	15683756	15787126	3436	77985	72923	99.92	99.32	98.69	90.7	359.95	94.4	152
c635	46930492	46801991	99.73	49.2	23903112	23774611	23903112	11925625	11977487	23457962	23758062	16549	192222	138931	54.59	0	12978255	6500418	6477837	12898489	12976276	1979	38197	35001	99.89	99.19	98.45	88.47	289.91	94.65	94
c658	32089624	31990009	99.69	28.49	22975039	22875424	22975039	11468338	11506701	22607628	22861932	13492	167120	127398	65.21	0	14917364	7473139	7444225	14839713	14914890	2474	38848	36312	99.91	99.11	98.29	88.2	341.75	92.92	116
c674	41204212	41061571	99.65	40.24	24680351	24537710	24680351	12316320	12364031	23980742	24521182	16528	342358	260850	58.51	0	14356708	7191639	7165069	14215829	14354565	2143	65938	59070	99.87	99.14	98.34	88.65	325.44	93.5	103
c715	35021352	34923119	99.72	54.76	15896149	15797916	15896149	7928438	7967711	15625986	15787192	10724	100510	71198	54.2	0	8563198	4294847	4268351	8518319	8561334	1864	21005	19300	99.86	98.9	97.72	79.53	192.66	94.81	106
c717	34172888	34078934	99.73	30.79	23679375	23585421	23679375	11819077	11860298	23324110	23573208	12213	170902	130630	65.48	0	15443896	7740406	7703490	15364970	15441561	2335	44179	41134	99.88	99.07	98.22	88.38	353.61	92.55	114
c732	31747710	31640035	99.66	29.15	22524543	22416868	22524543	11243845	11280698	22264720	22404764	12104	92858	68753	64.81	0	14528289	7282868	7245421	14482410	14525938	2351	24444	23008	99.84	98.6	97.26	83.64	332.27	89.55	119
c813	45320066	45131550	99.58	31.16	31258058	31069542	31258058	15599123	15658935	30509138	31048216	21326	377826	288007	59.82	0	18586870	9316378	9270492	18456329	18584463	2407	70243	62293	99.93	99.47	98.99	93.58	423.84	94.89	122
c814	32838456	32742676	99.71	28.9	23376489	23280709	23376489	11668770	11707719	22820980	23265400	15309	286414	214382	65.4	0	15224558	7628136	7596422	15103382	15222146	2412	54338	48881	99.94	99.48	98.95	91.09	348.57	94.98	108
c843	34656350	34539684	99.66	17.42	28640485	28523819	28640485	14298699	14341786	27817694	28503294	20525	489014	385915	66.02	0	18832784	9437678	9395106	18652858	18830133	2651	98122	90131	99.96	99.54	99.15	94.25	432.74	95.41	121
c846	32503802	32376019	99.61	18.32	26572224	26444441	26572224	13262691	13309533	25283748	26418476	25965	870354	692337	65.29	0	17266187	8656685	8609502	16969718	17263083	3104	192631	175132	99.97	99.67	99.34	93.75	395.87	95.88	125
c866	30593524	30520491	99.76	25.37	22850776	22777743	22850776	11409574	11441202	22536730	22767112	10631	155846	118052	68.04	0	15498241	7767528	7730713	15427884	15496037	2204	36833	33979	99.83	98.89	97.8	85.98	355.82	90.62	113
c885	33374616	33249900	99.63	20.05	26708886	26584170	26708886	13331787	13377099	26230502	26567934	16236	248864	194032	67.46	0	17933742	8989813	8943929	17838883	17931161	2581	56743	52635	99.93	99.4	98.83	92.37	410.89	94.13	129
c923	5075586	5059225	99.68	59.4	2070280	2053919	2070280	1032370	1037910	2023220	2051516	2403	17718	12831	61.85	0	1270338	637687	632651	1262531	1269541	797	3096	2835	98.81	84.96	63.12	0.58	28.39	92.3	113
EP430	38003424	37854814	99.61	14.57	32488354	32339744	32488354	16216886	16271468	32085120	32314886	24858	181216	139148	58.55	0	18934828	9517199	9417629	18868778	18931311	3517	47381	44457	99.94	99.34	98.7	90.55	426.14	92.4	167
IC505	37245234	37140320	99.72	13.58	32200651	32095737	32200651	16078020	16122631	31843748	32074864	20873	186898	146856	59.15	0	18985221	9540423	9444798	18920286	18982468	2753	48517	45873	99.94	99.32	98.57	90.03	428.2	91.87	169
IC557	42372242	42260051	99.74	16.61	35350747	35238556	35350747	17652797	17697950	34937786	35220780	17776	204748	163801	60.97	0	21485910	10800546	10685364	21400741	21483592	2318	57096	54082	99.95	99.37	98.86	93.36	484.53	93.62	162
OV1526	33006272	32933764	99.78	12.06	29034419	28961911	29034419	14501097	14533322	28736822	28947852	14059	154556	123804	62.1	0	17985057	9026618	8958439	17917240	17982596	2461	43410	40954	99.93	99.24	98.52	89.88	407.74	92.24	157
OV2089	34709618	34631673	99.78	11.64	30676860	30598915	30676860	15322694	15354166	30382464	30584066	14849	162786	130643	61.81	0	18912020	9495142	9416878	18851932	18909641	2379	45445	43083	99.93	99.33	98.66	90.97	427.07	92.65	166
OV2230A	37306232	37208416	99.74	13.92	32126480	32028664	32126480	16046096	16080384	31764872	32011678	16986	199526	162371	60.45	0	19360059	9709068	9650991	19285984	19357646	2413	56198	53103	99.93	99.31	98.66	91.15	437.6	92.56	160
OV2392B	28877420	28699239	99.38	15.99	24287296	24109115	24287296	12121672	12165624	23969348	24084158	24957	90224	60795	56.85	0	13706596	6883310	6823286	13674894	13702555	4041	20036	18855	99.93	99.26	98.47	87.81	308.24	93.95	159
OV2403	37243462	37157276	99.77	13.18	32344886	32258700	32344886	16153291	16191595	32026420	32242504	16196	170802	135564	61.65	0	19886806	9978091	9908715	19822744	19884364	2442	46853	44125	99.94	99.33	98.73	91.86	449.08	92.95	165
OV2602C	32782710	32603714	99.45	16.8	27306052	27127056	27306052	13624407	13681645	26952664	27099672	27384	118410	81228	57.47	0	15589983	7809243	7780740	15546572	15585851	4132	30625	28683	99.95	99.39	98.78	90.71	351.1	94.35	158
OV507	30392014	30316363	99.75	11.36	26947499	26871848	26947499	13458189	13489310	26651410	26857982	13866	156944	127356	63.89	0	17168093	8621263	8546830	17103015	17165404	2689	45600	43167	99.91	99.17	98.29	88.04	388.5	91.36	162
OV849	31988912	31921418	99.79	11.6	28285330	28217836	28285330	14128660	14156670	28018718	28204996	12840	150868	121780	63.47	0	17909708	8993439	8916269	17852205	17907341	2367	43563	41119	99.91	99.18	98.37	88.77	404.74	91.5	165
OV886	36337462	36247449	99.75	12.15	31933487	31843474	31933487	15949662	15983825	31622298	31828758	14716	155888	125035	63.58	0	20245368	10164207	10081161	20181965	20243006	2362	44072	41592	99.94	99.32	98.67	91.2	457.69	92.15	163
UB00148799-1B-E1	33083612	32954443	99.61	14.95	28158428	28029259	28158428	14052640	14105788	26494946	28002102	27157	984114	774379	63.74	0	17866014	8961217	8904797	17414106	17862835	3179	233219	212296	99.95	99.49	99	91.37	406.68	93.64	98
UB03-26474	32627444	32555655	99.78	14.42	27932514	27860725	27932514	13950131	13982383	27408994	27848846	11879	313200	246089	69.84	0	19459101	9740163	9718938	19315722	19456945	2156	87428	80843	99.88	99.12	98.34	88.93	447.86	90.31	101
UB0416761	36232250	36116549	99.68	15.81	30522197	30406496	30522197	15238591	15283606	29938786	30386036	20460	316530	237357	63.41	0	19280733	9658784	9621949	19169860	19278044	2689	57048	52762	99.93	99.25	98.52	89.92	444.65	91.37	110
UB05-834	38616534	38482180	99.65	17.35	31940610	31806256	31940610	15941644	15998966	30681240	31778446	27810	784610	602112	61.84	0	19669613	9856695	9812918	19399983	19666901	2712	147554	133576	99.98	99.75	99.45	94.59	452.13	95.42	106
UB0633957-1A	34500336	34401350	99.71	16.29	28897851	28798865	28897851	14426305	14471546	28455834	28782830	16035	215656	159094	65.84	0	18960155	9501658	9458497	18864274	18957549	2606	47485	43821	99.93	99.35	98.72	90.52	437.34	92.06	111
UB06-3978	40474812	40365995	99.73	15.1	34379044	34270227	34379044	17168768	17210276	33937668	34257990	12237	244196	184947	68.37	0	23428877	11722756	11706121	23331340	23426838	2039	65943	60497	99.9	99.17	98.35	89.93	540.3	88.87	99
UB067075	32632266	32512253	99.63	15.52	27585657	27465644	27585657	13769723	13815934	27149048	27448144	17500	196476	148706	66.1	0	18154148	9104550	9049598	18063458	18151197	2951	45041	42095	99.89	99.05	98.22	89.01	419.5	91.15	112
UB06-890	35007662	34917172	99.74	15.79	29492589	29402099	29492589	14728319	14764270	28980278	29388224	13875	297024	226666	66.8	0	19641115	9829258	9811857	19523276	19638901	2214	70606	64841	99.91	99.32	98.59	89.78	450.7	90.98	102
UB07-1858	36012504	35933911	99.78	23.61	27530138	27451545	27530138	13747269	13782869	27241214	27439010	12535	114824	82149	67.07	0	18411712	9216184	9195528	18346610	18409527	2185	26282	24277	99.92	99.39	98.81	91.1	423.68	92.98	107
UB08-16599	38031572	37938422	99.76	45.46	20783371	20690221	20783371	10374341	10409030	20558476	20679736	10485	66998	43789	63.8	0	13199756	6607784	6591972	13157936	13197867	1889	15936	14645	99.89	99.19	98.41	87.87	298.8	94.16	92
UB08-4836	30632386	30464422	99.45	11.58	27105459	26937495	27105459	13525419	13580040	25947892	26908756	28739	713872	559805	61.16	0	16476027	8261721	8214306	16213427	16472143	3884	166267	151507	99.95	99.29	98.5	87.16	377.23	91.19	109
UB08-7186	37957518	37856267	99.73	28.6	27129400	27028149	27129400	13547310	13582090	26826720	27015562	12587	99582	68892	63.51	0	17166685	8592940	8573745	17105761	17164605	2080	21282	19575	99.92	99.29	98.68	90.57	394.57	93.3	107
UB08-8753	39874570	39784197	99.77	24.88	29976275	29885902	29976275	14970867	15005408	29709672	29873732	12170	94436	67860	66.57	0	19896132	9968221	9927911	19840901	19894135	1997	22951	21405	99.91	99.16	98.43	90.24	457.45	91.21	116
UB08-9846-1B	31984312	31855820	99.6	17.37	26452289	26323797	26452289	13202272	13250017	25236744	26297150	26647	778802	599389	61.02	0	16062638	8048730	8013908	15801313	16059490	3148	149448	136348	99.97	99.66	99.24	91.17	365.29	94.79	102
UB09-11784	34133438	34059448	99.78	22.57	26446995	26373005	26446995	13206558	13240437	26185586	26360468	12537	99106	71118	66.55	0	17551686	8788060	8763626	17494199	17549487	2199	22742	20985	99.91	99.22	98.5	89.58	405.21	92.05	112
UB09-1536-2B	35707604	35559333	99.58	10.8	31866292	31718021	31866292	15902608	15963684	29697564	31678518	39503	1700162	1376870	57.48	0	18232535	9151616	9080919	17805370	18229107	3428	340631	316530	99.97	99.61	99.2	92.09	416.62	94.1	125
UB09-24975	34446424	34363825	99.76	21.48	27064777	26982178	27064777	13516896	13547881	26779332	26969290	12888	108750	76185	64.56	0	17418785	8717221	8701564	17361370	17416667	2118	20946	19315	99.92	99.36	98.77	90.95	401.51	93.32	110
UB09-29634	37656614	37579134	99.79	21.91	29421332	29343852	29421332	14694334	14726998	29149920	29331188	12664	104836	75469	66.02	0	19372389	9704609	9667780	19314413	19370391	1998	23751	22130	99.9	99.3	98.68	91.93	445.08	92.98	118
UB10-4154	38656184	38569436	99.78	27.95	27877507	27790759	27877507	13919170	13958337	27603602	27779238	11521	99934	71901	67.37	0	18721820	9374752	9347068	18663165	18719722	2098	23594	22018	99.87	99.21	98.54	90.82	430.93	92.32	114
UB1118285	34477390	34301230	99.49	13.39	29884893	29708733	29884893	14912515	14972378	27096440	29662312	46421	1847916	1480240	56	0	16636233	8346123	8290110	15898769	16632528	3705	453289	409967	99.93	99.36	98.46	85.55	367.74	90.45	84
UB11-24078	37713508	37608899	99.72	43.5	21354716	21250107	21354716	10659982	10694734	21036690	21236268	13839	111228	71384	59.87	0	12721702	6365052	6356650	12663150	12719786	1916	20197	18239	99.92	99.29	98.34	85.08	283.59	93.13	83
UB11-3285	39165116	39078901	99.78	18.22	32044970	31958755	32044970	16005250	16039720	31650318	31944256	14499	188246	135672	65.35	0	20885584	10449465	10436119	20800791	20883585	1999	38777	35708	99.93	99.46	98.91	91.72	481.72	92.08	106
UB11-5001	38609322	38499618	99.72	21.9	30179739	30070035	30179739	15071594	15108145	29901476	30057140	12895	93590	67113	67.2	0	20207286	10119111	10088175	20154979	20205178	2108	23003	21478	99.91	99.31	98.71	92.3	464.48	93.01	116
VOA1720	34051874	33960595	99.73	11.76	30059547	29968268	30059547	15013547	15046000	29699652	29953888	14380	189346	155460	65.35	0	19584398	9826015	9758383	19500909	19582022	2376	57155	53704	99.92	99.25	98.56	90.55	444.96	91.91	152
VOA1947	33445716	33330041	99.65	15.03	28437241	28321566	28437241	14198121	14239120	28093154	28305576	15990	172948	140250	62.24	0	17627653	8859744	8767909	17561201	17624801	2852	50605	47608	99.94	99.32	98.68	90.83	397.99	93.29	164
VOA3015	34063522	33990286	99.79	12.6	29781896	29708660	29781896	14876535	14905361	29487772	29694660	14000	158834	128032	62.76	0	18645095	9358564	9286531	18581699	18642763	2332	45076	42597	99.93	99.26	98.59	90.76	420.93	92.6	165
VOA808	31341106	31270017	99.77	12.03	27579902	27508813	27579902	13776624	13803278	27285506	27495210	13603	166180	134472	62.11	0	17086326	8569718	8516608	17022091	17083993	2333	47258	44563	99.93	99.25	98.53	90.08	387.46	92.94	159
W683-8583	20570564	20490971	99.61	7.71	18991367	18911774	18991367	9481005	9510362	17770992	18888070	23704	817926	655796	59.06	0	11168981	5604209	5564772	10882571	11165117	3864	169375	155701	99.92	99.19	98.3	82.3	255.49	93.77	108
WM432	36190456	35978416	99.41	40.84	21497177	21285137	21497177	10718210	10778967	21062092	21265886	19251	112836	75327	57.73	0	12287184	6157847	6129337	12219706	12284081	3103	27552	25086	99.94	99.44	98.83	88.49	277.73	95.43	98

## Sheet: WGS
Sample name	Case ID	in total (QC-passed reads + QC-failed reads)	duplicates	duplicates(%)	mapped	mapped (%)	paired in sequencing	read1	read2	properly paired	properly paired (%)	with itself and mate mapped	singletons	singletons (%)	with mate mapped to a different chr	with mate mapped to a different chr (mapQ>=5)	Average Coverage (based on mapped)	Average Coverage (based on total)	Average Coverage No Duplicates (based on mapped)	Average Coverage No Duplicates (based on total)
15417N	15417	848601278	120727976	0.142267	845598992	0.996462	843814148	421899383	421914765	818701058	0.964765	837809576	3002286	0.00353792	13048312	7944826	43.7785	40.575	37.5502	34.8025
15417T	15417	871941479	114271444	0.131054	868477524	0.996027	867692188	433837975	433854213	844034076	0.967994	860764278	3463955	0.00397269	11347568	7284242	44.963	41.6909	39.0704	36.2272
5950N	5950	858836775	92035028	0.107162	854610604	0.995079	853734296	426858700	426875596	827466494	0.963474	845281954	4226171	0.00492081	12199038	6688217	44.245	41.0644	39.5036	36.6638
5950T	5950	862210901	85887352	0.0996129	858507920	0.995705	858316339	429154781	429161558	835548342	0.969077	850910377	3702981	0.00429475	10951589	6936072	44.4468	41.2257	40.0193	37.1191
6987N	6987	830232306	72080583	0.0868198	826853268	0.99593	825512687	412749176	412763511	800810066	0.964561	818754611	3379038	0.00406999	12068183	7130340	42.808	39.6967	39.0914	36.2502
6987T	6987	846151856	88993054	0.105174	843257989	0.99658	842110022	421048100	421061922	820602616	0.969805	836322288	2893867	0.00342003	10842960	6704560	43.6573	40.4578	39.0657	36.2027
844/07 BL	844/07	952591676	100929471	0.105953	948666948	0.99588	947327471	473658940	473668531	912692462	0.958115	939478015	3924728	0.00412005	20296783	15050927	49.1145	45.5471	43.9107	40.7213
844/07 G3	844/07	864695708	157989439	0.182711	860836312	0.995537	859912864	429950675	429962189	828772388	0.958456	852194072	3859396	0.0044633	18011414	13454361	44.5673	41.3445	36.4244	33.7904
HOV159N	HOV159	874360268	146215373	0.167226	870755464	0.995877	869656768	434819619	434837149	838587276	0.959087	862447160	3604804	0.00412279	18075272	12914274	45.0809	41.8066	37.5422	34.8155
HOV159T	HOV159	863776837	103055351	0.119308	859846594	0.99545	859483143	429734417	429748726	835066882	0.966762	851622657	3930243	0.00455007	11335683	6924122	44.5161	41.3006	39.205	36.3731
844/07 N	844/07	830412946	57302681	0.069005	824941448	0.993411	825639259	412819100	412820159	800100786	0.963497	814696263	5471498	0.00658889	8773035	3972477	42.709	39.7053	39.7619	36.9654
844/07 omental	844/07	866146494	120588902	0.139225	864654363	0.998277	860301288	430150188	430151100	841010864	0.97098	857317026	1492131	0.00172272	10667498	6072058	44.765	41.4139	38.5326	35.648
844/07 diaphragm	844/07	896648927	151490925	0.168952	894078498	0.997133	890161895	445080943	445080952	867344556	0.967318	885021037	2570429	0.00286671	11671617	6627633	46.2884	42.8723	38.4678	35.6289
844/07 right iliac node	844/07	860534199	64567565	0.075032	857265670	0.996202	854161486	427078778	427082708	831722052	0.966518	847624428	3268529	0.00379826	10222374	5544719	44.3825	41.1455	41.0524	38.0583
844/07 para-aortic lymph node	844/07	938672235	140793602	0.149992	937122287	0.998349	932601730	466300056	466301674	911401040	0.970947	929501834	1549948	0.00165121	12041574	7129682	48.5168	44.8816	41.2397	38.1497
