# Supplementary material for: The molecular origin and taxonomy of mucinous ovarian carcinoma
Source: Nat Commun. 2019 Sep 2;10:3935. doi: 10.1038/s41467-019-11862-x (PMC6718426; doi:10.1038/s41467-019-11862-x)
Supplement: Supplementary file 11 — Source Data [file 41467_2019_11862_MOESM11_ESM.xlsx]

## Sheet: Fig1A
Specific variants per sample are in Supplementary Data 5
Sample	Grade	KRAS	TP53	CDKN2A	ERBB2	RNF43	ARID1A	BRAF	PIK3CA	NEB	FCGBP	USH2A	HMCN1	ZNF469	ABCA13	DNAH14	PIEZO1	LOXHD1	HMCN2	HSPG2	ATM	DNAH3	CMYA5	DST	TENM2	MYO15A	LRBA	COL22A1	ZFHX3	FAT4	KMT2C	SHANK1	ELF3	FLNA	VPS13A	LRRK2	FREM2	STARD9	DNAH10
IC156T	BEN	3	NA	NA	NA	NA	NA	NA	NA	NA	NA	NA	NA	NA	NA	NA	NA	NA	NA	NA	NA	NA	NA	NA	NA	NA	NA	NA	NA	NA	NA	NA	NA	NA	NA	NA	NA	NA	NA
IC94T	BEN	3	NA	NA	NA	NA	NA	NA	NA	NA	NA	NA	NA	NA	NA	NA	NA	NA	NA	1	NA	NA	NA	NA	NA	NA	NA	NA	NA	NA	NA	NA	NA	NA	NA	NA	NA	NA	NA
IC276T	BEN	NA	3	NA	NA	NA	NA	NA	NA	NA	NA	NA	NA	NA	NA	NA	NA	NA	NA	NA	NA	NA	NA	NA	NA	NA	NA	NA	NA	NA	NA	NA	NA	NA	NA	NA	NA	NA	NA
IC566T	BEN	NA	NA	NA	NA	NA	1	NA	NA	NA	NA	NA	NA	NA	NA	NA	NA	NA	NA	NA	NA	NA	NA	NA	NA	NA	NA	NA	NA	NA	NA	NA	NA	NA	NA	NA	NA	NA	NA
IC294T	BEN	NA	NA	NA	NA	NA	NA	NA	NA	NA	NA	NA	NA	NA	NA	NA	NA	NA	NA	NA	NA	NA	NA	NA	NA	NA	NA	NA	NA	NA	NA	NA	NA	NA	NA	NA	NA	NA	NA
70059	MBT	3	NA	1	NA	NA	NA	NA	NA	NA	NA	NA	NA	NA	NA	NA	NA	NA	NA	NA	NA	NA	NA	NA	NA	NA	NA	NA	NA	NA	NA	NA	1	NA	NA	NA	NA	NA	NA
IC263T	MBT	3	NA	6	NA	1	NA	NA	NA	NA	NA	NA	NA	NA	NA	NA	NA	NA	NA	NA	NA	NA	NA	NA	NA	NA	NA	NA	NA	NA	NA	NA	NA	NA	NA	NA	NA	NA	NA
OV2403	MBT	3	NA	NA	NA	NA	1	NA	3	NA	NA	1	NA	NA	NA	NA	NA	NA	NA	3	NA	NA	NA	NA	NA	NA	NA	3	NA	NA	NA	NA	NA	NA	NA	NA	NA	NA	NA
AB82T1	MBT	3	NA	6	NA	1	NA	NA	NA	NA	NA	NA	NA	NA	NA	NA	NA	NA	NA	NA	NA	NA	3	NA	NA	NA	NA	NA	NA	NA	NA	NA	NA	NA	NA	NA	NA	NA	NA
OV1810T	MBT	3	NA	6	NA	1	NA	NA	NA	NA	NA	NA	NA	NA	NA	NA	NA	NA	NA	NA	NA	NA	NA	NA	NA	NA	NA	NA	NA	NA	NA	NA	NA	NA	NA	NA	NA	NA	NA
OV1526	MBT	3	NA	NA	NA	NA	NA	NA	NA	NA	NA	NA	3	NA	NA	NA	NA	NA	3	NA	NA	NA	NA	NA	NA	NA	NA	NA	NA	NA	NA	NA	NA	NA	3	NA	NA	NA	NA
AB1T1	MBT	3	NA	NA	NA	NA	NA	NA	NA	NA	NA	NA	NA	NA	NA	NA	NA	NA	NA	NA	NA	NA	NA	NA	NA	NA	NA	NA	NA	NA	NA	NA	NA	NA	NA	NA	NA	NA	NA
AM30T1	MBT	3	NA	6	NA	NA	NA	NA	NA	NA	NA	NA	NA	NA	NA	3	NA	NA	3	NA	NA	NA	NA	NA	NA	NA	NA	NA	NA	NA	NA	NA	NA	NA	NA	3	NA	NA	NA
AS66T1	MBT	3	NA	NA	NA	NA	NA	NA	NA	NA	NA	NA	NA	NA	3	NA	NA	NA	NA	NA	NA	3	NA	NA	NA	NA	NA	NA	NA	NA	3	NA	1	NA	NA	NA	NA	3	NA
IC537T	MBT	3	NA	NA	NA	NA	NA	NA	NA	NA	NA	NA	NA	NA	NA	NA	NA	NA	NA	NA	NA	NA	NA	NA	NA	NA	NA	NA	NA	NA	NA	NA	NA	NA	NA	NA	NA	NA	NA
22040	MBT	NA	NA	1	NA	NA	NA	NA	NA	NA	3	NA	NA	NA	NA	NA	NA	NA	NA	NA	NA	3	NA	NA	NA	NA	NA	NA	NA	NA	NA	NA	NA	NA	NA	NA	NA	NA	NA
AS20T1	MBT	NA	NA	1	NA	NA	NA	NA	NA	NA	NA	3	NA	NA	NA	NA	NA	NA	NA	NA	NA	3	NA	NA	NA	NA	NA	NA	NA	NA	NA	NA	NA	NA	NA	NA	NA	NA	NA
AS60T1	MBT	NA	NA	NA	NA	NA	1	NA	NA	NA	1	NA	NA	3	NA	NA	NA	3	NA	NA	NA	NA	3	NA	NA	NA	NA	NA	NA	NA	NA	NA	NA	NA	NA	NA	NA	3	NA
OV2089	MBT	3	NA	NA	NA	NA	NA	NA	3	3	NA	NA	NA	3	NA	NA	NA	NA	NA	NA	1	NA	NA	NA	NA	NA	NA	NA	NA	NA	NA	3	NA	NA	NA	NA	NA	NA	NA
IC387T	MBT	3	NA	6	NA	NA	NA	NA	NA	NA	NA	NA	NA	NA	NA	NA	NA	NA	NA	NA	NA	NA	NA	NA	NA	NA	NA	NA	NA	NA	NA	NA	NA	NA	NA	NA	NA	NA	NA
AB48T2	MBT	3	3	2	NA	NA	1	NA	3	NA	NA	NA	NA	NA	NA	NA	NA	NA	NA	NA	NA	NA	NA	NA	NA	NA	NA	NA	NA	NA	NA	NA	NA	NA	NA	NA	NA	NA	3
49001	MBT	3	3	NA	NA	NA	NA	NA	NA	NA	NA	NA	NA	NA	NA	NA	NA	NA	NA	NA	NA	NA	NA	NA	NA	NA	NA	NA	NA	3	1	3	NA	NA	NA	NA	NA	NA	NA
IC289T	MBT	3	NA	6	NA	NA	NA	NA	NA	NA	NA	NA	NA	NA	NA	NA	NA	NA	NA	NA	NA	NA	NA	NA	NA	NA	NA	NA	NA	NA	NA	NA	NA	NA	NA	NA	NA	NA	NA
IC531T	MBT	3	NA	6	NA	NA	NA	NA	NA	NA	NA	NA	NA	NA	NA	NA	NA	NA	NA	NA	NA	NA	NA	NA	NA	NA	NA	NA	NA	NA	NA	NA	NA	NA	NA	NA	NA	NA	NA
34082	MBT	NA	3	1	5	NA	NA	NA	NA	NA	NA	NA	NA	NA	NA	NA	NA	NA	NA	NA	NA	NA	NA	NA	NA	NA	NA	NA	NA	NA	NA	NA	NA	NA	NA	NA	NA	NA	NA
AS19T1	MBT	NA	NA	6	NA	NA	NA	3	NA	NA	NA	NA	1	NA	NA	NA	NA	NA	NA	NA	NA	NA	NA	NA	NA	NA	NA	NA	NA	NA	NA	NA	NA	NA	NA	NA	NA	NA	NA
92T	MBT	NA	NA	6	NA	NA	NA	NA	3	NA	NA	NA	NA	NA	NA	NA	NA	NA	NA	NA	NA	NA	NA	NA	NA	NA	NA	NA	NA	NA	NA	NA	3	3	NA	NA	NA	NA	NA
AS75T1	MBT	3	3	NA	NA	NA	NA	NA	NA	NA	NA	NA	NA	NA	NA	NA	NA	NA	NA	NA	NA	NA	NA	NA	NA	NA	NA	NA	NA	NA	NA	NA	NA	NA	NA	NA	NA	NA	NA
IC186T	MBT	NA	NA	NA	NA	NA	NA	3	NA	NA	NA	NA	NA	NA	NA	NA	NA	NA	NA	NA	3	NA	NA	NA	NA	NA	NA	NA	NA	NA	NA	NA	NA	NA	NA	NA	NA	NA	NA
IC322T	MBT	NA	NA	NA	NA	NA	NA	NA	NA	NA	NA	NA	NA	NA	NA	NA	NA	NA	NA	NA	NA	3	NA	NA	NA	NA	NA	NA	NA	NA	NA	NA	NA	NA	NA	NA	NA	NA	NA
c1454	MBT	3	3	NA	5	NA	NA	NA	NA	NA	NA	3	NA	NA	3	NA	NA	NA	NA	NA	NA	NA	NA	NA	NA	NA	NA	NA	NA	NA	NA	NA	NA	NA	NA	NA	NA	NA	3
OV2392B	MBT	3	3	NA	NA	NA	NA	NA	NA	NA	NA	NA	NA	NA	NA	NA	NA	NA	NA	NA	NA	NA	NA	NA	NA	NA	3	NA	NA	NA	NA	NA	NA	NA	NA	NA	NA	NA	NA
IC343T	G1 MOC	3	3	NA	NA	NA	NA	NA	NA	NA	NA	NA	NA	NA	NA	NA	NA	NA	NA	NA	NA	NA	NA	NA	NA	NA	NA	NA	NA	NA	NA	NA	NA	NA	NA	NA	NA	3	NA
HOV518T	G1 MOC	3	3	NA	NA	NA	NA	NA	NA	NA	NA	3	NA	NA	NA	NA	3	NA	NA	NA	NA	NA	NA	NA	NA	NA	NA	NA	NA	NA	NA	NA	NA	NA	NA	NA	NA	NA	NA
IC080T	G1 MOC	3	NA	1	NA	1	NA	NA	NA	NA	NA	NA	NA	NA	NA	NA	NA	NA	NA	NA	NA	NA	NA	NA	NA	NA	NA	NA	NA	NA	NA	NA	NA	NA	NA	NA	NA	NA	NA
VOA1724T	G1 MOC	3	3	NA	NA	NA	NA	NA	NA	NA	NA	NA	NA	NA	NA	NA	NA	NA	NA	3	NA	NA	NA	3	NA	NA	3	NA	NA	3	NA	NA	NA	NA	NA	NA	NA	NA	NA
c1343	G1 MOC	3	NA	1	NA	1	NA	NA	NA	NA	NA	NA	NA	NA	NA	NA	NA	3	NA	NA	NA	NA	NA	1	NA	NA	NA	NA	NA	NA	3	NA	NA	NA	NA	NA	NA	NA	NA
32119T	G1 MOC	3	NA	1	5	NA	NA	NA	NA	NA	NA	NA	NA	NA	3	NA	NA	NA	NA	NA	NA	NA	NA	NA	NA	NA	NA	NA	NA	NA	NA	NA	NA	NA	NA	NA	NA	NA	NA
UB05-834	G1 MOC	3	NA	1	NA	NA	NA	NA	NA	NA	NA	NA	NA	NA	NA	NA	NA	3	NA	3	3	3	NA	NA	NA	NA	NA	NA	NA	NA	NA	NA	NA	NA	NA	NA	NA	NA	NA
sOV0711T	G1 MOC	3	NA	1	NA	1	NA	NA	NA	NA	NA	NA	NA	NA	NA	NA	NA	NA	NA	NA	NA	NA	NA	NA	NA	NA	NA	NA	NA	NA	NA	NA	NA	NA	1	NA	NA	NA	NA
c1340	G1 MOC	3	NA	1	NA	3	NA	3	NA	NA	NA	NA	3	3	NA	NA	NA	NA	NA	NA	NA	NA	NA	NA	3	NA	NA	NA	NA	NA	NA	NA	NA	NA	NA	NA	NA	NA	NA
134016T	G1 MOC	3	NA	3	NA	NA	NA	NA	NA	NA	NA	NA	NA	NA	NA	NA	NA	NA	NA	NA	NA	NA	NA	NA	NA	NA	NA	NA	NA	NA	NA	NA	NA	NA	NA	NA	NA	NA	NA
51149	G1 MOC	3	NA	NA	NA	NA	3	NA	NA	NA	NA	NA	NA	NA	NA	NA	NA	NA	3	NA	NA	NA	NA	NA	NA	NA	NA	NA	NA	NA	NA	NA	NA	NA	NA	NA	NA	NA	NA
10RMH684	G1 MOC	3	NA	NA	NA	1	NA	NA	NA	NA	NA	NA	NA	NA	NA	NA	NA	NA	NA	NA	NA	NA	NA	NA	NA	NA	NA	NA	NA	NA	NA	NA	NA	NA	NA	NA	NA	NA	NA
c1128	G1 MOC	3	1	NA	NA	NA	NA	NA	NA	NA	NA	NA	NA	NA	NA	NA	1	NA	NA	3	NA	NA	NA	NA	NA	NA	NA	NA	3	NA	NA	NA	NA	NA	NA	NA	NA	NA	NA
c1135	G1 MOC	3	NA	NA	NA	1	NA	NA	NA	NA	NA	NA	NA	NA	NA	NA	NA	NA	NA	NA	NA	NA	NA	NA	NA	NA	NA	NA	NA	NA	1	NA	NA	NA	NA	NA	NA	NA	NA
c1333	G1 MOC	3	NA	6	NA	1	NA	NA	NA	NA	NA	NA	NA	NA	NA	3	NA	3	NA	NA	1	NA	NA	NA	NA	3	NA	NA	NA	NA	NA	NA	NA	NA	NA	NA	NA	NA	NA
VOA1872T	G1 MOC	3	NA	6	NA	1	NA	NA	NA	3	NA	NA	NA	NA	NA	NA	NA	NA	3	NA	NA	NA	NA	NA	NA	NA	NA	NA	NA	NA	NA	NA	NA	NA	NA	NA	NA	NA	NA
c1951	G1 MOC	3	NA	6	NA	NA	NA	NA	NA	NA	NA	NA	NA	3	NA	NA	NA	NA	NA	NA	NA	NA	NA	NA	NA	NA	NA	NA	NA	NA	NA	3	NA	NA	3	NA	NA	NA	NA
762-07T	G1 MOC	3	NA	NA	NA	NA	NA	NA	NA	NA	NA	NA	NA	NA	NA	NA	NA	NA	NA	NA	NA	NA	NA	NA	NA	NA	NA	NA	NA	NA	NA	NA	NA	NA	NA	NA	NA	NA	NA
HOV273T	G1 MOC	3	NA	NA	NA	NA	NA	NA	NA	NA	NA	NA	NA	NA	NA	NA	NA	NA	NA	NA	NA	NA	NA	NA	NA	NA	NA	NA	NA	NA	NA	NA	NA	NA	NA	NA	NA	NA	NA
c635	G1 MOC	NA	1	6	NA	NA	NA	NA	NA	NA	NA	NA	NA	NA	NA	3	NA	NA	NA	NA	NA	NA	NA	NA	NA	NA	NA	NA	NA	NA	NA	3	NA	NA	NA	NA	NA	NA	NA
VOA1719T	G1 MOC	3	1	6	NA	NA	NA	NA	NA	NA	NA	NA	NA	NA	NA	NA	NA	NA	NA	NA	NA	NA	NA	NA	NA	NA	NA	NA	NA	NA	NA	NA	NA	NA	NA	NA	NA	NA	NA
AB115T1	G1 MOC	3	NA	NA	NA	NA	NA	NA	NA	NA	NA	NA	NA	NA	NA	NA	NA	NA	NA	NA	NA	NA	3	NA	NA	NA	NA	NA	NA	NA	3	NA	NA	NA	NA	NA	NA	NA	NA
480-07T	G1 MOC	3	NA	6	NA	NA	NA	NA	NA	NA	NA	NA	NA	NA	NA	NA	NA	NA	NA	NA	NA	NA	NA	NA	NA	NA	NA	NA	1	NA	NA	NA	NA	NA	NA	NA	NA	NA	NA
c577	G1 MOC	NA	3	1	5	NA	NA	NA	NA	NA	NA	NA	NA	NA	2	NA	NA	NA	NA	NA	NA	NA	NA	NA	NA	NA	NA	NA	1	NA	NA	NA	NA	NA	NA	NA	NA	NA	NA
232	G1 MOC	3	NA	6	NA	NA	NA	NA	NA	NA	NA	NA	3	NA	NA	NA	NA	NA	NA	NA	NA	NA	NA	NA	NA	NA	NA	NA	NA	NA	NA	NA	NA	NA	NA	NA	NA	NA	NA
IC557	G1 MOC	3	NA	6	NA	1	NA	NA	NA	3	NA	NA	NA	NA	NA	NA	NA	NA	NA	NA	NA	3	1	NA	NA	NA	NA	NA	NA	NA	NA	NA	NA	NA	NA	NA	NA	NA	NA
c885	G1 MOC	3	NA	NA	5	NA	NA	NA	NA	NA	NA	NA	NA	NA	NA	NA	NA	NA	NA	NA	NA	NA	NA	NA	NA	NA	NA	NA	NA	NA	NA	NA	NA	NA	NA	NA	NA	NA	NA
c395	G1 MOC	3	1	NA	NA	NA	NA	NA	NA	NA	NA	NA	NA	NA	3	NA	NA	3	NA	NA	NA	NA	NA	NA	NA	NA	NA	NA	NA	NA	NA	NA	NA	NA	NA	NA	NA	NA	NA
c438	G1 MOC	3	1	NA	5	NA	NA	NA	NA	NA	NA	NA	NA	NA	NA	3	NA	NA	NA	NA	NA	NA	NA	NA	NA	NA	NA	NA	NA	NA	NA	NA	NA	NA	NA	NA	NA	NA	NA
c575	G1 MOC	3	2	NA	NA	NA	NA	NA	NA	3	NA	NA	NA	NA	NA	NA	NA	NA	NA	3	NA	NA	NA	NA	NA	NA	NA	NA	NA	NA	NA	NA	NA	NA	NA	NA	NA	NA	NA
34143	G1 MOC	3	NA	NA	NA	NA	NA	NA	NA	NA	NA	NA	NA	NA	NA	NA	NA	NA	NA	NA	3	NA	NA	NA	NA	NA	NA	NA	NA	NA	NA	NA	NA	NA	NA	NA	NA	NA	NA
UB0633957-1A	G1 MOC	3	NA	NA	NA	NA	NA	NA	NA	NA	3	NA	NA	3	NA	NA	NA	NA	NA	NA	NA	NA	NA	NA	NA	NA	NA	NA	NA	NA	NA	NA	NA	NA	NA	NA	NA	NA	NA
UB08-16599	G1 MOC	3	NA	NA	5	NA	NA	NA	NA	NA	NA	NA	NA	NA	NA	NA	NA	NA	NA	NA	NA	NA	NA	NA	NA	NA	NA	NA	NA	NA	NA	NA	NA	NA	NA	NA	NA	NA	NA
c1961	G1 MOC	NA	1	1	5	1	NA	NA	NA	NA	NA	NA	NA	NA	NA	NA	NA	NA	3	NA	NA	NA	NA	NA	NA	NA	NA	NA	NA	NA	NA	NA	NA	NA	NA	NA	NA	NA	NA
G1000T	G1 MOC	NA	1	1	NA	NA	NA	NA	NA	NA	NA	NA	NA	NA	NA	NA	NA	NA	NA	NA	NA	NA	NA	NA	NA	NA	NA	NA	NA	NA	NA	NA	NA	NA	NA	NA	NA	NA	NA
789-07	G1 MOC	NA	2	NA	5	2	NA	NA	NA	NA	NA	NA	NA	NA	NA	NA	NA	NA	NA	3	NA	NA	NA	NA	NA	NA	NA	NA	NA	NA	NA	NA	NA	NA	NA	NA	NA	NA	NA
056-07	G1 MOC	NA	3	1	NA	1	NA	NA	NA	3	NA	NA	NA	NA	NA	NA	NA	NA	3	NA	NA	NA	NA	NA	NA	NA	NA	NA	NA	NA	NA	NA	1	NA	NA	NA	NA	NA	NA
OV1754T	G1 MOC	NA	3	1	5	NA	NA	NA	NA	NA	NA	NA	NA	NA	NA	NA	NA	NA	NA	NA	NA	NA	NA	NA	NA	NA	NA	NA	NA	NA	NA	NA	NA	NA	NA	NA	NA	NA	NA
c846	G1 MOC	NA	3	3	5	NA	NA	NA	NA	NA	3	NA	NA	3	NA	NA	3	NA	3	NA	NA	NA	NA	NA	NA	NA	NA	3	NA	NA	3	NA	1	3	NA	NA	NA	NA	NA
c1981	G1 MOC	NA	3	NA	NA	NA	1	NA	3	3	3	NA	3	3	3	3	NA	NA	3	3	1	3	3	3	3	3	3	3	1	3	3	NA	NA	3	3	3	3	NA	NA
c470	G1 MOC	NA	3	NA	5	NA	NA	NA	NA	NA	NA	NA	NA	NA	NA	NA	NA	NA	NA	NA	3	NA	NA	NA	NA	NA	NA	NA	NA	NA	NA	NA	2	NA	NA	NA	NA	NA	NA
c1142	G1 MOC	NA	3	6	NA	1	NA	NA	3	NA	NA	NA	3	3	NA	NA	NA	NA	NA	NA	NA	NA	NA	NA	NA	NA	NA	NA	NA	NA	NA	NA	NA	NA	NA	NA	NA	NA	NA
c452	G1 MOC	NA	3	NA	5	3	NA	NA	NA	NA	3	NA	NA	NA	NA	NA	NA	NA	NA	NA	NA	NA	NA	NA	NA	NA	NA	NA	NA	NA	NA	NA	NA	NA	NA	NA	NA	NA	3
23022	G1 MOC	NA	3	NA	5	NA	NA	NA	NA	NA	NA	NA	NA	NA	NA	NA	NA	NA	NA	NA	NA	NA	NA	NA	NA	NA	NA	NA	NA	NA	NA	NA	NA	NA	NA	NA	NA	NA	NA
c1132	G1 MOC	NA	3	NA	5	NA	NA	NA	NA	NA	NA	NA	NA	NA	NA	NA	NA	NA	NA	NA	NA	NA	NA	NA	NA	NA	NA	NA	NA	3	NA	NA	NA	NA	NA	NA	NA	NA	NA
W683-8583	G1 MOC	3	3	1	5	NA	NA	NA	NA	NA	1	NA	NA	NA	NA	NA	NA	NA	NA	NA	3	NA	NA	NA	NA	NA	NA	NA	NA	NA	NA	NA	NA	NA	NA	NA	NA	NA	NA
c360	G1 MOC	NA	3	6	NA	NA	NA	NA	NA	NA	NA	NA	NA	NA	NA	NA	NA	NA	NA	NA	NA	NA	3	3	NA	3	NA	NA	NA	NA	3	NA	NA	NA	NA	NA	NA	NA	NA
c674	G1 MOC	NA	3	6	5	NA	NA	NA	NA	NA	NA	NA	NA	NA	NA	NA	NA	NA	NA	NA	NA	NA	NA	NA	NA	3	3	NA	NA	NA	NA	NA	NA	NA	NA	NA	NA	NA	NA
c1339	G1 MOC	3	3	3	5	NA	NA	NA	NA	NA	NA	NA	NA	NA	NA	NA	NA	NA	NA	NA	NA	NA	NA	1	NA	NA	NA	NA	NA	NA	NA	NA	NA	NA	NA	NA	NA	NA	NA
IC138T	G1 MOC	3	3	6	5	1	1	NA	NA	3	NA	NA	NA	NA	NA	NA	NA	2	NA	NA	NA	NA	NA	NA	NA	NA	NA	NA	NA	NA	NA	NA	1	NA	NA	NA	NA	NA	NA
c229	G1 MOC	3	3	NA	NA	NA	1	NA	NA	NA	NA	NA	3	NA	3	NA	NA	NA	NA	NA	NA	NA	NA	NA	NA	NA	NA	NA	NA	NA	NA	NA	NA	NA	NA	NA	NA	NA	NA
491-07	G1 MOC	NA	NA	6	NA	NA	NA	3	NA	NA	NA	NA	NA	NA	NA	NA	NA	NA	NA	NA	NA	NA	NA	NA	NA	NA	NA	NA	NA	NA	NA	NA	NA	NA	NA	NA	NA	NA	NA
c1641	G1 MOC	NA	NA	NA	NA	NA	NA	NA	NA	NA	NA	3	NA	3	3	3	NA	NA	NA	NA	NA	3	NA	NA	NA	NA	3	NA	NA	NA	NA	NA	NA	NA	NA	NA	NA	3	NA
UB11-24078	G1 MOC	NA	NA	6	NA	NA	NA	3	NA	NA	NA	3	NA	NA	NA	NA	NA	NA	NA	NA	NA	NA	NA	NA	NA	NA	NA	NA	NA	NA	NA	3	NA	NA	NA	NA	NA	NA	NA
c1948	G1 MOC	3	3	NA	5	NA	NA	NA	NA	NA	NA	NA	3	NA	NA	NA	NA	NA	NA	NA	NA	NA	NA	NA	NA	NA	NA	NA	NA	NA	NA	NA	NA	NA	NA	NA	NA	NA	NA
32016	G1 MOC	3	3	NA	NA	NA	NA	NA	3	NA	NA	NA	NA	NA	NA	NA	NA	NA	NA	NA	NA	3	NA	NA	NA	3	NA	NA	NA	NA	NA	NA	NA	NA	1	NA	NA	NA	3
12MH0125	G1 MOC	3	3	NA	NA	NA	NA	NA	NA	NA	NA	NA	NA	NA	NA	NA	NA	NA	NA	NA	NA	NA	NA	NA	NA	NA	NA	NA	NA	NA	NA	NA	NA	NA	NA	NA	NA	NA	NA
2145	G1 MOC	3	3	NA	NA	NA	NA	NA	NA	3	NA	NA	NA	NA	NA	NA	NA	NA	NA	NA	NA	NA	NA	NA	NA	NA	3	NA	NA	NA	NA	NA	NA	NA	NA	NA	NA	NA	NA
IC219T	G1 MOC	NA	NA	6	NA	NA	NA	3	NA	NA	NA	NA	NA	NA	NA	NA	NA	NA	NA	1	NA	NA	NA	NA	NA	NA	NA	3	NA	NA	NA	NA	NA	NA	NA	NA	NA	NA	NA
c476	G1 MOC	NA	NA	1	NA	NA	NA	3	NA	3	NA	3	NA	NA	NA	NA	NA	NA	NA	NA	NA	NA	NA	NA	NA	NA	NA	NA	NA	NA	NA	NA	NA	NA	NA	NA	NA	NA	NA
01PM0274	G1 MOC	NA	NA	NA	NA	1	NA	NA	3	NA	NA	NA	3	NA	NA	3	NA	3	NA	NA	3	NA	3	NA	3	NA	NA	NA	NA	NA	NA	NA	1	NA	NA	NA	NA	NA	NA
HOV541T	G1 MOC	3	3	1	5	NA	NA	NA	NA	NA	NA	NA	NA	NA	NA	NA	NA	NA	NA	NA	NA	NA	NA	NA	NA	NA	NA	1	NA	NA	NA	NA	NA	NA	NA	NA	NA	NA	NA
G1818T	G1 MOC	NA	3	6	NA	NA	NA	3	NA	NA	NA	NA	NA	NA	NA	NA	NA	NA	NA	NA	NA	NA	NA	NA	NA	NA	NA	NA	NA	NA	NA	NA	3	NA	NA	NA	NA	NA	NA
UB07-1858	G1 MOC	3	3	NA	NA	1	NA	NA	NA	NA	NA	NA	NA	NA	NA	NA	NA	NA	NA	NA	NA	NA	NA	NA	NA	NA	NA	NA	NA	NA	3	NA	NA	NA	NA	NA	NA	NA	NA
IC257T	G1 MOC	3	1	1	5	NA	NA	NA	NA	NA	NA	NA	NA	NA	NA	NA	NA	NA	NA	NA	NA	NA	NA	NA	NA	NA	NA	NA	NA	NA	NA	NA	1	NA	NA	NA	NA	3	NA
1341	G1 MOC	3	1	3	NA	NA	NA	NA	NA	NA	NA	NA	NA	NA	NA	NA	NA	NA	NA	NA	NA	NA	NA	NA	NA	NA	NA	3	NA	NA	NA	NA	NA	NA	NA	NA	NA	NA	NA
70802	G1 MOC	3	3	6	NA	1	NA	NA	NA	NA	NA	NA	NA	NA	NA	NA	NA	NA	NA	NA	NA	NA	NA	NA	NA	NA	NA	NA	NA	NA	NA	NA	NA	NA	NA	NA	NA	NA	NA
326	G1 MOC	3	3	NA	NA	NA	NA	NA	NA	NA	3	3	3	NA	NA	NA	NA	NA	NA	NA	NA	NA	NA	NA	NA	NA	NA	NA	NA	NA	NA	NA	NA	3	NA	NA	NA	NA	NA
c715	G1 MOC	3	3	6	NA	NA	NA	NA	NA	NA	NA	NA	3	NA	NA	NA	NA	NA	NA	NA	NA	NA	NA	NA	NA	3	NA	NA	NA	NA	NA	NA	NA	NA	NA	NA	NA	NA	NA
AM121T1	G1 MOC	3	3	NA	5	NA	NA	NA	NA	NA	NA	NA	NA	NA	NA	NA	NA	NA	NA	NA	NA	NA	NA	NA	NA	NA	NA	NA	NA	NA	NA	NA	NA	NA	NA	NA	NA	NA	NA
IC381T	G1 MOC	NA	NA	6	NA	NA	NA	3	NA	NA	NA	NA	NA	NA	NA	NA	NA	NA	NA	NA	NA	NA	3	NA	NA	NA	NA	NA	NA	NA	NA	NA	NA	NA	NA	NA	NA	NA	3
VOA2100T	G1 MOC	NA	NA	NA	NA	NA	NA	NA	NA	3	NA	NA	NA	NA	NA	NA	NA	NA	NA	NA	1	NA	NA	NA	NA	NA	NA	NA	NA	NA	NA	NA	NA	NA	NA	NA	NA	NA	NA
AS23T1	G1 MOC	3	3	6	NA	NA	NA	NA	NA	NA	NA	NA	NA	NA	NA	NA	NA	NA	NA	3	NA	3	NA	3	NA	NA	NA	NA	NA	NA	NA	NA	NA	NA	NA	NA	NA	3	NA
1121	G1 MOC	3	1	6	NA	NA	NA	NA	NA	3	NA	NA	NA	NA	NA	NA	NA	NA	3	NA	NA	NA	NA	NA	NA	NA	NA	NA	NA	NA	NA	NA	NA	NA	NA	NA	NA	NA	NA
c1330	G1 MOC	3	3	6	NA	NA	NA	NA	NA	NA	NA	NA	NA	NA	NA	NA	NA	NA	NA	3	NA	NA	NA	3	NA	NA	NA	NA	NA	NA	NA	NA	NA	NA	NA	NA	NA	NA	NA
c1344	G1 MOC	3	3	NA	NA	NA	NA	NA	NA	NA	NA	NA	NA	3	NA	NA	NA	NA	NA	NA	NA	NA	NA	NA	NA	NA	NA	NA	NA	NA	NA	NA	NA	NA	NA	NA	NA	NA	NA
c368	G1 MOC	3	3	6	NA	NA	NA	NA	NA	NA	NA	NA	NA	NA	NA	NA	NA	NA	NA	NA	NA	NA	NA	NA	NA	NA	3	NA	NA	NA	NA	NA	NA	NA	NA	NA	3	NA	NA
c464	G1 MOC	3	3	NA	NA	NA	NA	NA	NA	NA	NA	NA	NA	NA	NA	NA	NA	NA	NA	NA	NA	NA	NA	NA	NA	NA	NA	NA	NA	NA	NA	NA	NA	NA	NA	NA	NA	NA	NA
41044	G1 MOC	3	1	6	NA	NA	NA	NA	NA	NA	3	3	NA	NA	NA	NA	NA	NA	NA	NA	NA	NA	NA	3	NA	NA	NA	NA	NA	NA	NA	NA	NA	NA	NA	NA	NA	NA	NA
c1822	G1 MOC	3	3	NA	NA	NA	NA	NA	NA	NA	NA	NA	NA	NA	NA	NA	3	NA	NA	NA	NA	NA	NA	NA	NA	NA	NA	NA	NA	NA	NA	NA	NA	NA	3	NA	NA	NA	NA
c471	G1 MOC	3	3	NA	NA	NA	NA	NA	NA	NA	NA	NA	NA	NA	NA	NA	NA	NA	1	NA	NA	NA	NA	NA	NA	3	NA	NA	NA	NA	NA	NA	NA	NA	NA	NA	NA	NA	NA
41189	G1 MOC	3	1	6	5	NA	NA	NA	NA	NA	NA	NA	NA	NA	NA	3	NA	NA	NA	NA	NA	NA	NA	NA	NA	NA	NA	NA	NA	NA	NA	NA	NA	NA	NA	NA	NA	NA	NA
c717	G1 MOC	3	3	NA	5	NA	NA	NA	NA	NA	NA	NA	NA	NA	NA	NA	NA	NA	NA	NA	NA	NA	NA	NA	NA	NA	NA	NA	NA	NA	NA	NA	1	NA	NA	NA	NA	NA	NA
OV1417T	G2 MOC	3	3	NA	5	NA	NA	NA	NA	NA	NA	NA	NA	NA	NA	NA	NA	NA	NA	NA	NA	NA	NA	NA	NA	NA	NA	NA	NA	NA	NA	NA	NA	NA	NA	NA	NA	NA	NA
UB06-890	G2 MOC	3	NA	1	NA	NA	NA	NA	NA	NA	NA	NA	NA	NA	NA	NA	NA	NA	NA	NA	NA	NA	3	NA	NA	NA	NA	3	NA	NA	3	NA	NA	3	NA	NA	NA	NA	NA
OV1621T	G2 MOC	3	NA	NA	NA	NA	1	NA	3	NA	NA	NA	3	3	NA	NA	NA	NA	NA	NA	NA	NA	3	NA	NA	NA	NA	NA	NA	NA	NA	NA	NA	NA	NA	NA	NA	NA	NA
22826T	G2 MOC	3	NA	1	NA	NA	NA	NA	NA	NA	NA	NA	NA	NA	NA	NA	NA	NA	NA	NA	1	NA	NA	NA	NA	NA	NA	NA	NA	NA	NA	NA	NA	NA	NA	NA	NA	NA	NA
UB08-9846-1B	G2 MOC	3	NA	3	NA	NA	NA	NA	NA	NA	NA	NA	NA	NA	NA	NA	NA	NA	NA	NA	NA	NA	NA	NA	NA	NA	NA	NA	NA	NA	NA	NA	NA	NA	NA	3	3	NA	NA
41206	G2 MOC	3	NA	NA	NA	NA	NA	3	3	NA	NA	NA	NA	NA	NA	NA	NA	NA	3	NA	NA	NA	NA	NA	NA	NA	NA	3	3	NA	NA	NA	NA	NA	NA	NA	NA	NA	NA
UB10-4154	G2 MOC	3	NA	NA	NA	1	NA	NA	NA	NA	NA	NA	NA	NA	NA	NA	NA	NA	NA	NA	NA	NA	NA	NA	NA	NA	NA	NA	NA	NA	NA	NA	NA	NA	NA	NA	NA	NA	NA
2141	G2 MOC	3	NA	NA	NA	NA	1	NA	NA	NA	3	NA	NA	NA	NA	NA	NA	3	NA	NA	NA	3	NA	3	NA	3	NA	NA	NA	3	NA	NA	NA	NA	NA	3	NA	3	NA
23836T	G2 MOC	3	NA	NA	NA	NA	1	3	NA	NA	NA	NA	NA	NA	NA	NA	NA	NA	NA	NA	NA	NA	NA	NA	NA	NA	NA	NA	NA	NA	NA	NA	NA	NA	1	NA	NA	NA	NA
12MH0350	G2 MOC	3	NA	6	NA	NA	NA	NA	NA	NA	NA	NA	NA	NA	NA	NA	NA	NA	NA	NA	NA	NA	NA	NA	NA	NA	NA	NA	NA	3	NA	NA	NA	NA	NA	NA	NA	NA	NA
51833	G2 MOC	3	NA	NA	NA	NA	NA	NA	NA	NA	NA	NA	NA	NA	3	NA	3	NA	NA	NA	NA	NA	NA	NA	NA	NA	NA	NA	NA	NA	NA	NA	NA	NA	NA	NA	NA	NA	NA
OV886	G2 MOC	3	NA	NA	NA	NA	NA	NA	NA	NA	NA	3	NA	NA	NA	NA	NA	NA	NA	NA	NA	NA	NA	NA	NA	NA	NA	NA	NA	NA	NA	NA	NA	NA	NA	NA	NA	NA	NA
OV507	G2 MOC	3	1	6	5	NA	NA	NA	NA	NA	NA	NA	NA	NA	NA	NA	NA	NA	NA	NA	NA	NA	NA	NA	NA	NA	NA	3	NA	NA	NA	NA	NA	NA	NA	NA	NA	NA	2
UB0416761	G2 MOC	3	NA	6	NA	NA	NA	NA	NA	NA	NA	NA	NA	3	NA	NA	NA	NA	NA	NA	NA	NA	NA	NA	3	NA	NA	NA	NA	NA	NA	NA	NA	NA	NA	NA	NA	NA	NA
UB06-3978	G2 MOC	3	NA	6	NA	NA	NA	NA	NA	NA	NA	NA	NA	NA	NA	NA	3	NA	NA	NA	NA	NA	NA	NA	NA	3	NA	NA	NA	NA	NA	NA	NA	NA	NA	NA	NA	NA	NA
OV2090T	G2 MOC	3	NA	NA	NA	NA	NA	NA	NA	NA	NA	NA	NA	NA	NA	NA	NA	NA	NA	NA	NA	NA	NA	NA	NA	NA	3	NA	NA	NA	NA	NA	NA	NA	NA	3	NA	NA	NA
c331	G2 MOC	NA	3	1	5	NA	NA	NA	NA	NA	NA	NA	NA	NA	NA	NA	NA	NA	NA	NA	NA	NA	NA	NA	NA	3	NA	NA	NA	NA	NA	NA	NA	NA	NA	NA	NA	NA	NA
VOA1675T	G2 MOC	NA	3	NA	NA	NA	NA	NA	3	3	NA	NA	NA	NA	NA	NA	NA	NA	NA	NA	3	3	NA	NA	3	NA	3	NA	NA	NA	NA	NA	NA	NA	NA	NA	NA	NA	NA
41438	G2 MOC	NA	3	6	5	NA	NA	NA	NA	NA	NA	NA	NA	NA	3	NA	NA	NA	NA	NA	NA	NA	NA	NA	NA	NA	3	NA	NA	NA	NA	NA	NA	3	NA	NA	NA	NA	NA
UB09-11784	G2 MOC	NA	3	6	NA	NA	NA	NA	NA	NA	NA	NA	NA	NA	NA	NA	3	NA	NA	NA	NA	NA	NA	NA	NA	NA	3	NA	NA	3	NA	3	NA	NA	NA	NA	NA	NA	NA
OV2405T	G2 MOC	3	2	6	NA	NA	NA	NA	NA	NA	NA	NA	NA	NA	3	NA	NA	NA	NA	NA	NA	NA	NA	NA	NA	NA	NA	NA	NA	NA	NA	NA	NA	NA	NA	NA	NA	NA	NA
812	G2 MOC	NA	3	1	5	NA	NA	NA	NA	NA	3	NA	NA	NA	NA	NA	3	NA	NA	NA	NA	NA	NA	NA	NA	NA	NA	NA	NA	NA	NA	NA	NA	NA	NA	NA	NA	NA	NA
IC321T	G2 MOC	NA	3	NA	NA	2	NA	3	NA	NA	NA	NA	3	NA	3	NA	NA	NA	NA	NA	NA	NA	NA	NA	NA	NA	NA	NA	NA	NA	NA	NA	NA	NA	NA	1	3	NA	NA
VOA3937T	G2 MOC	NA	NA	NA	NA	NA	1	3	NA	NA	NA	NA	NA	NA	NA	NA	NA	NA	NA	NA	NA	NA	NA	NA	NA	NA	NA	NA	NA	NA	NA	NA	NA	NA	NA	NA	NA	NA	NA
AOCS20104T	G2 MOC	NA	2	3	5	NA	NA	NA	NA	NA	NA	NA	NA	NA	NA	NA	NA	NA	NA	NA	NA	NA	NA	NA	NA	NA	NA	NA	NA	NA	NA	NA	NA	NA	NA	NA	NA	NA	NA
OV1723T	G2 MOC	3	NA	NA	NA	NA	NA	NA	NA	NA	NA	NA	NA	NA	NA	NA	NA	NA	NA	NA	NA	NA	NA	NA	NA	NA	NA	NA	NA	NA	NA	NA	NA	NA	NA	NA	NA	NA	NA
c813	G2 MOC	NA	3	1	5	NA	NA	NA	NA	NA	NA	NA	NA	NA	NA	NA	NA	NA	NA	NA	NA	NA	NA	NA	NA	NA	NA	NA	NA	NA	NA	NA	NA	NA	NA	NA	NA	NA	NA
UB08-8753	G2 MOC	3	1	6	5	NA	NA	NA	NA	NA	NA	NA	NA	NA	NA	NA	NA	NA	NA	NA	NA	NA	NA	NA	NA	NA	NA	NA	NA	NA	NA	NA	NA	NA	NA	NA	NA	NA	NA
60810	G2 MOC	3	2	6	NA	NA	NA	NA	NA	NA	NA	3	NA	NA	NA	NA	3	NA	NA	NA	NA	NA	NA	NA	NA	NA	NA	NA	NA	NA	NA	NA	NA	NA	NA	NA	NA	NA	NA
2139	G2 MOC	3	3	1	NA	NA	NA	NA	NA	NA	NA	NA	NA	NA	NA	NA	NA	NA	NA	NA	NA	NA	NA	NA	NA	NA	NA	NA	NA	NA	NA	NA	NA	NA	NA	NA	NA	NA	NA
1960	G2 MOC	NA	2	NA	NA	NA	NA	NA	NA	NA	NA	NA	NA	NA	NA	NA	NA	3	NA	NA	NA	3	NA	NA	NA	NA	NA	NA	NA	NA	NA	NA	NA	NA	NA	NA	NA	NA	NA
UB08-7186	G2 MOC	NA	3	1	NA	NA	NA	NA	NA	NA	NA	NA	NA	NA	NA	NA	NA	3	NA	NA	NA	NA	NA	NA	NA	NA	NA	NA	NA	NA	NA	NA	NA	NA	NA	NA	1	NA	NA
685-07T	G2 MOC	NA	3	1	5	NA	NA	NA	NA	NA	NA	NA	NA	NA	NA	NA	NA	NA	NA	NA	NA	NA	NA	NA	NA	NA	NA	NA	NA	NA	NA	NA	NA	NA	3	NA	NA	NA	NA
44419	G2 MOC	NA	3	6	5	NA	NA	NA	NA	NA	NA	NA	NA	NA	NA	NA	NA	NA	NA	NA	NA	NA	NA	NA	NA	NA	NA	NA	NA	NA	NA	NA	NA	NA	NA	NA	NA	NA	NA
c1817	G2 MOC	NA	3	NA	5	NA	NA	NA	NA	NA	NA	NA	NA	NA	NA	NA	NA	NA	NA	NA	NA	NA	NA	NA	NA	NA	NA	NA	NA	3	NA	NA	NA	NA	NA	NA	NA	NA	NA
VOA1720	G2 MOC	NA	3	NA	NA	NA	NA	NA	NA	3	NA	NA	NA	NA	NA	NA	NA	NA	NA	NA	NA	NA	NA	NA	NA	NA	NA	NA	NA	NA	NA	NA	NA	NA	NA	3	NA	NA	NA
60327T	G2 MOC	NA	3	6	5	NA	NA	NA	NA	NA	NA	NA	NA	NA	NA	NA	NA	NA	NA	NA	NA	NA	NA	NA	NA	NA	NA	NA	3	NA	NA	NA	NA	NA	NA	NA	NA	NA	NA
OV0772T	G2 MOC	NA	NA	6	NA	NA	3	3	3	NA	NA	NA	NA	NA	NA	1	NA	NA	NA	NA	NA	NA	NA	3	NA	NA	NA	NA	NA	NA	1	3	NA	NA	NA	NA	NA	NA	NA
UB08-4836	G2 MOC	NA	NA	NA	NA	NA	3	NA	NA	NA	NA	NA	NA	3	NA	NA	NA	NA	NA	3	2	NA	NA	NA	NA	NA	NA	NA	NA	NA	NA	NA	NA	NA	NA	NA	NA	NA	NA
34024	G2 MOC	NA	NA	NA	NA	NA	NA	NA	NA	NA	NA	NA	3	NA	NA	NA	NA	NA	3	3	NA	NA	NA	NA	NA	NA	NA	NA	NA	NA	NA	NA	NA	NA	NA	NA	NA	NA	NA
60338T	G2 MOC	NA	NA	NA	NA	NA	NA	NA	NA	NA	NA	NA	NA	NA	NA	NA	NA	NA	NA	NA	NA	NA	NA	NA	NA	NA	NA	NA	NA	NA	NA	NA	NA	NA	NA	NA	NA	NA	NA
c1523	G2 MOC	NA	NA	6	NA	NA	NA	3	NA	NA	NA	3	NA	NA	NA	NA	NA	3	NA	NA	NA	NA	NA	NA	NA	NA	NA	NA	NA	NA	NA	NA	3	NA	NA	NA	NA	NA	NA
c1813	G2 MOC	NA	NA	NA	NA	NA	NA	NA	NA	NA	3	NA	NA	3	NA	NA	NA	NA	NA	NA	NA	NA	NA	NA	NA	NA	NA	NA	NA	NA	3	NA	NA	NA	NA	NA	NA	NA	NA
c1969	G2 MOC	NA	NA	NA	NA	NA	NA	NA	NA	NA	NA	NA	NA	NA	NA	NA	NA	NA	3	NA	NA	NA	NA	NA	NA	NA	NA	NA	NA	NA	NA	NA	NA	NA	NA	NA	NA	NA	NA
OV2602C	G2 MOC	NA	NA	NA	NA	NA	NA	NA	NA	NA	NA	NA	NA	NA	3	NA	NA	NA	NA	NA	NA	NA	NA	NA	NA	NA	NA	NA	NA	NA	NA	NA	NA	NA	NA	3	NA	NA	NA
c1819	G2 MOC	3	3	1	NA	NA	NA	NA	NA	NA	NA	NA	NA	NA	NA	NA	NA	3	NA	NA	NA	NA	NA	NA	NA	NA	NA	NA	NA	NA	NA	NA	NA	NA	3	NA	NA	3	NA
UB067075	G2 MOC	NA	NA	NA	NA	NA	NA	NA	NA	NA	NA	NA	NA	NA	NA	NA	3	NA	NA	NA	NA	NA	NA	NA	NA	NA	NA	NA	NA	NA	NA	NA	NA	NA	NA	NA	NA	NA	NA
IC050T	G2 MOC	NA	NA	NA	NA	NA	NA	3	NA	NA	NA	NA	NA	NA	NA	NA	NA	NA	NA	NA	NA	NA	NA	NA	NA	NA	NA	NA	NA	NA	NA	NA	NA	3	NA	NA	NA	NA	NA
HOV449T	G2 MOC	3	3	1	5	NA	NA	NA	NA	NA	NA	NA	NA	NA	NA	NA	NA	NA	NA	NA	NA	NA	NA	NA	NA	NA	NA	NA	NA	NA	NA	NA	NA	NA	NA	NA	NA	NA	NA
OV1217T	G2 MOC	3	3	1	5	NA	NA	NA	NA	NA	NA	NA	NA	NA	NA	NA	NA	NA	NA	NA	NA	NA	NA	NA	3	NA	NA	NA	NA	NA	NA	NA	NA	NA	NA	NA	NA	NA	NA
VOA2183T	G2 MOC	3	3	1	NA	NA	NA	NA	NA	NA	NA	NA	NA	NA	NA	NA	NA	NA	NA	NA	NA	NA	NA	NA	NA	NA	NA	NA	NA	NA	NA	NA	NA	NA	NA	NA	NA	NA	NA
20062	G2 MOC	3	3	NA	NA	NA	3	NA	NA	NA	NA	NA	NA	NA	NA	3	NA	NA	NA	NA	NA	NA	NA	NA	NA	NA	NA	NA	NA	NA	NA	NA	NA	NA	NA	NA	NA	NA	NA
UB11-5001	G2 MOC	3	3	NA	NA	NA	NA	NA	NA	NA	NA	NA	3	NA	NA	NA	NA	NA	3	NA	NA	NA	NA	NA	NA	NA	NA	NA	NA	NA	NA	3	NA	NA	NA	NA	NA	NA	NA
27048	G2 MOC	3	3	NA	NA	NA	NA	NA	3	NA	NA	NA	NA	NA	NA	NA	NA	NA	NA	NA	NA	NA	NA	NA	NA	NA	NA	NA	NA	NA	NA	NA	NA	NA	NA	NA	NA	NA	NA
1356	G2 MOC	3	3	6	NA	NA	NA	3	NA	NA	NA	NA	NA	NA	NA	NA	NA	3	NA	NA	NA	NA	NA	NA	NA	NA	NA	NA	NA	3	NA	NA	NA	3	NA	NA	NA	NA	NA
c574	G2 MOC	3	3	1	NA	NA	NA	NA	NA	NA	NA	NA	NA	NA	NA	NA	NA	NA	NA	NA	NA	NA	NA	NA	NA	NA	NA	NA	NA	NA	NA	NA	NA	NA	NA	NA	NA	NA	NA
OV0841T	G2 MOC	NA	NA	NA	NA	NA	NA	NA	NA	NA	NA	NA	NA	NA	NA	NA	3	NA	NA	NA	NA	NA	NA	NA	NA	NA	NA	NA	NA	NA	NA	NA	NA	NA	NA	NA	NA	NA	NA
OV2230A	G2 MOC	3	3	NA	NA	NA	1	NA	NA	NA	NA	NA	NA	NA	NA	3	NA	NA	NA	NA	NA	NA	NA	NA	NA	NA	NA	NA	NA	NA	NA	NA	NA	NA	NA	NA	NA	NA	NA
705	G2 MOC	3	1	1	NA	NA	NA	NA	NA	NA	NA	NA	NA	NA	NA	NA	NA	NA	NA	NA	NA	NA	NA	NA	NA	NA	NA	NA	NA	NA	NA	NA	NA	NA	NA	NA	NA	NA	NA
347	G2 MOC	3	1	3	5	NA	NA	NA	NA	NA	NA	1	NA	NA	NA	NA	NA	NA	NA	NA	NA	NA	NA	NA	NA	NA	NA	NA	NA	NA	NA	NA	NA	NA	NA	NA	3	NA	3
60368	G2 MOC	3	3	3	5	NA	NA	NA	NA	NA	NA	NA	NA	NA	NA	NA	NA	NA	NA	NA	NA	NA	NA	NA	NA	NA	NA	NA	NA	3	NA	NA	NA	NA	NA	NA	NA	NA	NA
UB03-26474	G2 MOC	3	3	6	NA	NA	1	NA	NA	NA	NA	NA	NA	NA	NA	NA	NA	NA	NA	NA	NA	NA	NA	3	NA	NA	NA	NA	NA	NA	NA	NA	NA	NA	NA	NA	NA	NA	NA
c866	G2 MOC	3	3	6	NA	1	NA	NA	NA	NA	NA	NA	NA	NA	NA	NA	3	NA	NA	NA	NA	NA	NA	NA	NA	NA	NA	3	NA	NA	NA	NA	NA	NA	3	NA	NA	NA	NA
34071	G2 MOC	3	3	NA	NA	NA	NA	NA	NA	NA	NA	NA	NA	NA	NA	NA	NA	NA	NA	NA	NA	NA	NA	NA	NA	NA	NA	NA	NA	NA	NA	NA	NA	NA	NA	NA	NA	1	NA
44059	G2 MOC	3	3	NA	NA	NA	NA	NA	NA	NA	1	3	NA	NA	NA	NA	NA	NA	NA	NA	NA	NA	NA	NA	NA	NA	NA	NA	NA	NA	NA	NA	NA	NA	NA	NA	NA	NA	NA
OV1991T	G2 MOC	3	1	3	NA	NA	NA	NA	NA	NA	3	NA	NA	NA	NA	NA	NA	NA	NA	NA	NA	NA	NA	NA	NA	NA	NA	NA	NA	3	NA	NA	NA	NA	NA	NA	NA	NA	NA
60007	G2 MOC	3	3	NA	NA	NA	NA	NA	NA	NA	NA	NA	NA	3	NA	3	NA	NA	NA	NA	NA	NA	NA	NA	3	NA	NA	NA	3	NA	NA	NA	NA	NA	NA	1	3	NA	NA
c1821	G2 MOC	3	3	NA	NA	NA	NA	NA	NA	NA	NA	NA	NA	NA	NA	NA	NA	NA	NA	NA	NA	NA	NA	NA	3	NA	NA	NA	NA	NA	NA	NA	NA	NA	NA	NA	3	NA	NA
c814	G2 MOC	3	3	NA	NA	NA	NA	NA	NA	NA	NA	NA	NA	NA	NA	NA	NA	NA	NA	NA	NA	NA	NA	NA	NA	NA	NA	NA	3	NA	NA	NA	3	NA	NA	NA	NA	NA	NA
UB09-1536-2B	G2 MOC	3	3	NA	NA	NA	NA	NA	NA	NA	3	3	NA	NA	NA	NA	NA	NA	NA	NA	NA	NA	NA	NA	3	NA	NA	NA	NA	NA	NA	3	NA	NA	NA	NA	3	3	NA
UB09-24975	G2 MOC	3	1	NA	NA	NA	3	NA	NA	2	NA	NA	NA	NA	NA	NA	NA	NA	NA	NA	3	NA	NA	NA	NA	NA	NA	NA	NA	NA	NA	NA	NA	1	NA	NA	NA	NA	NA
c576	G2 MOC	3	3	NA	5	NA	NA	NA	NA	NA	NA	NA	NA	NA	NA	NA	3	NA	NA	NA	NA	3	NA	3	1	NA	NA	NA	NA	NA	NA	NA	NA	NA	NA	NA	NA	NA	NA
UB09-29634	G2 MOC	3	3	NA	NA	NA	NA	NA	NA	NA	1	NA	NA	NA	NA	NA	NA	NA	NA	NA	NA	NA	NA	NA	NA	NA	NA	NA	NA	NA	NA	NA	NA	NA	NA	NA	NA	NA	NA
c1970	G2 MOC	3	1	6	NA	NA	NA	NA	NA	NA	3	NA	NA	NA	NA	NA	NA	NA	NA	3	NA	NA	NA	NA	NA	NA	NA	NA	NA	NA	NA	NA	NA	NA	NA	NA	NA	NA	NA
34951T	G2 MOC	3	3	NA	5	NA	NA	NA	NA	NA	NA	NA	NA	NA	NA	NA	NA	NA	NA	NA	NA	NA	NA	NA	NA	NA	NA	NA	NA	NA	NA	NA	NA	NA	NA	NA	NA	NA	NA
FR07935901	G3 MOC	3	3	6	NA	NA	NA	NA	NA	NA	NA	NA	NA	NA	NA	NA	NA	NA	NA	NA	NA	NA	NA	NA	NA	NA	NA	NA	NA	NA	NA	NA	NA	NA	NA	NA	NA	NA	NA
c338	G3 MOC	3	NA	NA	NA	NA	NA	NA	NA	NA	NA	NA	NA	NA	3	NA	3	NA	NA	NA	NA	NA	NA	NA	NA	NA	NA	NA	NA	NA	NA	NA	NA	NA	NA	NA	NA	NA	NA
WM1070T	G3 MOC	3	NA	NA	NA	NA	1	NA	3	NA	NA	NA	NA	NA	NA	1	NA	NA	3	NA	NA	NA	NA	NA	NA	NA	NA	NA	NA	NA	NA	NA	NA	3	NA	3	NA	NA	NA
44802	G3 MOC	3	NA	NA	NA	NA	NA	NA	NA	3	NA	NA	NA	NA	NA	NA	NA	NA	NA	NA	NA	3	NA	NA	3	3	NA	NA	NA	3	NA	NA	NA	NA	NA	NA	NA	NA	NA
UB00148799-1B-E1	G3 MOC	3	NA	6	NA	NA	NA	NA	NA	NA	NA	3	NA	NA	NA	NA	NA	NA	NA	NA	NA	NA	3	NA	NA	NA	NA	NA	NA	NA	NA	NA	NA	NA	NA	NA	NA	NA	NA
WM982BT	G3 MOC	3	NA	6	NA	NA	NA	NA	NA	NA	NA	NA	NA	NA	NA	NA	NA	3	NA	NA	NA	NA	NA	NA	NA	NA	NA	NA	3	NA	NA	NA	NA	NA	NA	NA	3	1	NA
UB1118285	G3 MOC	NA	2	NA	NA	NA	NA	NA	3	NA	NA	NA	NA	NA	NA	NA	NA	NA	NA	NA	NA	3	3	NA	3	3	NA	NA	NA	NA	NA	NA	NA	NA	NA	NA	NA	3	3
20077	G3 MOC	NA	2	6	5	NA	NA	NA	NA	NA	3	NA	NA	3	NA	NA	NA	NA	NA	NA	NA	NA	NA	NA	NA	NA	1	1	NA	NA	NA	3	NA	NA	NA	3	NA	NA	NA
60259T	G3 MOC	NA	3	1	5	NA	1	NA	3	NA	NA	NA	NA	NA	NA	NA	NA	NA	NA	NA	NA	NA	NA	NA	NA	NA	NA	NA	NA	NA	NA	1	NA	NA	NA	NA	NA	NA	NA
HOV159T	G3 MOC	NA	3	NA	NA	NA	NA	NA	3	NA	3	NA	NA	NA	1	3	NA	NA	NA	NA	NA	NA	3	NA	NA	NA	NA	NA	NA	NA	NA	NA	NA	NA	NA	NA	NA	NA	NA
51107T	G3 MOC	NA	3	NA	NA	NA	NA	NA	NA	NA	NA	NA	NA	NA	NA	NA	NA	NA	NA	NA	NA	NA	NA	NA	NA	NA	NA	3	NA	NA	NA	NA	NA	NA	NA	NA	NA	NA	NA
51163T	G3 MOC	NA	3	NA	NA	NA	NA	NA	NA	NA	NA	NA	NA	NA	NA	NA	NA	NA	NA	NA	NA	NA	NA	NA	NA	NA	NA	NA	NA	NA	NA	NA	NA	NA	NA	NA	NA	NA	NA
41053	G3 MOC	NA	NA	NA	NA	NA	NA	NA	NA	NA	NA	NA	NA	NA	NA	NA	NA	NA	NA	NA	NA	NA	NA	NA	NA	NA	NA	NA	NA	NA	NA	NA	NA	NA	NA	NA	NA	NA	NA
AM74T1	G3 MOC	NA	1	NA	5	NA	1	NA	NA	NA	NA	NA	NA	NA	NA	NA	NA	NA	NA	NA	NA	NA	3	NA	NA	NA	NA	NA	3	NA	3	NA	NA	NA	NA	NA	NA	NA	3
c1820	G3 MOC	NA	3	NA	NA	NA	1	NA	3	3	NA	NA	NA	NA	NA	NA	NA	NA	NA	NA	NA	NA	NA	NA	NA	NA	NA	NA	3	NA	NA	NA	NA	NA	NA	NA	NA	NA	NA
EP430	G3 MOC	3	1	3	NA	NA	NA	NA	NA	3	NA	NA	NA	NA	NA	NA	NA	NA	NA	NA	NA	NA	NA	NA	NA	NA	NA	NA	NA	NA	NA	NA	NA	NA	3	NA	NA	NA	NA
30096	G3 MOC	3	3	3	NA	NA	NA	NA	NA	NA	NA	NA	NA	NA	NA	NA	NA	NA	NA	NA	NA	NA	NA	NA	NA	NA	NA	NA	NA	NA	NA	NA	NA	NA	NA	NA	NA	NA	NA
134035T	G3 MOC	NA	3	3	5	NA	NA	NA	NA	NA	NA	NA	NA	NA	NA	NA	NA	NA	NA	NA	NA	NA	NA	NA	NA	NA	NA	NA	NA	NA	NA	NA	NA	NA	NA	NA	NA	NA	3
c658	G3 MOC	NA	3	6	5	NA	NA	NA	NA	NA	NA	3	3	NA	NA	NA	NA	NA	NA	NA	NA	NA	NA	NA	NA	NA	NA	NA	NA	NA	NA	3	NA	NA	NA	NA	NA	NA	3
60150	G3 MOC	NA	3	NA	NA	NA	NA	3	NA	NA	NA	NA	NA	NA	NA	3	NA	NA	NA	NA	NA	NA	NA	NA	NA	NA	NA	NA	NA	NA	NA	NA	NA	NA	NA	NA	NA	NA	NA
41127	G3 MOC	3	3	6	5	NA	NA	NA	3	NA	NA	1	NA	NA	3	NA	NA	NA	NA	NA	NA	NA	NA	NA	NA	NA	3	NA	NA	NA	NA	NA	NA	3	NA	NA	NA	NA	NA
913434	G3 MOC	3	3	6	NA	NA	NA	NA	NA	NA	NA	NA	NA	NA	NA	NA	NA	NA	NA	NA	NA	NA	NA	NA	NA	NA	NA	3	NA	NA	NA	NA	NA	NA	NA	NA	NA	NA	NA
c732	G3 MOC	3	3	6	5	NA	NA	NA	NA	NA	NA	NA	NA	NA	NA	NA	NA	NA	NA	3	NA	NA	NA	NA	NA	NA	NA	NA	NA	NA	NA	NA	NA	NA	NA	NA	NA	NA	NA
44800	EOM	3	NA	6	NA	NA	1	NA	NA	3	NA	NA	NA	NA	NA	3	NA	NA	NA	NA	3	3	NA	NA	NA	NA	NA	NA	NA	NA	NA	NA	NA	NA	NA	NA	NA	NA	NA
70120	EOM	3	NA	6	NA	NA	NA	NA	NA	NA	NA	NA	NA	3	NA	NA	NA	NA	3	NA	NA	NA	NA	NA	NA	NA	NA	NA	NA	NA	NA	NA	NA	NA	NA	NA	NA	NA	NA
VOA808	EOM	3	NA	NA	NA	NA	3	NA	NA	NA	NA	NA	3	NA	NA	NA	NA	NA	NA	NA	NA	NA	NA	1	NA	NA	NA	NA	NA	NA	NA	NA	NA	NA	NA	NA	3	NA	NA
c1967	EOM	3	NA	NA	NA	NA	NA	NA	NA	NA	NA	3	3	NA	3	NA	NA	NA	NA	NA	NA	NA	3	NA	NA	NA	NA	3	NA	3	NA	NA	NA	3	3	NA	NA	NA	NA
802-07	EOM	3	NA	NA	NA	NA	NA	NA	NA	NA	NA	NA	NA	NA	NA	NA	NA	NA	NA	NA	NA	NA	NA	NA	NA	NA	NA	NA	NA	NA	NA	NA	NA	NA	NA	NA	NA	NA	NA
513-07	EOM	NA	1	NA	NA	3	NA	NA	NA	NA	NA	NA	NA	NA	NA	NA	NA	NA	NA	NA	3	NA	NA	3	NA	NA	NA	NA	NA	NA	NA	3	NA	NA	NA	NA	NA	NA	NA
44100	EOM	NA	3	NA	NA	1	NA	NA	NA	NA	NA	NA	NA	NA	NA	NA	NA	NA	NA	NA	NA	NA	NA	NA	NA	NA	NA	NA	NA	NA	NA	NA	NA	NA	NA	NA	NA	NA	NA
41335	EOM	NA	3	NA	NA	3	NA	NA	NA	NA	NA	NA	NA	NA	NA	NA	3	NA	NA	NA	NA	NA	NA	NA	NA	NA	NA	NA	NA	NA	NA	NA	NA	NA	NA	NA	NA	NA	NA
IC292T	EOM	NA	3	NA	NA	NA	NA	NA	NA	NA	NA	NA	NA	NA	NA	NA	NA	NA	NA	NA	NA	NA	NA	NA	3	NA	NA	NA	NA	NA	NA	NA	NA	NA	NA	NA	NA	NA	NA
1809	EOM	NA	NA	NA	NA	NA	NA	NA	NA	NA	NA	NA	NA	3	NA	NA	NA	NA	NA	NA	NA	NA	NA	NA	NA	NA	NA	NA	NA	NA	NA	NA	NA	NA	NA	NA	NA	NA	NA
20800	EOM	NA	NA	NA	NA	NA	NA	3	NA	3	NA	NA	NA	NA	NA	NA	NA	NA	NA	NA	NA	NA	NA	3	NA	NA	NA	NA	NA	NA	NA	NA	NA	NA	3	NA	NA	NA	NA
44461	EOM	NA	NA	NA	5	NA	NA	NA	NA	NA	NA	NA	NA	3	NA	NA	NA	NA	NA	NA	NA	NA	NA	NA	NA	NA	NA	NA	NA	3	NA	NA	NA	NA	NA	NA	NA	NA	NA
51108	EOM	NA	NA	NA	NA	NA	NA	NA	NA	NA	NA	NA	NA	NA	NA	3	NA	NA	NA	NA	NA	NA	NA	NA	NA	NA	NA	NA	NA	NA	NA	NA	NA	NA	NA	NA	NA	NA	NA
IC505	EOM	NA	3	6	NA	1	2	NA	NA	NA	NA	NA	NA	NA	NA	NA	NA	NA	3	NA	NA	NA	NA	NA	NA	NA	NA	NA	NA	NA	NA	NA	NA	NA	NA	NA	NA	NA	NA
60146	EOM	NA	NA	NA	NA	1	1	NA	3	NA	NA	NA	1	3	3	3	3	3	NA	NA	NA	NA	3	1	NA	1	3	NA	1	NA	NA	NA	NA	NA	NA	NA	NA	NA	NA
60260	EOM	3	1	NA	NA	2	NA	NA	NA	NA	NA	NA	NA	NA	NA	NA	NA	NA	NA	NA	NA	NA	NA	NA	NA	NA	NA	NA	NA	NA	NA	NA	NA	NA	NA	NA	NA	NA	NA
VOA1947	EOM	3	3	NA	NA	1	3	NA	NA	NA	3	3	NA	3	3	1	1	1	NA	3	NA	NA	3	1	3	NA	NA	NA	1	NA	NA	1	NA	NA	NA	2	1	NA	NA
51036	EOM	NA	NA	1	NA	NA	1	NA	3	NA	NA	NA	NA	NA	NA	NA	NA	NA	NA	NA	NA	NA	NA	NA	3	NA	NA	NA	NA	NA	NA	NA	NA	NA	NA	NA	NA	NA	NA
1448-07	EOM	NA	NA	NA	NA	NA	NA	NA	NA	NA	NA	NA	NA	NA	NA	NA	NA	NA	NA	NA	NA	NA	NA	NA	NA	NA	NA	NA	NA	NA	NA	NA	NA	3	NA	NA	NA	NA	NA
20095	EOM	NA	NA	NA	NA	NA	NA	3	NA	NA	NA	NA	NA	NA	NA	3	NA	NA	NA	NA	3	NA	NA	NA	NA	NA	NA	NA	NA	NA	NA	3	NA	NA	NA	NA	NA	NA	NA
VOA3015	EOM	NA	NA	NA	NA	NA	NA	NA	NA	NA	NA	NA	NA	NA	NA	NA	NA	NA	NA	NA	NA	NA	NA	NA	NA	NA	NA	NA	NA	NA	NA	NA	NA	NA	NA	NA	NA	NA	NA
44401	EOM	3	3	NA	NA	NA	NA	NA	NA	NA	NA	NA	3	NA	NA	NA	NA	NA	NA	NA	NA	3	NA	NA	NA	NA	NA	NA	NA	NA	NA	NA	NA	NA	NA	NA	NA	NA	NA
WM432	EOM	3	3	6	NA	NA	NA	NA	NA	NA	NA	NA	NA	NA	NA	NA	NA	NA	NA	NA	NA	NA	NA	NA	NA	NA	NA	NA	NA	NA	NA	NA	NA	NA	NA	NA	NA	NA	3
44255	EOM	3	NA	1	5	NA	NA	NA	NA	NA	NA	NA	NA	NA	NA	NA	3	NA	NA	NA	NA	NA	NA	NA	NA	NA	NA	NA	NA	NA	NA	NA	NA	NA	NA	NA	NA	NA	NA

## Sheet: Fig1B
	COAD	DSTAD	ECAD	IHCH	IPMN	MACR	MCN	MSTAD	PAAD	PANET	PSC	PSTAD	READ	SOC	SPN	SSRCC	STAD	TSTAD	UEC	USC	APP	BDL	BEN	MOC
APC.Trunc	0.627907	0.0285714	0	0.0344828	0.125	0.652174	0	0.05	0	0	0	0.333333	0.823529	0.00321543	0	0	0.0704846	0.0983607	0.0666667	0.0232558	0	0	0	0
ARID1A.Trunc	0.0852713	0.228571	0.192308	0.137931	0	0.217391	0	0.25	0.0581395	0.0204082	0	0.166667	0.0735294	0.0096463	0	0.222222	0.273128	0.245902	0.384615	0.0930233	0.105263	0.115385	0.2	0.0706522
ATM.All mutations	0.124031	0.0428571	0.0384615	0.172414	0	0.217391	0	0.2	0.0271318	0.0306122	0	0	0.0588235	0.0128617	0	0.111111	0.114537	0.0819672	0.133333	0.0232558	0	0.0769231	0	0.0652174
BRAF.Missense/inframe	0.0775194	0.0142857	0	0.0344828	0	0.434783	0	0	0.0232558	0	0	0	0.0294118	0.00321543	0	0	0.030837	0.0491803	0.0205128	0.0232558	0.0526316	0.0454545	0	0.0923913
CCNE1.Amp	0.00775194	0.0714286	0	0.0344828	0	0	0	0.2	0.0658915	0	0	0.333333	0	0.215434	0	0.222222	0.092511	0.196721	0.0102564	0.348837	0	0.025641	0	0.0564103
CDH1.All mutations	0.00775194	0.214286	0	0.0344828	0	0.130435	0	0	0.00387597	0	0	0	0.0147059	0.00643087	0	0.222222	0.0528634	0.0491803	0.0615385	0	0	0	0	0.00543478
CDKN2A.Trunc.HD	0.0155039	0.114286	0	0.103448	0	0	0	0.1	0.406977	0	0	0	0	0.0321543	0	0.222222	0.136564	0.180328	0.00512821	0	0.1	0.545906	0.381818	0.435145
CKS1B.Amp	0.00775194	0.0142857	0.0769231	0.137931	0	0	0	0	0.124031	0	0	0	0	0.0996785	0	0	0.030837	0.0327869	0.0205128	0.232558	0	0.0769231	0	0.0205128
CTCF.All mutations	0.0542636	0.0142857	0.0384615	0.0344828	0	0	0	0.05	0.00387597	0	0	0	0.0294118	0.00321543	0	0.111111	0.0704846	0.0327869	0.215385	0	0	0	0	0.00543478
CTNNB1.All mutations	0.0465116	0.0571429	0	0	0	0.0434783	0	0.1	0.0116279	0	0	0.333333	0.0588235	0.00643087	1	0	0.0572687	0.0819672	0.369231	0	0.105263	0.0769231	0	0.0217391
ERBB2.Amp	0.0465116	0.0428571	0.0769231	0	0	0.0869565	0	0.1	0.0813953	0	0	0.333333	0.0294118	0.0160772	0	0.333333	0.140969	0.213115	0.0205128	0.348837	0	0.0512821	0	0.246154
ERBB3.All mutations	0.0852713	0.0571429	0.192308	0	0	0	0	0.1	0.0116279	0	0	0	0.0441176	0.00643087	0	0	0.101322	0.0983607	0.0820513	0.0232558	0	0.0384615	0.2	0.0434783
ERBB3.Amp	0	0.0428571	0	0	0	0	0	0.25	0.0387597	0	0	0	0	0.0450161	0	0	0.030837	0	0.00512821	0.186047	0	0	0	0.00512821
FBXW7.All mutations	0.155039	0.0142857	0.153846	0.0344828	0	0.391304	0	0.2	0.0193798	0	0	0	0.132353	0.0128617	0	0	0.0881057	0.0983607	0.117949	0.325581	0.0526316	0.0769231	0	0.0217391
FHIT.HD	0.0930233	0.128571	0	0	0	0.130435	0	0	0.0387597	0	0	0	0.0588235	0.0096463	0	0	0.092511	0.245902	0	0.0465116	0	0	0	0
GNAS.Missense	0.0465116	0.0714286	0.0384615	0	0.625	0	0	0.05	0.0581395	0.0102041	0	0.166667	0	0	0	0	0.0484581	0.0327869	0.0564103	0	0.736842	0.115385	0	0.0380435
HMCN1.All mutations	0.124031	0.1	0.0384615	0.0689655	0.125	0.26087	0	0.3	0.0348837	0.0102041	0	0.166667	0.117647	0.0482315	0	0.111111	0.202643	0.163934	0.14359	0.0465116	0.105263	0.0769231	0	0.0815217
KRAS.Missense	0.364341	0.0571429	0.230769	0.0344828	0.625	0.434783	0.75	0.1	0.910853	0	0	0.166667	0.544118	0.00643087	0	0	0.114537	0.0655738	0.246154	0.0232558	0.815789	0.431818	0.545455	0.641304
MECOM.Amp	0	0.0571429	0.0769231	0.0344828	0	0	0	0.1	0.0348837	0	0	0	0	0.344051	0	0.111111	0.0881057	0.0163934	0.0410256	0.395349	0	0	0	0.0410256
MYC.Amp	0.0542636	0.0714286	0.115385	0.103448	0	0.0434783	0	0.15	0.131783	0	0	0.166667	0.0882353	0.411576	0	0.111111	0.136564	0.180328	0.025641	0.232558	0	0	0	0.0564103
PIK3CA.All mutations	0.147287	0.185714	0.346154	0.0689655	0	0.26087	0	0.15	0.0310078	0	0	0.166667	0.102941	0.00643087	0	0.111111	0.167401	0.147541	0.54359	0.44186	0.105263	0.153846	0	0.0869565
PIK3R1.All mutations	0.0387597	0.0285714	0	0.0344828	0	0	0	0.05	0.00387597	0	0	0	0.0588235	0.00321543	0	0	0.0264317	0.0327869	0.4	0.0465116	0.0526316	0.0384615	0	0.0217391
PPP2R1A.All mutations	0.0232558	0.0142857	0	0	0	0.0434783	0	0.05	0.0193798	0	0	0	0	0.0128617	0	0	0.030837	0.0491803	0.0717949	0.255814	0	0	0	0
PTEN.All mutations.HD	0.0697674	0.0571429	0.115385	0.0344828	0	0.0869565	0	0.05	0.0155039	0.0714286	0	0.166667	0.0588235	0.0610932	0	0	0.162996	0.0983607	0.830769	0.0465116	0.0526316	0.0769231	0	0.0217391
PTPRD.HD	0.0232558	0.171429	0	0.0689655	0	0.0434783	0	0.1	0.0658915	0	0	0	0	0.0385852	0	0.111111	0.207048	0.180328	0.00512821	0.0465116	0	0.025641	0.0454545	0.0205128
RNF43.All mutations	0.0620155	0	0	0	0.75	0.0869565	0.375	0	0.0581395	0	0	0	0.0147059	0.00643087	0	0	0	0	0.0615385	0	0	0.115385	0	0.119565
SMAD4.All mutations.HD	0.155039	0.0857143	0.115385	0	0	0.217391	0	0.15	0.437984	0.0102041	0	0.333333	0.161765	0.0385852	0	0.111111	0.145374	0.147541	0.0307692	0.0232558	0.210526	0.0384615	0	0.0108696
TP53.All mutations	0.534884	0.371429	0.0384615	0.103448	0	0.217391	0.25	0.45	0.616279	0.0306122	0	0.666667	0.647059	0.877814	0	0.666667	0.475771	0.57377	0.138462	0.883721	0.0526316	0.136364	0.0909091	0.652174
USH2A.All mutations	0.139535	0.0857143	0.0384615	0.0344828	0	0.173913	0	0.2	0.0542636	0.0102041	0	0.333333	0.0588235	0.0643087	0	0	0.162996	0.163934	0.169231	0.0465116	0	0.115385	0	0.0815217
WWOX.HD	0.147287	0.271429	0	0.0344828	0	0.173913	0	0.3	0.0116279	0	0	0.333333	0.0882353	0.0610932	0	0.444444	0.299559	0.377049	0.0307692	0.139535	0	0	0.0454545	0.0153846
ZFHX3.All mutations	0.0775194	0.0571429	0.0769231	0.0344828	0	0.0869565	0	0.2	0.0193798	0.0102041	0	0	0.0294118	0.0128617	0	0	0.127753	0.0819672	0.2	0.0697674	0	0	0	0.0597826
ZNF217.Amp	0.0697674	0.0285714	0	0	0	0.0434783	0	0.2	0.0348837	0	0	0.333333	0.0441176	0.0868167	0	0.333333	0.127753	0.0327869	0.0153846	0.186047	0	0	0	0.025641

## Sheet: Fig1C
Specific variants per sample are in Supplementary Data 5
Sample	Number of variants	GAMUT_ID	Classification	Grade	PerMb
22040	37	22040	BDL	BDL	17.8744
34082	6	34082	BDL	BDL	2.89855
49001	19	49001	BDL	BDL	9.17874
70059	11	70059	BDL	BDL	5.31401
AB1T1	10	AB1T1	BDL	BDL	4.83092
AB48T2	12	AB48T2	BDL	BDL	5.7971
AB82T1	8	AB82T1	BDL	BDL	3.86473
AM30T1	10	AM30T1	BDL	BDL	4.83092
AS19T1	14	AS19T1	BDL	BDL	6.76329
AS20T1	17	AS20T1	BDL	BDL	8.21256
AS60T1	19	AS60T1	BDL	BDL	9.17874
AS66T1	18	AS66T1	BDL	BDL	8.69565
AS75T1	6	AS75T1	BDL	BDL	2.89855
c1454	13	C1454	BDL	BDL	6.28019
c923	3	C923	BDL	BDL	1.44928
OV1526	28	OV1526	BDL	BDL	13.5266
OV2089	17	OV2089	BDL	BDL	8.21256
OV2392B	6	OV2392	BDL	BDL	2.89855
OV2403	23	OV2403	BDL	BDL	11.1111
92T	8	IC092	BDL	BDL	3.86473
IC186T	8	IC186	BDL	BDL	3.86473
IC263T	22	IC263	BDL	BDL	10.628
IC289T	7	IC289	BDL	BDL	3.38164
IC322T	3	IC322	BDL	BDL	1.44928
IC387T	8	IC387	BDL	BDL	3.86473
IC531T	7	IC531	BDL	BDL	3.38164
IC537T	8	IC537	BDL	BDL	3.86473
OV1810T	11	OV1810	BDL	BDL	5.31401
IC156T	4	IC156	BEN	BEN	1.93237
IC276T	5	IC276	BEN	BEN	2.41546
IC294T	3	IC294	BEN	BEN	1.44928
IC566T	4	IC566	BEN	BEN	1.93237
IC94T	13	IC094	BEN	BEN	6.28019
1448-07	17	SF37_1448/07	EOM	EOM	8.21256
1809	9	1809	EOM	EOM	4.34783
20095	22	20095	EOM	EOM	10.628
20800	30	20800	EOM	EOM	14.4928
41335	13	41335	EOM	EOM	6.28019
44100	16	44100	EOM	EOM	7.72947
44255	17	44255	EOM	EOM	8.21256
44401	18	44401	EOM	EOM	8.69565
44461	18	44461	EOM	EOM	8.69565
44800	38	44800	EOM	EOM	18.3575
51036	22	51036	EOM	EOM	10.628
51108	18	51108	EOM	EOM	8.69565
513-07	22	513/07	EOM	EOM	10.628
60146	99	60146	EOM	EOM	47.8261
60260	14	60268	EOM	EOM	6.76329
70120	14	70120	EOM	EOM	6.76329
802-07	13	802/07	EOM	EOM	6.28019
c1967	47	C1967	EOM	EOM	22.7053
IC505	18	IC505	EOM	EOM	8.69565
VOA1947	240	VOA1947	EOM	EOM	115.942
VOA3015	6	VOA3015	EOM	EOM	2.89855
VOA808	19	VOA808	EOM	EOM	9.17874
WM432	6	WM432	EOM	EOM	2.89855
IC292T	16	IC292	EOM	EOM	7.72947
01PM0274	16	01PM0274	MOC	1	7.72947
056-07	16	056/07	MOC	1	7.72947
10RMH684	12	10RMH684	MOC	1	5.7971
1121	13	1121	MOC	1	6.28019
12MH0125	7	12MH0125	MOC	1	3.38164
12MH0350	16	12MH0350	MOC	2	7.72947
1341	10	C1341	MOC	1	4.83092
1356	18	44419	MOC	2	8.69565
1960	12	C1960	MOC	2	5.7971
20062	10	20062	MOC	2	4.83092
20077	38	20077	MOC	3	18.3575
2139	7	C2139	MOC	2	3.38164
2141	19	C2141	MOC	2	9.17874
2145	8	1356	MOC	1	3.86473
23022	10	23022	MOC	1	4.83092
232	10	C232	MOC	1	4.83092
27048	9	27048	MOC	2	4.34783
30096	12	30096	MOC	3	5.7971
32016	27	32016	MOC	1	13.0435
326	26	C326	MOC	1	12.5604
34024	17	34024	MOC	2	8.21256
34071	11	34071	MOC	2	5.31401
34143	11	34143	MOC	1	5.31401
347	10	C347	MOC	2	4.83092
41044	17	41044	MOC	1	8.21256
41053	11	41053	MOC	3	5.31401
41127	19	41127	MOC	3	9.17874
41189	13	41189	MOC	1	6.28019
41206	21	41206	MOC	2	10.1449
41438	12	41438	MOC	2	5.7971
44059	23	44059	MOC	2	11.1111
44419	16	44169	MOC	2	7.72947
44802	19	44802	MOC	3	9.17874
491-07	11	491/07	MOC	1	5.31401
51149	10	51149	MOC	1	4.83092
51833	10	51833	MOC	2	4.83092
60007	18	60007	MOC	2	8.69565
60150	12	60150	MOC	3	5.7971
60368	8	60368	MOC	2	3.86473
60810	7	60810	MOC	2	3.38164
705	11	C705	MOC	2	5.31401
70802	12	70802	MOC	1	5.7971
789-07	6	789/07	MOC	1	2.89855
812	12	C812	MOC	2	5.7971
913434	3	913434	MOC	3	1.44928
AB115T1	15	AB115T1	MOC	1	7.24638
AM121T1	10	AM121T1	MOC	1	4.83092
AM74T1	18	AM79T1	MOC	3	8.69565
AS23T1	30	AS23T1	MOC	1	14.4928
c1128	17	C1128	MOC	1	8.21256
c1132	13	C1132	MOC	1	6.28019
c1135	13	C1135	MOC	1	6.28019
c1142	23	C1142	MOC	1	11.1111
c1330	10	C1330	MOC	1	4.83092
c1333	18	C1333	MOC	1	8.69565
c1339	15	C1339	MOC	1	7.24638
c1340	16	C1340	MOC	1	7.72947
c1343	12	C1343	MOC	1	5.7971
c1344	14	C1344	MOC	1	6.76329
c1523	16	C1523	MOC	2	7.72947
c1641	23	C1641	MOC	1	11.1111
c1813	5	C1813	MOC	2	2.41546
c1817	12	C1817	MOC	2	5.7971
c1819	11	C1819	MOC	2	5.31401
c1820	13	C1820	MOC	3	6.28019
c1821	12	C1821	MOC	2	5.7971
c1822	10	C1822	MOC	1	4.83092
c1948	9	C1948	MOC	1	4.34783
c1951	18	C1951	MOC	1	8.69565
c1961	16	C1961	MOC	1	7.72947
c1969	23	C1969	MOC	2	11.1111
c1970	14	C1970	MOC	2	6.76329
c1981	371	C1981	MOC	1	179.227
c229	18	C229	MOC	1	8.69565
c331	23	C331	MOC	2	11.1111
c338	18	C338	MOC	3	8.69565
c360	19	C360	MOC	1	9.17874
c368	9	C368	MOC	1	4.34783
c395	11	C395	MOC	1	5.31401
c438	11	C438	MOC	1	5.31401
c452	9	C452	MOC	1	4.34783
c464	11	C464	MOC	1	5.31401
c470	10	C470	MOC	1	4.83092
c471	18	C471	MOC	1	8.69565
c476	23	C476	MOC	1	11.1111
c574	6	C574	MOC	2	2.89855
c575	11	C575	MOC	1	5.31401
c576	11	C576	MOC	2	5.31401
c577	15	C577	MOC	1	7.24638
c635	17	C635	MOC	1	8.21256
c658	32	C658	MOC	3	15.4589
c674	21	C674	MOC	1	10.1449
c715	10	C715	MOC	1	4.83092
c717	10	C717	MOC	1	4.83092
c732	13	C732	MOC	3	6.28019
c813	9	C813	MOC	2	4.34783
c814	11	C814	MOC	2	5.31401
c846	32	C846	MOC	1	15.4589
c866	20	C866	MOC	2	9.66184
c885	15	C885	MOC	1	7.24638
EP430	17	EP0430	MOC	3	8.21256
IC557	18	IC557	MOC	1	8.69565
OV2230A	17	OV2230	MOC	2	8.21256
OV2602C	21	OV2602	MOC	2	10.1449
OV507	14	OV0507	MOC	2	6.76329
OV886	9	OV0886	MOC	2	4.34783
UB00148799-1B-E1	10	UB831/05	MOC	3	4.83092
UB03-26474	13	UB26474/03	MOC	2	6.28019
UB0416761	12	UB16761/04	MOC	2	5.7971
UB05-834	26	UB1536/09	MOC	1	12.5604
UB06-3978	9	UB3978/06	MOC	2	4.34783
UB06-890	19	UB890/06	MOC	2	9.17874
UB0633957-1A	8	UB33957/06	MOC	1	3.86473
UB067075	3	UB7075/06	MOC	2	1.44928
UB07-1858	16	UB1858/07	MOC	1	7.72947
UB08-16599	9	UB16599/08	MOC	1	4.34783
UB08-4836	15	UB7836/08	MOC	2	7.24638
UB08-7186	6	UB7186/08	MOC	2	2.89855
UB08-8753	5	UB8753/08	MOC	2	2.41546
UB08-9846-1B	15	UB8285/11	MOC	2	7.24638
UB09-11784	12	UB17784/09	MOC	2	5.7971
UB09-1536-2B	36	UB9816/08	MOC	2	17.3913
UB09-24975	18	UB24975/09	MOC	2	8.69565
UB09-29634	14	UB29634/09	MOC	2	6.76329
UB10-4154	14	UB4154/10	MOC	2	6.76329
UB11-24078	17	UB24078/11	MOC	1	8.21256
UB11-5001	16	UB5001/11	MOC	2	7.72947
UB1118285	35	WB87/8583	MOC	3	16.9082
VOA1720	8	VOA1720	MOC	2	3.86473
W683-8583	14	UB19799Y00	MOC	1	6.76329
134016T	8	134016	MOC	1	3.86473
134035T	7	134035	MOC	3	3.38164
22826T	21	22826	MOC	2	10.1449
23836T	19	23836	MOC	2	9.17874
32119T	10	32119	MOC	1	4.83092
34951T	6	34951	MOC	2	2.89855
480-07T	12	480/07	MOC	1	5.7971
51107T	9	51107	MOC	3	4.34783
51163T	14	51163	MOC	3	6.76329
60259T	12	60259	MOC	3	5.7971
60338T	8	60338	MOC	2	3.86473
685-07T	7	685/07	MOC	2	3.38164
762-07T	7	762/07	MOC	1	3.38164
AOCS20104T	7	20104	MOC	2	3.38164
FR07935901	13	844/07	MOC	3	6.28019
G1000T	7	1000	MOC	1	3.38164
G1818T	7	1818	MOC	1	3.38164
HOV159T	36	HOV159	MOC	3	17.3913
HOV273T	9	HOV273	MOC	1	4.34783
HOV449T	7	HOV449	MOC	2	3.38164
HOV541T	11	HOV541	MOC	1	5.31401
IC050T	11	IC050	MOC	2	5.31401
IC080T	11	IC080	MOC	1	5.31401
IC138T	19	IC138	MOC	1	9.17874
IC219T	6	IC219	MOC	1	2.89855
IC257T	18	IC257	MOC	1	8.69565
IC321T	27	IC321	MOC	2	13.0435
IC343T	11	IC343	MOC	1	5.31401
IC381T	7	IC381	MOC	1	3.38164
OV1217T	7	OV1217	MOC	2	3.38164
OV1417T	5	OV1417	MOC	2	2.41546
OV1621T	22	OV1621	MOC	2	10.628
OV1723T	9	OV1723	MOC	2	4.34783
OV1754T	12	OV1754	MOC	1	5.7971
OV1991T	12	OV1991	MOC	2	5.7971
OV2090T	21	OV2090	MOC	2	10.1449
OV2405T	72	OV2405	MOC	2	34.7826
VOA1719T	9	VOA1719	MOC	1	4.34783
VOA2100T	7	VOA2100	MOC	1	3.38164
VOA2183T	6	VOA2183	MOC	2	2.89855
VOA3937T	23	VOA3937	MOC	2	11.1111
60327T	33	60327	MOC	2	15.942
HOV518T	32	HOV518	MOC	1	15.4589
OV0772T	36	OV0772	MOC	2	17.3913
OV0841T	21	OV0841	MOC	2	10.1449
sOV0711T	38	OV0711	MOC	1	18.3575
VOA1675T	59	VOA1675	MOC	2	28.5024
VOA1724T	36	VOA1724	MOC	1	17.3913
VOA1872T	30	VOA1872	MOC	1	14.4928
WM1070T	70	WM1070	MOC	3	33.8164
WM982BT	42	WM982B	MOC	3	20.2899

## Sheet: Fig 1D
Signature	IC050	OV1417	IC219	60338	IC321	OV1217	IC343	IC138	OV1621	34951	OV2090	VOA1719	OV1991	IC080	51163	51107	134016	VOA3937	20104	23836	IC381	HOV273	60259	HOV159	HOV541	OV2602A	IC403	IC257	VOA2183	OV1723	134035	OV1754	HOV449	22826	685-07	480-07	G1000	32119	G1818	762-07	VOA2100
1	77.91	72.61	64.82	60.12	60.1	58.46	56.99	56.88	55.29	55.2	55.18	53.83	52.33	48.6	48.23	47.51	47.32	46.88	44.35	42.1	41.15	38.72	37.45	37.17	36.3	35.74	34.39	33.13	30.23	22.88	22.62	20.86	18.97	18.28	18.25	12.28	11.7	9.84	7.29	0	0
2	0	0	0	7.12	0	0	0	0	0	0	0	0	9.56	0	7.73	0	0	7.35	7.83	0	0	0	0	11.57	0	8.24	0	0	0	0	8.57	16.52	6.73	0	0	0	0	0	0	10.44	0
13	0	0	0	0	0	0	0	0	0	0	0	0	0	0	0	0	0	0	0	0	0	0	0	17.08	0	0	7.19	0	0	0	0	0	0	0	0	0	0	0	0	0	0
3	0	0	0	0	0	0	0	0	0	0	0	0	26.64	0	28.04	11.84	0	0	0	0	0	0	0	17.46	0	0	0	0	0	0	0	18.01	0	0	0	0	0	0	0	9.35	0
4	0	0	11.64	0	0	0	0	0	0	0	0	0	0	7.79	0	0	0	0	0	0	0	0	0	0	0	0	0	0	0	0	0	16.55	0	0	0	0	0	0	0	0	0
5	0	0	0	0	0	0	0	0	0	0	10.87	0	0	0	0	0	0	0	7.92	18.19	0	0	24.86	0	0	18.13	0	20.79	26.88	13.48	39.29	0	0	0	0	0	0	0	0	17.49	0
6	0	0	0	0	0	15.37	29.25	0	0	0	8.14	0	0	13.01	8.23	7.14	0	0	0	0	0	28.51	8.24	0	0	0	0	0	14.26	0	0	6.16	0	21.64	21.99	40.23	0	0	46.27	17.35	0
15	0	8.41	0	13.97	18.66	0	0	14.64	11.02	0	0	8.84	0	0	0	0	0	25.59	0	0	0	0	0	0	7.49	7.4	16.47	10.02	0	0	0	0	0	10.47	0	0	0	31.69	0	0	23.21
20	0	0	0	0	0	0	0	0	0	0	0	0	0	0	0	0	9.45	0	0	0	0	0	0	0	0	0	0	0	0	0	0	0	0	0	0	0	0	0	0	0	0
26	0	0	0	0	0	0	0	0	0	0	0	0	0	0	0	0	0	0	0	0	0	0	0	0	0	0	0	0	0	0	0	0	0	0	27.37	0	0	0	0	0	0
7	0	0	0	0	0	0	0	0	9.49	0	9.69	0	0	0	0	0	0	0	0	6.1	8.46	0	0	0	9.18	0	0	0	10.5	0	0	8.08	0	0	0	0	0	0	0	0	0
8	0	0	0	0	0	0	0	6.96	0	0	0	0	0	0	0	6.03	8.13	0	0	0	0	20.01	0	0	12.94	0	0	0	0	0	8.68	0	24.22	25.42	0	11.75	0	20.18	0	11.98	0
9	0	0	0	0	0	0	0	0	0	0	8.03	0	0	0	0	8.8	0	0	0	0	0	0	6.38	0	0	0	0	0	0	0	0	0	0	0	0	0	0	0	0	0	34.87
10	0	0	0	0	0	0	0	0	0	0	0	0	0	0	0	0	0	0	0	0	0	0	0	0	0	0	0	0	0	0	0	0	8.28	0	0	0	0	0	0	0	0
11	0	0	0	0	0	0	0	0	0	0	0	0	0	0	0	0	0	0	0	0	0	0	0	0	0	8.87	0	17.09	0	0	0	0	0	0	7.3	0	18.78	0	0	0	0
12	0	7.94	0	0	0	0	0	0	0	0	0	0	0	0	0	0	6.65	0	0	0	0	0	0	0	0	0	0	0	0	0	0	0	0	0	0	0	0	0	0	0	0
14	0	0	0	0	0	0	0	11.77	0	0	0	0	0	0	0	0	0	0	0	0	0	0	0	0	0	0	0	0	0	0	0	0	0	0	0	0	0	0	0	0	0
16	18.14	0	0	0	0	0	0	0	9.7	0	0	0	0	0	0	12.46	0	0	0	7.67	0	0	7.66	0	0	0	0	0	0	25.99	0	0	0	0	0	0	0	0	0	0	0
17	0	0	0	0	14.13	0	0	0	0	0	0	0	0	0	0	0	0	0	0	0	6.51	0	0	0	6.8	0	0	0	0	0	0	0	0	0	0	0	0	0	0	0	0
18	0	0	0	0	7.11	0	0	0	0	11.3	0	0	0	13.25	0	0	0	0	0	0	0	0	0	0	0	0	0	0	0	0	10.26	0	6.61	6.75	0	0	0	0	0	0	0
19	0	0	6.28	0	0	0	0	0	0	0	0	0	0	0	0	0	13.79	0	8.73	0	0	0	0	0	0	0	0	0	0	19.85	0	0	0	0	0	0	0	0	0	0	0
21	0	0	0	0	0	0	0	0	0	0	0	7.1	0	0	0	0	0	0	0	0	0	0	0	0	0	0	0	0	0	0	0	0	0	0	0	0	0	0	9.2	7.16	0
23	0	0	0	0	0	0	0	0	0	0	0	0	0	0	0	0	0	0	0	0	14.41	0	0	0	0	0	0	0	0	0	0	0	0	13.44	0	0	0	18.59	15.34	0	0
24	0	0	0	0	0	0	0	0	6.22	0	0	14.61	0	0	0	0	0	0	0	0	0	0	0	0	14.95	0	0	0	0	0	0	0	0	0	0	0	0	0	8.15	0	0
28	0	0	0	0	0	0	0	0	0	0	0	0	0	0	0	0	0	0	0	0	0	0	0	0	0	0	0	0	0	0	0	0	13.36	0	0	0	15.18	0	13.75	0	0
29	0	0	0	0	0	9.43	0	0	0	0	0	0	0	8.36	0	0	8.68	7.65	0	10.26	15.55	0	0	0	0	6.39	20.76	0	0	0	0	0	7.17	0	0	33.28	19.26	8.21	0	10.54	27.95
30	0	11.04	0	0	0	7.71	0	0	0	14.46	0	0	0	0	0	0	0	0	0	0	0	0	0	0	0	0	0	0	0	0	0	0	0	0	0	0	0	0	0	0	0
None	3.95	0	17.26	18.79	0	9.03	13.76	9.75	8.28	19.04	8.09	15.62	11.47	8.99	7.77	6.22	5.98	12.53	31.17	15.68	13.92	12.76	15.41	16.72	12.34	15.23	21.19	18.97	18.13	17.8	10.58	13.82	14.66	4	25.09	2.46	35.08	11.49	0	15.69	13.97
	Sample	IC050	OV1417	IC219	60338	IC321	OV1217	IC343	IC138	OV1621	34951	OV2090	VOA1719	OV1991	IC080	51163	51107	134016	VOA3937	20104	23836	IC381	HOV273	60259	HOV159	HOV541	OV2602A	IC403	IC257	VOA2183	OV1723	134035	OV1754	HOV449	22826	685-07	480-07	G1000	32119	G1818	762-07	VOA2100
	Exon variants	44	17	46	41	97	25	27	46	79	27	46	14	32	33	31	33	30	89	34	48	20	30	39	113	19	37	137	45	13	37	39	36	10	56	22	37	14	26	17	38	13
	Non-exon variants	53	25	49	57	114	49	28	33	75	43	73	43	45	26	36	228	40	101	60	52	20	51	294	525	50	82	144	53	37	79	274	85	34	70	25	42	37	44	33	80	34

## Sheet: Figure 2
Figure 2A, segments are in Supplementary Data 3. Image in 2A is arranged from Nexus images at right - BEN, MBT from top one, G1, 2 and 3 from bottom one
Figure 2B and 2C, all data for these is in Supplementary Data 1

## Sheet: Figure 3A_B
Figure 3A Nexus output
Figure 3B Nexus output

## Sheet: Figure 3C_D
Figure 3C, Nexus image output
Figure 3D, data is in Supp Data 1

## Sheet: Figure 3E
	Gene.stable.ID	GAMuT_OV1217	GAMuT_134016	GAMuT_134035	GAMuT_OV1417	GAMuT_OV1621	GAMuT_OV1723	GAMuT_OV1754	GAMuT_OV1991	GAMuT_20077	GAMuT_20095	GAMuT_20104	GAMuT_20800	GAMuT_OV2090	GAMuT_22038	GAMuT_22040	GAMuT_22826	GAMuT_23022	GAMuT_23091	GAMuT_23836	GAMuT_OV2403	GAMuT_32035	GAMuT_32064	GAMuT_32073	GAMuT_32083	GAMuT_32115	GAMuT_32119	GAMuT_32810	GAMuT_34082	GAMuT_34951	GAMuT_41361	GAMuT_41828	GAMuT_44359	GAMuT_49001	GAMuT_49009	GAMuT_51027	GAMuT_51031	GAMuT_51036	GAMuT_51052	GAMuT_51056	GAMuT_51107	GAMuT_51108	GAMuT_51149	GAMuT_51163	GAMuT_60259	GAMuT_70021	GAMuT_70059	GAMuT_70066	GAMuT_70072
ENSG00000107341	ENSG00000107341	6.14533	6.20368	5.2492	5.57459	6.37104	5.62682	5.38399	6.43315	5.39728	7.01559	6.00843	6.62524	5.59133	6.41549	6.20647	5.6003	7.22957	5.82984	6.35218	6.13119	6.17081	6.22158	6.08952	5.59928	6.42987	6.26618	6.24623	5.22513	5.77307	6.50307	5.80068	6.35639	6.22765	6.1491	6.06493	6.26142	5.80971	6.38115	6.11828	7.77751	6.14774	6.16579	6.29772	5.84819	6.21897	6.39252	6.28864	6.19717
ENSG00000108651	ENSG00000108651	5.90304	5.66304	6.0615	6.10995	5.55203	5.38116	5.43851	5.51587	6.36576	6.0301	6.04849	5.86212	5.17305	5.5107	5.63467	5.3321	7.65419	5.39944	5.85598	5.46961	5.74429	5.56902	5.7994	6.25667	5.55416	5.09384	5.44453	5.96064	5.08543	5.57591	5.38052	5.82506	4.66089	5.71552	5.61534	5.78199	5.65156	5.60349	5.50127	5.97098	5.73817	5.99662	6.29407	6.15401	5.82518	5.48196	5.70882	5.84498
ENSG00000111247	ENSG00000111247	3.97205	2.34811	3.97362	2.86296	3.34278	1.9892	3.62476	3.89535	4.03507	5.45851	4.71436	4.7998	3.83498	2.23946	3.40679	3.89105	4.43309	1.74238	3.99112	2.2135	2.4362	2.98847	3.74084	3.65249	2.98436	1.79595	1.92069	3.25829	2.59523	1.80383	1.62702	3.29897	1.23425	2.45126	2.41961	2.55443	1.92891	1.36982	1.87035	4.86481	2.59296	1.38968	4.76514	5.24427	2.05377	1.95689	3.31358	3.0087
ENSG00000123219	ENSG00000123219	3.82659	1.71272	3.68198	3.88242	4.17395	1.74819	4.08555	3.9932	3.40664	5.7277	4.46352	5.33449	3.83498	2.72858	3.54094	3.83158	4.77522	1.66885	4.36808	2.55026	2.65133	3.43099	3.94504	4.05503	3.26082	2.22659	2.25964	3.16306	2.74217	2.65643	2.26818	3.34123	2.46588	2.88515	2.79192	2.51987	1.44349	2.23569	2.11136	4.91118	1.77407	3.22497	4.43552	5.68667	2.6588	2.81766	3.25401	3.19997
ENSG00000123975	ENSG00000123975	4.52936	3.04033	4.39882	3.47031	3.93525	2.08922	3.72785	4.27061	4.32458	6.76945	6.14735	5.99388	4.42741	3.50734	4.2232	2.82357	4.93225	3.46403	4.93825	3.15475	3.2549	3.4919	4.42277	3.46126	4.13135	2.31678	3.15433	3.38057	2.90461	2.82955	3.35874	4.36921	2.54642	2.84719	3.59522	3.60063	3.78564	2.5999	2.97939	5.47496	5.22463	2.67158	4.57813	5.83433	3.41162	3.18587	3.82198	4.06071
ENSG00000126858	ENSG00000126858	5.96808	6.05137	5.44023	6.20364	6.12044	5.77794	5.74417	5.49931	6.04655	6.16497	5.88836	6.13462	5.98927	5.63517	5.45695	5.65007	7.5239	5.29945	6.44052	5.6852	5.72365	5.43971	5.58587	6.1302	5.66228	4.85885	5.39323	6.08876	5.14557	5.8741	5.61152	5.67264	5.03581	5.70494	5.37405	5.62624	6.2034	5.66384	5.93946	6.26049	5.98221	5.95874	6.36523	5.75957	5.511	5.95039	6.26788	5.79926
ENSG00000134291	ENSG00000134291	7.02111	5.68864	5.83052	5.92612	6.13862	5.59922	6.43333	6.62648	6.74913	7.99099	7.10017	7.63434	6.64282	5.44769	5.80054	5.85652	6.68582	4.98416	6.13586	4.95149	5.50607	5.83161	6.2854	6.36588	5.6932	4.86783	6.3587	5.91864	5.94748	5.17774	4.79861	6.40914	5.52753	5.25861	5.76407	5.76549	7.2402	4.75635	5.27454	8.34873	6.80563	5.06894	7.88792	6.94638	5.98471	5.28228	5.6146	6.00367
ENSG00000137073	ENSG00000137073	6.11498	6.38637	5.83317	5.71046	6.15443	5.92731	5.50388	6.45792	6.01239	7.10053	6.45988	6.99434	6.20248	6.11143	5.78001	5.57953	7.83466	5.4836	6.8689	6.46499	6.28591	5.97319	6.03895	6.12662	6.49315	6.18827	6.44425	5.3468	5.86784	6.24665	5.78903	6.65869	6.82158	6.35927	6.02217	6.22568	6.40751	6.35159	6.80597	8.54009	6.45758	6.5768	7.12584	6.12977	6.13695	6.54234	6.28534	6.11218
ENSG00000137100	ENSG00000137100	4.55075	4.26402	3.98319	3.80666	5.01693	3.96495	3.51833	4.19312	3.34421	4.94076	3.84465	4.52461	4.44109	3.68886	4.14509	4.06692	4.98493	4.36711	3.98179	3.63614	4.19832	4.1365	3.76869	3.64584	3.80996	4.05637	3.93869	3.48119	3.61737	4.0964	3.92178	4.10062	3.286	3.9433	4.49279	3.77925	4.43284	3.89748	3.65539	5.13683	3.7204	3.63681	3.6146	3.92113	4.02623	3.66707	4.38474	3.82386
ENSG00000147955	ENSG00000147955	5.05535	4.86863	4.39524	4.39471	4.60268	4.07012	4.04779	5.17168	4.18113	5.70543	5.92904	5.93236	5.25282	4.48432	5.15808	3.79927	6.43353	4.76571	5.22586	4.33833	4.5121	4.45604	4.41926	4.05503	5.04839	5.32441	4.50894	3.6528	4.87368	4.60822	4.35084	4.94001	4.26433	4.13931	4.54071	4.37029	4.63215	4.80951	5.02697	6.20792	5.03474	4.21429	5.15608	4.97558	4.32135	4.89047	4.6047	4.45579
ENSG00000164109	ENSG00000164109	4.63326	2.73254	4.56735	3.81773	4.63377	2.0472	4.47749	4.21761	4.73196	6.16859	5.22247	5.62583	4.84273	2.96604	4.17685	3.40746	4.89769	2.53558	4.41504	2.92588	2.88173	3.45413	4.59756	4.19823	3.55176	2.77701	2.32082	3.91359	2.8001	2.23178	2.25856	4.36337	1.83534	2.67003	3.15071	2.92833	2.71358	1.90448	2.41909	5.43818	4.47575	2.22071	4.06284	5.72531	3.02314	2.42574	3.75193	3.70266
ENSG00000164967	ENSG00000164967	4.12246	3.64411	2.7024	3.07462	3.68117	2.79549	2.68954	3.84731	3.36532	4.9989	4.26155	4.43065	3.29174	3.39567	3.61235	2.52475	4.64734	3.99455	3.09138	2.88394	3.39577	3.12933	3.56139	2.16374	3.02196	3.74812	2.90412	2.25474	3.6115	3.07291	2.88943	3.90119	2.42386	3.40409	3.42327	3.59234	3.55373	2.81323	2.54395	4.92454	3.58835	2.25446	3.6756	2.45614	3.81359	3.07326	2.90393	3.90066
ENSG00000164978	ENSG00000164978	3.73444	3.65305	3.64024	3.65445	4.64805	3.23049	2.55244	4.17655	3.97224	5.38879	3.16329	4.98013	3.78934	2.94239	4.42508	2.56374	5.2986	3.68059	3.17561	3.32742	3.43982	2.98847	4.45399	2.52424	3.51267	2.54292	3.53176	2.97743	3.83452	3.41621	3.36324	4.68968	2.62271	4.04183	4.15291	3.95121	3.14784	3.26135	3.41501	5.46768	3.78617	3.43085	3.13926	2.93519	3.93703	3.21511	3.05119	4.00687
ENSG00000165006	ENSG00000165006	6.07595	5.87597	5.55698	5.64878	5.88143	5.08144	5.37766	5.81957	5.57241	5.66496	5.83229	5.93427	5.54983	5.94487	5.92496	5.34783	6.89049	5.62031	5.76466	5.58143	5.97762	5.90484	5.45313	5.13673	6.18775	5.91697	5.80545	5.03546	5.51692	6.09375	6.04194	5.75533	6.48346	5.78913	5.88303	5.87379	5.20527	6.07802	6.04623	7.32058	5.18556	5.73197	5.98779	5.34246	5.89282	6.2133	5.99317	5.90998
ENSG00000176208	ENSG00000176208	4.46528	3.81054	6.92199	4.54659	4.45265	3.42899	4.34366	4.24965	5.10473	5.55023	5.19582	5.80085	4.27273	3.71236	4.02811	4.37384	7.28458	2.66413	5.40635	3.5636	3.76247	4.48255	4.13249	5.13673	4.04268	3.72195	3.18207	4.05089	3.28257	3.72655	2.75224	4.06504	2.45201	3.75792	3.9087	3.54156	3.10556	3.64795	4.05215	5.35577	3.51265	3.96194	6.2788	6.22028	3.44897	3.65289	4.35354	3.80295
ENSG00000178691	ENSG00000178691	6.40116	6.02692	5.74591	6.34997	5.99195	5.83976	6.0418	6.11738	6.81647	6.46957	6.57631	6.39171	5.96894	6.20468	6.23126	6.08747	8.48109	5.13342	6.96828	6.03002	5.91917	5.65143	6.29597	6.92825	5.99798	5.24393	5.89953	6.37853	5.54799	5.99152	5.53789	6.31307	5.19627	5.93954	5.6407	5.83215	6.35207	5.96987	6.0343	6.85682	6.15554	6.37106	7.46484	6.89132	5.75608	6.03755	6.25274	6.19396
ENSG00000185480	ENSG00000185480	3.96047	2.78229	4.48891	3.23185	3.68514	2.40977	4.21895	3.98688	4.36357	5.87022	5.58772	4.45207	3.78934	2.90209	3.40679	3.13453	4.47388	2.53558	4.70308	3.08242	3.08035	3.49934	3.88013	4.1707	3.52582	2.67156	2.43592	3.24404	2.7793	2.83971	2.49809	3.72088	1.38788	3.2955	3.19417	2.81888	2.45195	2.65626	3.00134	5.17533	3.75366	1.91786	4.81344	5.28717	2.76628	3.21511	4.01377	3.71166
ENSG00000186638	ENSG00000186638	3.67901	2.37718	3.21407	3.08688	5.63633	2.65333	2.55244	3.23505	2.2067	5.03507	4.888	4.75312	3.45802	2.17327	2.68315	4.21634	5.25051	2.26321	4.37522	2.69311	2.45063	3.5787	2.9229	2.64917	3.13779	2.60151	1.92069	1.48423	1.53758	1.96101	1.59681	2.51214	1.99692	2.5803	2.84741	2.09606	3.31487	2.20578	2.46719	5.6779	1.27561	2.60773	4.39302	4.2483	2.33886	2.47493	3.36454	2.28385
ENSG00000186871	ENSG00000186871	3.23604	1.00585	3.62809	2.04038	1.88272	0.921024	3.00409	2.59436	1.87499	5.13473	4.45963	4.72701	2.5598	1.44979	2.62679	2.35729	3.56006	2.00392	3.72281	0.782575	0.989401	2.39556	2.9426	2.7014	2.03581	1.35985	0.335723	1.8468	1.47429	1.02474	1.40089	2.5742	1.83534	1.80159	2.3598	1.38236	1.82851	0.461245	0.443342	4.69748	2.55572	0.702471	3.73053	5.08409	2.02932	1.33096	1.98352	2.04832
ENSG00000198056	ENSG00000198056	3.39499	2.95131	3.84306	2.40575	3.47228	3.09267	3.22319	3.52408	3.92562	5.15679	3.59439	4.81227	3.00279	3.19011	3.44641	2.60171	4.19365	3.00765	3.65008	2.53949	3.06167	3.50674	3.85956	4.27779	3.67488	1.79595	3.06774	2.9601	2.90461	3.55217	2.80605	3.66018	2.30541	3.75108	3.03118	3.12509	3.12685	3.14011	2.82801	4.49031	3.17485	3.10985	5.08198	4.59035	3.16458	3.65289	3.49605	3.74274
ENSG00000198876	ENSG00000198876	6.23934	6.15991	5.35619	5.82735	6.78061	5.79602	5.33127	6.18313	6.05849	6.67327	6.77061	6.85761	6.57823	5.94685	6.39882	5.53214	7.36041	5.73283	6.34189	6.15959	6.08902	6.22942	6.26599	5.67143	6.14792	5.96099	6.0629	5.21785	5.53951	5.69961	5.93052	6.32364	5.74649	5.98833	6.03417	6.01386	6.1209	5.76214	5.85612	8.14184	6.17408	5.94975	6.58783	6.16257	6.0515	6.05248	6.26788	5.93806
[truncated: 17 more columns]

## Sheet: Figure 4A
	CA 19-9	CA 125
0	9200	229
1.47844	26
5.8809	32	23
18.924	18
20.7639	18	15
26.3162	4400	1050

## Sheet: Figure 4B
Figure 4b panel top left - whole slide scan, and zoomed in area, green box is area shown in figure													Figure 4b panel top right - whole slide scan, and zoomed in area, linked by blue box, green box is area shown in figure
Figure 4b panel bottom left - whole slide scan, and zoomed in area, green box is area shown in figure													Figure 4b, bottom right panel,whole slide scan, and zoomed in area linked by blue box, green box is area shown in figure

[truncated: 7 more sheets: Figure 4C_D, Figure 4E, Supp Fig 1, Supp Fig 2, Supp Fig 3, Supp Fig 4, Supp Fig 5]
